# Supplementary material for: Machine learning-based prediction of candidate gene biomarkers correlated with immune infiltration in patients with idiopathic pulmonary fibrosis
Source: Front Med (Lausanne). 2023 Feb 13;10:1001813. doi: 10.3389/fmed.2023.1001813 (PMC9968813; doi:10.3389/fmed.2023.1001813)
Supplement: Supplementary file 1 [file Data_Sheet_1.ZIP]

Archive with 10 entries (10 files):
- Supplementary File 10 Correlation between the four candidate genes and infiltrating immune cells.xlsx
- Supplementary File 1 Gene expression profiles of 50 patients with IPF and 23 healthy individuals in the metadata cohort containing three GEO datasets.xlsx
- Supplementary File 2 DEGs between patients with IPF and healthy individuals in the metadata cohort (n = 494).xlsx
- Supplementary File 3 GO functional annotation analysis.xlsx
- Supplementary File 4 KEGG pathway enrichment analysis.xlsx
- Supplementary File 5 DO enrichment analysis.xlsx
- Supplementary File 6 Results of GSEA.xlsx
- Supplementary File 7 Gene expression profiles of 40 patients with IPF and 8 healthy individuals in the GSE53845 dataset.xlsx
- Supplementary File 8 LM22 signature matrix file.xlsx
- Supplementary File 9 Results of immune infiltration analysis performed using the CIBERSORT algorithm.xlsx
