# Supplementary material for: Machine learning-based prediction of candidate gene biomarkers correlated with immune infiltration in patients with idiopathic pulmonary fibrosis
Source: Front Med (Lausanne). 2023 Feb 13;10:1001813. doi: 10.3389/fmed.2023.1001813 (PMC9968813; doi:10.3389/fmed.2023.1001813)
Supplement: Supplementary file 1 [file Data_Sheet_1.ZIP › Supplementary File 10 Correlation between the four candidate genes and infiltrating immune cells.xlsx]

## Sheet: cor.result
Gene	Cell	cor	pvalue
COL3A1	B cells naive	0.0747772	0.532446
COL3A1	B cells memory	0.183528	0.12279
COL3A1	Plasma cells	0.329539	0.00488931
COL3A1	T cells CD8	-0.126134	0.291073
COL3A1	T cells CD4 naive	0.207059	0.0809553
COL3A1	T cells CD4 memory resting	0.198017	0.0954386
COL3A1	T cells CD4 memory activated	0.192756	0.104756
COL3A1	T cells follicular helper	-0.160563	0.177873
COL3A1	T cells regulatory (Tregs)	-0.157038	0.187712
COL3A1	T cells gamma delta	0.0958272	0.423285
COL3A1	NK cells resting	-0.482272	1.78863e-05
COL3A1	NK cells activated	0.264955	0.0244975
COL3A1	Monocytes	-0.247958	0.0359776
COL3A1	Macrophages M0	0.38025	0.00106594
COL3A1	Macrophages M1	-0.0722115	0.546643
COL3A1	Macrophages M2	0.224259	0.0584221
COL3A1	Dendritic cells resting	0.226277	0.0559676
COL3A1	Dendritic cells activated	-0.344684	0.00302696
COL3A1	Mast cells resting	0.142406	0.232753
COL3A1	Mast cells activated	0.0518922	0.665083
COL3A1	Eosinophils	-0.480941	1.90095e-05
COL3A1	Neutrophils	-0.27472	0.0195224
CDH3	B cells naive	-0.119138	0.318868
CDH3	B cells memory	0.36722	0.0015083
CDH3	Plasma cells	0.533957	2.02285e-06
CDH3	T cells CD8	-0.123418	0.30167
CDH3	T cells CD4 naive	0.0798245	0.505064
CDH3	T cells CD4 memory resting	0.224894	0.0575253
CDH3	T cells CD4 memory activated	0.0341312	0.77593
CDH3	T cells follicular helper	0.0949333	0.427643
CDH3	T cells regulatory (Tregs)	-0.1913	0.107456
CDH3	T cells gamma delta	0.0371704	0.75657
CDH3	NK cells resting	-0.435079	0.000133852
CDH3	NK cells activated	0.0924318	0.439973
CDH3	Monocytes	-0.238118	0.0442162
CDH3	Macrophages M0	0.535404	1.8806e-06
CDH3	Macrophages M1	-0.282316	0.0162744
CDH3	Macrophages M2	0.0298733	0.802896
CDH3	Dendritic cells resting	0.493028	1.08308e-05
CDH3	Dendritic cells activated	-0.180138	0.12998
CDH3	Mast cells resting	-0.0009647	0.993583
CDH3	Mast cells activated	0.0517189	0.666136
CDH3	Eosinophils	-0.436918	0.000124426
CDH3	Neutrophils	-0.227039	0.0551233
CEBPD	B cells naive	0.0973704	0.415822
CEBPD	B cells memory	-0.262343	0.0259981
CEBPD	Plasma cells	-0.248941	0.0349719
CEBPD	T cells CD8	0.176559	0.13791
CEBPD	T cells CD4 naive	-0.179602	0.131144
CEBPD	T cells CD4 memory resting	-0.129668	0.277653
CEBPD	T cells CD4 memory activated	-0.113445	0.342706
CEBPD	T cells follicular helper	-0.0204951	0.864317
CEBPD	T cells regulatory (Tregs)	0.145618	0.222275
CEBPD	T cells gamma delta	0.00579421	0.961473
CEBPD	NK cells resting	0.43659	0.000126059
CEBPD	NK cells activated	-0.411451	0.000329922
CEBPD	Monocytes	0.27838	0.0178939
CEBPD	Macrophages M0	-0.375333	0.00115928
CEBPD	Macrophages M1	0.13976	0.241637
CEBPD	Macrophages M2	-0.363129	0.00171803
CEBPD	Dendritic cells resting	-0.354454	0.00225172
CEBPD	Dendritic cells activated	0.394312	0.000609669
CEBPD	Mast cells resting	-0.151025	0.205392
CEBPD	Mast cells activated	0.109359	0.360484
CEBPD	Eosinophils	0.354755	0.00223097
CEBPD	Neutrophils	0.305942	0.00896034
GPIHBP1	B cells naive	0.20076	0.0908452
GPIHBP1	B cells memory	-0.126735	0.288761
GPIHBP1	Plasma cells	-0.271657	0.0212604
GPIHBP1	T cells CD8	0.187988	0.113799
GPIHBP1	T cells CD4 naive	-0.111287	0.352023
GPIHBP1	T cells CD4 memory resting	-0.186172	0.117395
GPIHBP1	T cells CD4 memory activated	-0.182262	0.125437
GPIHBP1	T cells follicular helper	0.0709602	0.553632
GPIHBP1	T cells regulatory (Tregs)	0.139906	0.24114
GPIHBP1	T cells gamma delta	-0.0266385	0.824221
GPIHBP1	NK cells resting	0.210124	0.0764621
GPIHBP1	NK cells activated	0.0642671	0.591727
GPIHBP1	Monocytes	0.182681	0.12441
GPIHBP1	Macrophages M0	-0.488777	1.71065e-05
GPIHBP1	Macrophages M1	0.252065	0.0326772
GPIHBP1	Macrophages M2	-0.0881407	0.460722
GPIHBP1	Dendritic cells resting	-0.285422	0.015087
GPIHBP1	Dendritic cells activated	0.0644913	0.590432
GPIHBP1	Mast cells resting	0.0141007	0.906416
GPIHBP1	Mast cells activated	-0.0648467	0.588382
GPIHBP1	Eosinophils	0.241125	0.0413087
GPIHBP1	Neutrophils	0.137376	0.24984
