# Supplementary material for: Machine learning-based prediction of candidate gene biomarkers correlated with immune infiltration in patients with idiopathic pulmonary fibrosis
Source: Front Med (Lausanne). 2023 Feb 13;10:1001813. doi: 10.3389/fmed.2023.1001813 (PMC9968813; doi:10.3389/fmed.2023.1001813)
Supplement: Supplementary file 1 [file Data_Sheet_1.ZIP › Supplementary File 1 Gene expression profiles of 50 patients with IPF and 23 healthy individuals in the metadata cohort containing three GEO datasets.xlsx]

## Sheet: Gene expression levels of 50 IP
id	GSM2978789_con	GSM2978790_con	GSM2978791_con	GSM2978792_con	GSM2978793_con	GSM2978794_con	GSM2978795_con	GSM2978796_con	GSM2978797_con	GSM2978798_con	GSM2978799_con	GSM533882_con	GSM533883_con	GSM533884_con	GSM533885_con	GSM533886_con	GSM533887_con	GSM595407_con	GSM595411_con	GSM595414_con	GSM595416_con	GSM595417_con	GSM595419_con	GSM2978752_treat	GSM2978753_treat	GSM2978754_treat	GSM2978755_treat	GSM2978756_treat	GSM2978757_treat	GSM2978758_treat	GSM2978759_treat	GSM2978760_treat	GSM2978761_treat	GSM2978762_treat	GSM2978763_treat	GSM2978764_treat	GSM2978765_treat	GSM2978766_treat	GSM2978767_treat	GSM2978768_treat	GSM2978769_treat	GSM2978770_treat	GSM2978771_treat	GSM2978772_treat	GSM2978773_treat	GSM533888_treat	GSM533889_treat	GSM533891_treat	GSM533892_treat
A1BG	6.24729	6.4084	6.54456	6.35206	6.23778	6.38603	6.54571	6.20313	6.38763	6.26947	6.49367	6.17871	6.04073	6.00605	5.98163	6.57843	6.05189	6.20181	6.0216	5.92913	6.00829	6.19234	5.65696	6.01506	6.11866	6.08684	6.20631	6.26698	6.08373	5.77711	5.87871	6.114	5.88701	5.80221	5.76882	6.03317	5.84337	6.31161	5.94393	6.14531	6.03956	5.84793	6.012	6.12613	6.13745	7.13948	6.09842	5.93474	5.93073
A1CF	4.58992	4.34519	4.33872	4.36703	4.32006	4.34643	4.55007	4.44927	4.63038	4.28103	4.36503	4.05133	4.05613	4.03367	4.04711	4.0628	4.03445	4.5388	4.23183	3.87427	4.54889	4.63814	4.17983	4.42574	4.49408	4.3355	4.36098	4.2277	4.55576	4.35811	4.06815	4.24993	3.83321	4.30284	4.70866	3.80674	4.11537	3.89447	3.79618	4.25269	4.12914	4.42941	4.86	3.76202	4.37819	6.24533	4.04728	4.05583	4.0295
A2M	10.9236	10.4317	10.765	10.6581	11.0494	10.7819	10.0552	11.0494	10.5652	10.9029	9.82425	11.0189	11.0665	10.991	10.9994	9.67248	10.7258	10.8264	11.0152	10.5826	11.0412	11.6553	11.577	10.8472	11.1329	11.2314	11.4076	11.0494	11.2782	11.323	11.4076	11.4076	11.2314	11.2314	11.4076	11.1065	11.323	11.3615	11.2009	11.2782	11.0248	11.323	11.3615	11.4663	11.4076	11.2077	10.9739	10.9862	11.132
A2ML1	4.27248	4.18808	4.24349	4.23789	4.20474	4.09744	4.07368	4.24411	4.18706	4.00814	4.08841	4.12487	4.16097	4.11972	4.11897	4.12757	4.53834	4.5627	4.38363	4.22875	4.56642	4.37713	4.17267	4.20734	4.51298	4.1508	4.1487	4.31766	4.40456	4.07822	3.83058	4.10321	4.17979	4.36582	3.94446	4.35741	4.33384	3.8682	5.11874	4.02402	3.9974	4.16133	4.1487	4.1524	4.2175	5.23657	4.12367	4.12439	4.20341
A4GALT	6.68522	6.8665	6.06815	6.76605	5.92987	5.94725	6.6243	6.08402	7.39832	5.7994	7.00549	5.85777	5.85787	5.85973	5.85724	5.82514	5.8536	6.02127	6.04493	5.46946	6.76401	7.13274	6.81054	6.56636	5.94241	6.05872	6.04501	6.01482	6.64621	5.67524	5.53325	5.79171	5.69872	6.00605	6.26758	6.15056	6.08997	5.62272	5.85247	6.11513	5.34105	5.69457	5.90896	6.01987	5.9351	8.70138	5.89554	5.82984	5.85033
A4GNT	4.07096	4.08809	4.11031	4.15615	4.07044	4.23772	4.05113	3.96626	4.03809	3.98582	4.16774	3.92353	3.91306	3.93083	3.93275	3.90413	3.92488	4.09872	3.85581	3.94751	3.7634	3.93746	3.89717	3.93118	3.60419	3.97904	3.6159	3.85477	3.92001	3.97177	4.04755	3.83474	3.84546	3.71274	3.74123	3.85817	3.79454	3.57098	3.89968	3.90798	3.87577	3.79472	3.97904	3.91434	3.86904	3.68388	3.91377	3.89727	3.92305
AAAS	8.60699	8.96301	8.70314	8.28221	7.65488	8.31511	9.17058	7.78688	8.41423	8.2682	9.53985	7.44124	7.88201	7.83996	7.90046	8.41936	8.04641	7.3405	7.84152	7.6058	7.74899	8.90755	7.75497	8.33371	8.10748	8.44624	7.95801	8.25517	7.87928	8.06559	8.11631	8.0428	8.11226	8.1414	7.1642	8.09036	7.91855	8.15368	8.08964	7.91653	8.32772	8.12104	7.85221	8.07851	8.44222	9.80928	7.91601	7.74858	8.03986
AACS	7.85585	8.1142	8.30277	8.05486	8.09688	8.47721	8.16156	7.93389	8.09091	8.30764	7.61335	7.75234	8.06286	8.40892	7.96465	7.85398	9.00492	8.19278	8.70185	8.46206	8.33049	8.10167	8.35682	8.42721	8.20627	8.06316	8.70996	7.99907	8.27274	8.16638	7.93999	8.30824	8.09034	8.54413	8.17615	8.05047	8.28281	8.11338	8.36658	7.95581	7.71176	8.34928	8.27396	8.14496	8.14087	8.10104	8.16248	8.17089	8.57259
AADAC	5.86971	4.93086	7.67342	6.12202	6.27297	8.04506	7.35845	6.88197	6.18428	6.39496	8.30727	7.00249	7.1556	8.41091	7.93234	4.71746	9.18822	7.34659	7.60074	6.73278	9.32004	6.96516	7.10959	5.89246	7.07958	9.13828	6.2607	5.90963	6.12491	6.27297	6.34809	8.38817	8.78992	8.71271	7.64708	7.74398	8.94216	5.52354	6.68414	5.12821	6.57543	8.09249	8.08718	6.49481	6.34924	7.81605	7.63196	6.1516	8.2796
AADACL2	3.21928	3.26524	3.26784	3.44933	3.14687	3.22507	3.36112	3.727	3.37524	3.27162	3.40588	3.56535	3.54876	5.70889	3.54402	3.53986	3.53137	2.99494	3.52719	3.42172	3.59266	4.05011	4.05011	3.45018	3.65241	3.60881	3.83154	3.42801	3.61733	3.29328	3.67508	3.70255	4.67669	4.12213	3.23936	3.54189	3.93681	3.27554	5.07861	5.51055	3.54237	4.60815	3.53852	3.70863	4.09438	3.75023	3.52309	3.53756	3.53675
AADAT	7.16423	6.62585	7.35759	6.8676	7.06121	6.93305	6.44459	6.88785	6.43642	6.7889	7.096	6.07996	6.09645	6.39049	6.04261	6.54764	6.75203	5.64382	6.79695	6.46146	7.127	5.84065	6.65042	5.48002	6.3454	6.19081	6.37906	5.45353	5.75004	6.35011	6.13491	6.23337	6.31531	6.2845	6.39221	5.81317	5.95721	6.09997	6.46389	6.42222	5.6139	6.45278	6.40357	6.88959	6.41508	6.35179	6.57825	4.97743	6.07604
AAED1	9.00397	9.54319	9.20879	9.46548	9.50906	9.25079	9.33605	9.36177	9.71128	9.37167	9.26034	9.47976	8.37964	8.81181	8.25636	7.63607	8.37454	9.0099	8.63576	8.83158	9.09609	8.01885	8.9113	7.95521	8.02043	7.64911	8.19611	7.90048	8.09939	8.05263	7.74863	8.01773	7.76976	8.11519	8.51296	7.79514	7.64883	7.96416	8.15906	8.06241	8.03096	8.13131	8.29471	7.97623	7.99578	7.84129	9.34219	8.57602	8.45215
AAGAB	5.96351	5.83521	5.76856	5.88198	6.41251	6.15183	5.61425	6.17673	5.94621	6.08182	5.77168	6.55904	6.68757	6.66309	6.66001	7.06288	7.19782	7.71834	7.21166	7.23085	6.94027	6.96493	7.28264	7.18257	7.35486	7.16789	7.39462	7.18257	7.03208	7.29044	7.10238	7.07676	6.99042	7.21464	7.28838	7.26036	7.17678	7.00139	7.21639	6.98154	6.97367	7.23683	7.22133	7.22372	7.08894	6.4727	8.29187	7.4328	6.39818
AAK1	7.1316	7.08806	7.34788	7.40241	7.32154	7.45054	7.1815	7.28363	7.1994	7.30796	7.15634	7.08145	6.97298	6.88787	6.904	7.274	7.14542	7.1134	6.8387	6.97987	7.2934	7.52947	7.3021	7.01039	6.84872	6.97839	6.98309	6.77504	7.24139	7.08529	7.05166	6.8814	7.00357	6.9554	6.92301	6.98332	7.00812	7.33754	7.04918	7.55635	7.31096	7.04509	7.13972	7.24864	7.38009	6.94798	7.14809	6.72822	7.02025
AAMDC	7.41113	7.64377	7.48328	7.64012	7.17783	7.29144	7.40764	7.16532	6.99763	7.17112	7.86087	6.52844	6.53695	6.30037	6.67075	6.25947	6.83718	6.98953	6.95021	7.38602	6.49261	6.21147	6.50724	6.23487	6.57357	6.46137	6.61054	6.13473	6.4697	6.84615	7.05464	6.64126	6.82384	6.86911	6.77289	6.50871	6.54624	5.97152	6.33785	6.57568	6.14908	6.35423	6.29933	6.49143	6.67055	8.32473	6.72635	6.68775	6.15327
AAMP	9.13705	9.373	9.34071	9.22168	8.99567	9.20252	9.59872	9.01001	9.42589	9.20446	9.51142	8.76834	8.78114	8.59936	8.6709	9.78661	8.62851	8.67492	8.63726	8.56695	8.4767	9.57787	8.69392	8.87437	8.87381	8.92549	8.97682	8.77167	8.94738	8.73676	8.86759	8.83056	8.92222	8.80267	8.90495	8.9009	9.04226	8.24574	8.33421	8.27949	8.3843	8.41507	8.69995	8.58289	8.30018	9.46888	8.98208	8.33746	8.35133
AANAT	4.54738	4.44962	4.59308	4.49458	4.25287	4.42923	4.59347	4.37602	4.56185	4.38919	4.51529	4.37659	4.37918	4.39943	4.39532	4.36799	4.38524	4.22775	4.62007	4.26942	4.24722	3.95945	4.31902	4.34818	4.35696	4.37119	4.58715	4.22922	4.4483	4.42676	4.43787	4.37461	4.27596	4.11575	4.48003	4.51802	4.34323	4.43275	4.23919	4.32146	4.6479	4.00095	4.40074	4.28986	4.32637	4.22419	4.34218	4.37636	4.38585
AAR2	9.49779	9.68329	9.56983	9.87678	9.28867	9.45717	9.71647	9.66762	9.55078	9.3909	9.54409	8.60622	8.50783	8.71365	8.40689	8.92648	8.89909	9.5186	8.94288	8.58072	8.87767	9.43469	9.0351	8.69145	8.57482	8.69186	8.71813	8.49904	8.62439	8.83813	8.70935	8.57263	8.39941	8.60636	8.77739	8.80012	8.84075	8.57288	8.50492	8.46939	8.4916	8.50639	8.75524	8.85187	8.37973	9.8792	9.39359	8.35643	8.65265
AARS	9.5772	9.01697	9.99292	9.83106	9.61595	9.82683	8.85356	9.79807	9.32638	9.91983	8.85947	9.53136	10.0891	9.86186	9.9336	10.7009	10.5703	9.37172	10.3947	9.80511	11.0573	10.3731	10.5962	10.5515	10.2587	10.3383	10.5482	10.3599	10.0989	10.1772	10.3653	10.0465	10.1287	10.1503	9.99394	10.6832	10.2865	10.0714	9.76972	9.72804	10.5812	9.97425	10.0637	10.4035	10.0509	10.7554	10.0251	9.08733	9.94172
AARS2	7.48262	7.44208	7.63575	7.57459	7.20462	7.33883	7.80809	7.23849	7.35465	7.62146	7.6721	6.80347	7.29831	7.11082	6.9714	7.84637	7.21657	6.54498	6.87171	6.96817	7.01433	6.82319	7.49815	7.36802	7.00184	7.2866	7.32754	7.36458	7.25753	7.50013	7.11662	6.97495	7.33293	7.33309	6.9369	7.71596	7.3391	7.02285	7.46508	6.73349	7.2725	7.0531	7.18651	7.28761	7.04979	8.27923	6.59935	6.64608	7.52005
AASDH	6.74411	5.9963	5.95944	6.1597	6.72021	6.56191	6.15125	6.22956	6.15454	6.1407	6.13155	7.31618	7.46981	7.76246	7.68399	7.92622	7.47961	6.97862	7.75202	7.66535	7.66048	7.00968	7.8794	7.409	7.59959	7.78534	7.73584	7.27546	7.04044	7.6119	7.68433	8.0014	8.08135	7.65928	7.71476	7.73379	7.65981	8.02785	7.85514	8.01033	7.43529	8.18077	7.80086	7.71658	7.71676	4.78365	6.62495	7.75888	7.54991
AASDHPPT	5.68552	5.39914	5.23002	5.52011	5.78136	5.42606	5.43986	5.64254	5.36494	5.59599	5.44168	6.45148	6.47066	6.57718	6.56566	6.77424	6.6738	6.61805	6.45169	6.84889	6.50775	6.73456	5.68452	6.39526	6.14965	6.19566	6.14051	6.18119	5.81878	6.31106	6.17478	6.34372	6.10759	6.2716	6.5122	6.26046	6.21725	6.02513	6.23978	6.10071	6.12875	6.4101	6.33303	6.27395	6.14085	3.63815	6.33487	6.60014	6.45358
AASS	7.06739	7.27785	6.42366	6.75153	8.11191	6.86718	6.18733	7.4053	7.46097	7.59315	6.39538	8.56205	8.44563	7.91283	8.39701	8.3677	8.89582	8.47468	9.41309	8.35143	8.98801	9.61916	9.23979	7.8027	8.38104	8.4203	9.04477	7.90302	8.70771	8.20534	8.37182	8.55558	8.48231	8.55329	8.59995	8.09616	8.04921	8.55011	7.8699	8.72904	7.98483	7.73368	8.84012	8.46147	8.44155	8.57439	8.41587	6.8924	8.20477
AATF	8.57972	8.23087	8.8733	8.94148	9.05019	9.0369	8.28727	9.40217	8.74032	8.92076	8.04176	8.9699	8.86649	8.97833	9.04635	9.48317	9.12361	9.22877	8.51503	8.85689	8.54769	9.29904	8.95661	8.92231	8.96874	8.9405	9.02809	8.86318	9.04732	8.98824	9.02702	8.8035	8.49034	9.02034	9.10091	8.96305	9.05885	8.83093	8.86761	8.89329	8.88692	8.66138	8.98176	8.98636	8.82215	8.34211	9.27302	7.94618	8.87919
AATK	7.66069	8.05178	7.49266	7.58768	7.36247	7.48041	7.94781	7.24445	7.43832	7.4704	8.12561	6.97877	7.08423	6.95088	6.93246	7.33108	7.03378	7.03304	6.88367	6.75212	7.69465	7.92156	8.25676	6.35324	6.58841	7.06704	7.39621	6.96949	6.95661	6.59082	6.94744	6.94346	6.84246	6.28043	6.8113	6.65168	6.39328	7.02636	6.58735	6.82991	6.70551	6.58552	6.99186	6.94406	6.58047	9.127	6.53289	7.16315	6.27053
ABAT	6.82753	7.42559	8.01043	7.2899	7.44989	7.05972	7.11909	7.34633	7.77898	6.91056	6.85951	7.43084	7.05624	7.22254	7.4053	7.57687	7.90447	7.00148	7.34384	7.54113	6.86007	7.30179	8.39754	6.97911	7.67281	7.44587	7.50222	6.59589	6.63514	7.22337	7.04826	8.04592	7.8595	7.78291	6.89756	7.31327	7.57476	7.47782	7.42866	7.28215	7.19048	7.54003	7.14961	7.21067	7.46416	5.7227	6.54675	7.58342	8.09045
ABCA1	7.68808	7.09316	7.98929	7.07053	7.45438	7.73618	6.69926	7.60142	7.2572	7.53456	6.74375	8.1955	7.67864	7.92566	7.77631	7.04732	7.41213	8.35559	7.44423	7.87654	7.5098	9.08942	8.54841	8.19456	7.14964	7.75055	8.06321	7.78983	8.17666	8.08808	8.0916	8.12376	8.28942	7.82842	8.2814	8.01099	7.68901	7.82842	7.68742	8.54016	7.96531	8.06156	8.14586	8.18116	8.17713	8.34397	8.29815	7.68793	7.44757
ABCA11P	5.38146	5.25509	5.454	5.35076	5.62631	5.28934	5.15158	5.22619	5.2095	5.28214	4.93684	6.51093	6.18233	7.3468	5.97073	6.48678	5.95025	5.71056	6.94842	7.18298	5.74519	5.55892	7.25368	6.29872	6.19827	6.66269	6.58884	6.18982	6.1108	6.58477	6.7894	6.4517	6.66585	7.03342	6.78959	6.28887	6.70882	6.59316	6.78923	6.8174	6.29808	6.85067	6.71421	6.47826	6.99604	7.57773	4.95423	5.78843	7.00718
ABCA12	3.55738	3.54499	3.61796	3.67953	3.52246	3.65772	3.71352	3.56386	3.4641	3.67745	3.50957	4.00833	4.02122	3.98839	4.01484	4.00003	3.97694	3.68944	3.74872	4.02573	3.74872	3.69808	3.79179	4.43071	5.00547	4.37385	4.1263	4.20619	4.41539	3.91694	4.02756	4.92408	4.27195	4.42196	4.01867	4.34832	4.53156	4.0047	5.14291	3.84559	4.30122	5.03392	4.75115	4.31658	4.29929	5.88045	3.96989	3.99605	3.98691
ABCA13	3.79444	4.57803	4.90183	3.81863	4.32552	4.15132	3.90029	5.18339	4.47234	3.73277	4.11676	4.96774	5.12848	4.8624	7.01029	5.02747	4.92651	4.075	4.6257	5.86582	4.2825	4.18005	4.40948	7.2633	7.3942	5.83441	5.08898	7.16926	4.93117	4.69316	5.12938	5.84667	6.05217	6.56571	5.01468	6.33036	5.96866	4.34676	7.11551	4.77522	5.52015	7.07493	5.08268	5.14081	6.41591	5.79528	5.81944	5.82626	5.0524
ABCA2	6.05716	6.1654	6.36119	6.21256	6.05271	6.10249	6.34375	5.90947	6.0346	6.17941	6.21691	5.59465	5.6948	5.40566	5.84146	5.8291	5.58288	5.70762	5.38228	5.44415	5.42727	5.43824	5.63993	5.72644	5.44067	5.5953	5.48811	5.5644	5.70848	5.77092	5.52279	5.42785	5.55701	5.53863	5.38757	5.61039	5.53111	5.43147	5.49636	5.38624	5.43397	5.60652	5.53261	5.4795	5.5323	5.12928	5.32968	5.54003	5.6843
ABCA3	11.5277	11.025	10.9914	11.2192	11.0557	11.6248	11.3009	11.6709	11.1431	11.477	10.6768	8.75195	11.0582	9.98128	10.0343	8.3425	11.8293	10.437	11.2373	10.0372	10.9514	10.8989	10.7522	7.71845	8.63697	9.67136	10.1289	8.65164	9.48044	10.6627	10.1714	9.63603	9.77584	9.06981	10.2631	8.32275	8.51233	9.80322	8.93128	9.42055	9.25391	9.13041	9.26547	11.2227	9.21669	11.4575	10.8416	9.11124	8.64467
ABCA4	4.12471	4.06013	4.3568	4.09577	4.35149	4.31487	4.25427	4.16439	4.2785	4.28208	4.12883	4.21686	4.1946	4.19127	4.18449	4.1747	4.17177	4.11994	4.00598	4.0322	3.98957	4.19457	4.17195	4.17486	3.94418	4.20454	4.12252	4.17726	4.36754	4.41072	4.46693	4.17933	4.21233	4.07681	4.33136	4.00825	4.08391	4.31147	4.12677	4.21721	4.12252	4.18312	4.3937	4.51222	3.9368	4.08446	4.16735	4.16251	4.18245
ABCA5	6.68254	6.49557	5.87024	5.71306	6.59371	6.03716	5.78451	6.31896	6.26352	6.11198	5.9839	7.19163	7.09678	7.55012	7.19397	7.51531	7.3714	7.23017	7.5257	7.98385	7.71519	7.03701	7.68441	7.74215	8.20223	7.88948	7.36189	7.8035	7.31609	7.06391	7.58118	7.55491	7.94325	7.98233	7.35081	7.61361	7.51272	7.54514	8.10647	7.75579	7.79366	8.04078	7.66687	7.17676	7.88678	5.89339	7.17725	9.43832	7.17316
ABCA6	7.84381	7.54396	7.01114	6.79367	8.10574	7.42465	6.32465	7.96324	7.68078	7.20767	6.35898	8.46045	7.92458	9.14253	7.76386	5.55934	7.68699	8.42721	8.28166	7.99254	8.05419	7.81518	9.49972	7.88674	7.41535	7.81842	8.74261	8.09256	8.70722	8.45652	8.69612	8.6565	8.9119	8.73696	7.63569	7.84767	7.90381	8.94245	8.10475	9.86016	8.07532	8.30219	8.98218	8.13302	9.54523	8.45538	7.67149	9.63096	8.35509
ABCA7	7.61102	8.00684	8.02472	8.01204	7.8355	7.87969	8.16811	7.65726	8.34575	7.62824	8.0725	7.3648	7.73058	7.439	7.45917	7.38746	7.57787	7.56001	7.64209	7.52544	7.45946	7.47916	7.52573	7.78673	7.37916	7.74902	7.57503	7.86096	7.72516	7.66862	7.32769	7.51297	7.55461	6.98666	7.07176	7.80834	7.6083	7.74701	7.37761	7.41658	7.94373	7.5225	7.34621	7.25375	7.68125	8.9011	7.1148	7.36985	7.7234
ABCA8	7.04847	7.00681	6.52598	6.27562	7.10941	6.74163	6.01806	7.01269	6.56403	6.6455	5.97997	7.34551	7.18436	7.99502	7.05206	6.77396	7.0985	7.1623	7.71715	7.28418	7.30123	7.18319	8.08073	7.37386	7.05131	7.30368	7.74127	7.11347	7.72885	7.87242	7.8656	7.94679	8.10807	7.90142	7.41865	7.41923	7.62932	8.13104	7.5294	8.81392	7.07753	7.85325	7.9866	7.3531	8.19898	6.25305	6.77396	7.6683	7.52669
ABCA9	6.80261	7.03646	5.84601	6.09132	6.74024	6.43386	5.84903	6.75174	6.58812	6.09218	5.59872	6.2393	6.34065	7.47041	5.79885	6.02931	6.04432	6.69667	7.2225	6.34105	6.19565	6.19914	8.20883	6.4694	5.63944	6.23528	7.00902	6.11729	6.90924	6.77726	6.72101	6.7647	7.14852	7.37617	6.23573	6.50994	6.1436	7.0222	6.28758	8.3188	6.45754	6.49311	7.0965	6.44873	7.76825	7.34549	6.23376	7.16613	7.28784
ABCB1	5.22183	5.82442	5.7463	4.95992	5.56223	5.45058	4.90984	5.79254	5.63061	5.55904	4.05962	7.56432	7.47192	7.85525	6.45302	5.28375	6.25523	6.21876	7.83477	5.49987	5.59381	6.58893	8.82435	6.84948	7.21687	7.19306	7.11825	6.89203	6.42711	7.32036	6.87838	7.21648	7.67797	7.12867	6.63192	6.74012	7.8489	7.83887	7.39595	7.06984	6.53953	7.68129	7.63502	6.96936	7.06363	5.4788	6.5344	6.74892	6.94915
ABCB10	7.43984	7.6482	7.66693	7.70669	7.52944	7.79561	7.44321	7.7187	7.92366	7.95944	7.87115	8.01324	7.79107	8.06935	8.12585	7.83871	8.15484	7.77974	8.12094	8.20478	8.0733	7.18691	7.8135	7.50018	8.09792	8.03533	7.99111	8.32484	7.72123	7.83254	7.73341	7.95888	7.62965	7.72535	7.74474	7.73043	7.62616	7.9103	7.69298	8.29507	8.19158	8.10729	7.92778	7.90677	7.66693	7.01173	7.68421	8.12859	7.25316
ABCB11	3.59542	3.67487	3.56123	3.50741	3.40219	3.6775	3.45929	3.53618	3.46198	3.42268	3.59291	3.55391	3.60577	3.56201	3.5594	3.54756	3.55652	3.85224	3.61299	3.71826	3.72111	3.51333	3.92889	3.67613	3.70275	3.65016	3.6949	3.59673	3.57595	3.70866	3.4951	3.64662	3.84145	3.62289	3.51239	3.90307	3.68934	3.77228	3.63926	4.17357	3.8825	3.53931	3.64643	3.74345	3.65957	3.44993	3.52351	3.53619	3.55839
ABCB4	3.76309	3.82724	3.69612	3.78793	3.91712	3.85636	3.7695	3.79572	3.64512	3.83588	3.70162	3.97039	3.95967	3.96167	3.93728	5.79754	3.93391	3.70239	3.86669	3.92734	3.61643	5.06712	4.02623	4.16272	3.95611	4.58675	3.9515	4.36328	3.93949	4.52096	4.57903	4.08523	4.45689	4.48871	4.09602	4.48697	4.30724	4.67632	4.17957	4.14919	3.87547	4.35959	4.81086	3.7134	4.21851	4.1574	3.94947	3.93049	3.97258
ABCB5	3.42399	3.46327	3.50216	3.44208	3.51986	3.62918	3.40137	3.53525	3.54844	3.67803	3.60951	3.50012	3.51998	3.49478	3.50569	3.51548	3.48928	3.49142	3.32786	3.38022	3.5247	3.49142	3.66436	3.42594	3.57248	3.47348	3.81957	3.80016	3.75757	3.69836	3.55192	3.93369	4.16108	3.7961	3.44	3.52468	3.82758	3.65245	3.66234	4.07605	3.72081	3.71649	4.12787	3.84626	3.80056	3.68341	3.50272	3.50232	3.69731
ABCB6	5.90349	5.98733	5.95388	5.98004	5.59664	5.81497	6.05788	5.94055	5.8524	6.27944	6.01487	5.94251	6.4262	6.33312	6.2607	7.75291	6.94893	6.36695	6.97704	6.96304	6.84943	6.11087	6.13841	6.72402	6.78039	6.71035	7.01568	6.33628	6.74623	6.40104	6.46835	6.4564	6.57787	7.03342	6.95842	6.85161	6.83234	6.21252	6.77038	6.18361	6.36703	6.45404	6.38931	6.55707	6.41085	7.6125	6.27482	6.10009	6.46563
ABCB7	7.83648	6.99192	6.95989	7.07675	7.70235	7.48095	6.58312	7.62457	7.16986	7.59834	6.63715	7.89333	8.13157	8.59574	8.26999	8.53973	8.42067	8.08618	8.32618	8.03708	7.71745	7.81477	8.60345	7.93742	8.13486	8.14481	8.08489	7.99867	7.83165	8.23392	8.45356	8.45195	8.39948	8.41444	8.17797	8.20101	8.48842	8.52195	8.19375	8.36389	8.35197	8.45252	8.29518	8.39575	8.29779	5.93307	8.0161	7.29607	8.02155
ABCB8	6.35404	6.71797	6.76169	6.37097	6.34689	6.37822	6.8269	6.36394	6.58491	6.42218	6.63493	6.01164	6.01644	5.81553	5.89314	6.86313	5.93762	5.96818	6.10037	5.85059	5.99279	5.66702	5.81117	6.14525	6.16435	6.16639	6.33085	6.25008	6.49082	5.87326	6.07913	6.14129	5.85032	5.79448	5.75889	6.10784	6.0433	6.25242	5.84524	6.0201	6.24726	5.67489	5.79992	6.12435	5.90708	7.40132	6.23982	5.62563	6.29785
ABCB9	5.69691	6.24543	6.10188	6.12289	5.76891	5.71553	6.1935	5.65529	5.94836	6.35715	6.38461	5.47888	5.45226	5.35724	5.38499	5.60251	5.4421	5.69766	5.76903	5.54645	5.78749	6.56812	5.70038	5.76368	5.62496	5.78872	5.71635	5.52065	5.69058	5.87687	5.79013	5.60249	5.79107	5.7824	5.56455	5.65778	5.5585	5.63293	5.49104	5.63293	5.48401	5.33337	5.55816	5.66135	5.55888	7.76413	5.453	5.5092	5.48986
ABCC1	9.05929	8.66565	9.12979	9.22249	8.50263	8.93923	8.78523	8.8345	8.97634	9.21547	8.54956	8.69841	8.60934	8.45754	8.69591	7.93162	8.69725	8.88735	8.51778	8.57601	8.76869	8.93907	8.36435	8.87766	8.62083	8.60155	8.61076	8.66535	8.83965	8.68477	8.63519	8.36063	8.51671	8.34081	8.27995	8.58839	8.47908	8.52393	8.73105	8.43545	8.98042	8.66058	8.4255	8.44511	8.68212	8.18923	8.89473	7.87384	8.63631
ABCC10	8.27563	8.61205	8.94362	8.53747	8.39204	8.6164	8.92342	8.11224	8.38541	8.27597	8.78219	6.89413	7.8987	7.67391	7.71918	8.66474	7.99739	6.99613	7.6201	7.74977	7.92729	7.772	7.91004	8.05702	7.95138	8.30274	8.01412	7.93055	8.06179	7.84644	7.76404	7.89824	7.99881	7.82567	7.50467	8.17633	7.95336	7.83356	7.90016	7.98276	7.88443	7.88388	7.8824	7.86482	7.88049	8.4289	6.99228	7.9508	8.33516
ABCC11	4.46308	4.41646	4.58125	4.49274	4.49013	4.52303	4.48314	4.46932	4.60192	4.46881	4.45442	4.37006	4.36906	4.3633	4.36574	4.35678	4.36056	4.31534	4.35874	4.63434	4.44152	4.75868	4.60172	4.46308	4.32738	4.55696	4.38014	4.80883	4.53651	4.63869	4.41625	4.50561	4.31855	4.39203	4.27384	4.49681	4.50418	4.40993	4.36586	4.46388	4.62333	4.17308	4.39287	4.55503	4.36918	4.38729	4.35151	4.33455	4.36366
ABCC12	3.87113	4.07115	4.06907	3.94237	3.89022	3.88077	3.9454	3.92366	3.92608	3.89746	3.81064	3.67854	3.68803	3.68416	3.69116	3.67982	3.67826	3.87384	3.42439	3.49936	4.11117	3.43013	3.21044	3.91845	3.99659	3.62114	3.8726	3.88895	3.92366	3.83049	4.00917	3.82398	3.79372	3.87814	3.72148	3.78612	3.71875	3.79781	3.44626	3.6676	3.75853	3.6226	3.94404	3.84367	3.89802	3.63747	4.00161	3.67307	3.68136
ABCC13	4.07697	3.91589	3.9364	3.86391	3.73568	3.88498	3.76436	3.90611	3.74925	3.81333	3.76656	3.68325	3.86552	3.99406	3.67017	3.85611	4.83324	4.44459	4.793	4.81704	4.53981	4.591	4.6976	3.6311	3.65231	3.67164	3.91504	3.24217	3.57569	4.16519	3.65408	3.66357	3.87577	3.77269	3.84962	3.49535	3.48958	3.79244	3.52927	3.80595	3.68039	3.62568	3.73623	4.33122	3.69736	5.60518	3.52418	3.98443	3.52109
ABCC2	4.39996	4.48049	4.62496	4.58324	4.6261	4.5061	4.41386	4.61885	4.36043	4.58735	4.29098	4.4504	4.45471	4.4471	4.45065	4.45912	5.09235	4.45976	4.54751	4.80212	4.73707	4.56397	4.5936	4.54888	4.40933	4.38056	4.51568	4.62136	4.37338	4.81015	4.61885	4.31159	4.67095	4.69015	4.5965	4.70182	4.25409	4.34724	4.40157	5.26323	4.6835	4.54402	4.6369	4.60393	4.64147	4.36537	4.42301	4.4615	4.44575
ABCC3	6.81307	8.51981	8.21303	8.96359	7.7589	8.41366	8.40122	8.5269	8.76911	7.8341	7.52338	6.13804	7.39364	7.59441	7.53535	9.83203	7.6079	6.96901	6.7149	7.13459	6.91813	8.09925	7.44965	7.26851	8.31217	8.44048	9.8202	7.30436	8.12998	8.59044	8.26151	8.33519	8.29053	7.74016	7.80704	7.32784	8.49981	8.46022	8.13682	7.16976	8.32967	8.14132	8.21907	9.09439	7.75204	8.55629	7.93721	7.59654	8.75405
ABCC4	6.04772	6.43462	6.3932	6.28096	7.10573	6.9013	6.1116	6.98269	6.09331	6.79159	6.04592	6.94557	7.21092	6.98307	6.98751	8.06177	7.24652	7.63593	7.99505	7.32796	7.48455	6.95897	7.82203	6.97976	7.09272	7.05845	7.18074	7.04125	6.81544	6.92284	7.22667	7.37281	7.45784	6.83138	6.92869	6.97951	6.77468	7.31591	6.86656	7.03113	7.14834	7.30316	6.95861	7.09504	7.19984	7.98556	7.7159	6.51638	6.85171
ABCC5	6.54645	6.2996	6.98541	6.48939	6.88983	6.76898	6.06863	6.51759	6.35047	6.72595	6.33154	6.92162	6.89837	7.10491	7.08946	6.50724	7.24825	6.33575	6.64091	7.39091	6.39953	7.04471	6.74514	7.42941	8.15098	8.29524	7.8855	7.66716	7.37772	7.22692	7.35889	7.79142	8.05399	8.00792	6.94818	7.97096	7.84155	7.69626	8.1871	7.39755	7.47207	7.90494	7.57693	7.33834	7.78891	5.91783	6.72112	6.63911	8.35764
ABCC8	5.762	5.19513	5.16413	5.52124	5.19144	5.54609	5.64004	5.09643	5.34447	5.58668	4.90825	4.90857	4.92659	4.90733	4.90733	4.89084	4.90051	6.61254	5.12722	4.95767	5.5321	4.79467	5.07285	4.67037	4.77799	4.79384	5.03519	4.8128	5.04366	5.03311	5.17316	4.68396	4.71941	4.57011	5.78375	4.76006	4.92313	4.92354	4.68674	4.65716	4.9455	4.33872	5.06681	4.97414	4.92385	4.8689	6.72417	4.89919	4.89969
ABCC9	6.35769	5.64135	5.15925	5.36352	6.27593	5.73218	4.9777	5.89026	5.33126	5.86754	4.97139	6.49313	6.81943	7.31028	6.56912	6.81241	6.7516	6.81492	6.74586	5.46319	6.47134	6.17091	6.5996	6.31813	6.16476	6.44927	6.51277	6.48601	6.94779	6.62993	6.67231	6.45495	6.70042	6.6524	6.63884	6.45696	6.31423	6.76447	6.47449	7.37734	6.51724	6.50358	6.5601	6.57502	6.65013	5.42276	6.15097	6.58219	6.25778
ABCD1	7.03311	7.5298	7.47327	7.4604	6.97742	7.15242	7.9374	6.99117	6.92472	7.53812	8.06156	6.39626	6.35855	6.05049	6.25661	6.48737	6.34683	6.15691	5.64415	6.28685	6.45055	6.71726	6.29873	6.69969	6.11676	6.12333	6.44368	6.23376	6.67378	6.73079	6.35099	6.24196	6.36721	6.27906	6.28428	6.26407	6.22702	5.85277	6.26913	6.4747	6.29547	5.84022	6.44139	6.41688	6.26532	8.76187	6.38789	6.23783	6.30246
ABCD2	3.90621	3.53654	3.67557	3.51821	4.22342	3.81991	3.42105	3.72169	3.86525	3.45966	3.5606	4.43966	4.48057	4.45155	4.46572	4.45953	4.40362	3.81513	4.22976	4.56541	4.46913	4.15948	3.96	4.68337	4.61594	4.7744	4.31065	4.57767	4.1341	4.03253	4.81236	4.23109	4.84466	4.7273	4.13961	4.98619	4.48498	4.82848	5.07236	5.84343	5.71883	5.22765	4.83412	4.63062	4.78003	4.58348	4.42092	4.47596	4.42135
ABCD3	7.92876	7.2013	7.01642	7.08287	7.58116	7.46071	7.06524	7.59225	7.27037	7.43608	7.38903	8.84782	9.48058	9.56747	10.33	8.5238	9.25615	7.99359	9.30023	10.0049	8.08141	8.63747	8.96703	9.08269	9.43751	9.44112	9.3368	9.20284	8.9989	9.33988	9.22644	9.44386	9.33788	9.31637	9.14221	9.20624	9.19639	9.33569	9.42362	9.09272	9.19639	9.59149	9.16834	9.56761	9.13909	9.49526	8.43958	9.27665	9.02174
ABCD4	7.08466	6.92226	7.35978	6.98628	6.91847	6.89585	7.11401	6.82544	6.88427	6.85697	7.01424	6.7328	6.72629	7.00352	6.74723	7.03275	7.04535	6.73184	6.63732	6.74789	7.03776	7.245	7.04445	6.84012	6.97184	6.99913	7.01727	7.10603	6.80873	6.99429	6.87408	6.79472	7.01145	6.96856	6.61622	7.05682	6.99406	6.58908	6.75242	6.91089	6.66596	6.71446	6.92751	6.62639	6.67724	7.49331	6.7345	7.19466	6.83874
ABCE1	7.21529	7.44748	6.77226	7.2728	7.95753	7.67833	7.07815	7.8268	7.35901	7.53842	6.60709	9.3055	9.25767	9.12712	8.80711	9.31209	9.65086	10.2844	8.49358	9.10996	7.93997	9.49832	7.90173	8.69871	8.9467	8.5493	8.50198	8.66188	8.79171	8.5634	8.32997	8.53742	8.53472	8.56822	9.30464	8.8448	8.81524	8.854	8.89324	9.19318	8.68012	8.90881	8.93346	9.07194	8.66408	5.59101	9.48324	8.61685	8.81258
ABCF1	8.62829	8.33858	9.00915	9.21293	9.33827	8.9609	8.38049	9.3679	9.07799	8.9733	8.2887	9.51561	9.25671	9.08243	8.95111	9.98137	9.18927	9.95566	9.22288	9.06438	8.78294	8.98329	8.72261	9.33146	9.03975	9.21293	9.2795	9.00272	9.15435	9.252	9.07799	9.25755	9.10962	9.0041	9.61113	9.4756	9.4497	9.10308	8.92416	8.94026	9.26831	9.22837	9.08547	9.44567	9.09322	10.0394	9.84009	8.52495	9.20557
ABCF2	6.6249	6.80612	7.07617	6.95263	7.27983	7.20534	6.62835	7.70419	7.31163	7.20534	6.12251	7.42377	7.28885	7.25232	7.03507	7.57807	7.27263	8.39225	7.2818	7.13229	7.06042	7.49855	7.1567	7.07617	7.16225	6.94157	7.23215	6.73986	7.14436	7.32507	7.21811	7.20874	6.85844	7.03237	7.82162	7.20306	7.49287	6.74621	7.01603	7.10981	6.9938	7.11381	7.19567	7.47911	7.14231	6.86177	8.30312	6.70698	7.11959
ABCF3	7.34931	6.99223	7.93509	7.7912	7.52052	7.92023	7.1168	7.82386	7.40975	7.93185	6.49123	7.77364	7.91814	7.72067	7.81061	8.19045	7.88579	7.9008	7.7423	7.13524	7.40966	7.365	7.58371	8.29259	8.13914	8.1936	8.30267	7.93199	7.83199	8.12269	8.21181	7.86494	8.00212	8.19231	8.31173	8.24208	8.23818	7.80318	7.73262	7.35821	8.01731	7.88888	7.7428	8.05177	7.7528	8.88955	8.36298	7.21158	7.10271
ABCG1	8.13542	8.43454	8.78951	8.83221	8.70443	9.32473	8.8247	8.53039	9.16931	8.90161	7.81028	7.71311	7.69984	8.20495	8.47063	5.3529	8.2903	8.11586	7.77008	6.88965	8.15038	7.53199	8.79704	7.47229	6.61249	7.27913	7.52913	7.26722	7.34788	8.92812	7.91703	7.86298	7.81482	7.56688	8.25522	7.5864	7.14644	8.04628	7.14215	7.38541	7.49585	7.4679	7.67903	8.62241	7.51544	7.24687	8.12582	7.67449	7.74555
ABCG2	8.28168	6.57392	7.00365	6.93966	7.18644	7.24404	7.35726	7.06985	6.18831	8.79022	6.02225	7.38177	7.73019	8.29598	8.28011	4.87497	7.57121	7.13331	7.70253	6.58402	5.82068	8.0138	7.44484	6.32245	6.69777	7.01667	7.49026	6.79976	6.8098	8.28718	8.49675	7.53385	7.90928	8.08692	8.46532	6.79252	7.46495	7.86475	6.97593	7.46422	5.93363	7.57152	8.6055	8.53665	7.117	5.4245	6.72634	8.19278	7.37955
ABCG4	5.22277	5.14405	5.20153	5.03537	4.98812	5.18694	5.42474	5.24427	5.21127	5.35642	5.21176	5.04085	5.3344	5.07895	5.04419	5.32101	5.03031	5.03005	4.97651	4.91178	4.90201	5.55523	5.66408	5.03403	5.10621	4.88124	5.08139	4.9554	5.08355	5.12378	4.81824	4.97665	4.80098	4.67904	4.56081	4.77287	4.93078	5.09734	4.69472	5.11487	5.30204	4.78994	5.06157	5.13172	5.0269	4.71108	4.98806	4.98504	5.02634
ABCG5	3.81217	3.97707	3.8384	3.95312	3.80356	4.02862	4.12018	4.12532	3.92378	3.80429	3.71166	3.79743	3.8201	3.79557	3.81027	3.80723	3.78229	3.61307	3.91826	3.89946	4.14681	3.80128	3.93085	3.71208	3.85955	3.86498	3.71509	3.95845	3.78101	3.798	3.93146	3.91585	3.80446	3.62285	3.40476	3.67677	3.80623	3.8041	3.75872	3.72576	3.75072	3.75072	3.69854	3.77058	3.80967	4.16275	3.77061	3.82616	3.78098
ABCG8	4.50062	4.59459	4.4578	4.54893	4.32475	4.47983	4.5208	4.59932	4.64985	4.60952	4.50248	4.26835	4.29524	4.27232	4.27271	4.33405	4.26531	4.82623	4.82334	4.23858	4.64837	3.91831	4.01073	4.4155	4.50542	4.37593	4.33252	4.55567	4.48614	4.13047	4.47572	4.23881	4.17787	4.3765	4.31822	4.48059	4.46442	4.27388	4.25084	4.58748	4.34988	4.34248	4.35386	4.26657	4.0508	4.79855	4.25992	4.25416	4.26725
ABHD1	4.54934	4.66323	4.68756	4.48529	4.46685	4.52039	4.76865	4.43329	4.47201	4.37266	4.79158	4.32975	4.34459	4.34092	4.3377	4.35216	4.32654	4.50655	4.28289	4.18234	4.658	4.71444	4.6126	4.36736	4.46697	4.45308	4.48342	4.55031	4.49482	4.40678	4.13611	4.54506	4.28096	4.29007	4.24204	4.30746	4.43482	4.52307	4.33508	4.4625	4.5134	4.13038	4.48607	4.16868	4.2611	5.41569	4.44794	4.37589	4.33589
ABHD10	7.72499	6.72309	7.33817	7.3142	7.179	7.17584	7.16509	7.22132	7.02789	7.59472	7.52323	7.91364	8.15655	8.4167	8.5234	8.26466	8.53336	6.76803	7.79646	8.32578	7.54876	6.81354	7.73865	8.4177	8.44001	8.1044	8.15778	8.2241	8.03184	8.50934	8.65319	8.53566	8.48313	8.61491	8.28008	8.50223	8.20584	8.45075	8.61157	8.25083	8.29828	8.65199	8.39584	8.29429	8.24714	5.50642	7.18266	8.30153	7.98738
ABHD11	6.50092	6.74596	7.07778	7.03441	6.85036	6.724	6.92038	6.81292	6.97053	6.98585	6.79572	5.94067	6.12507	6.11142	6.04034	7.18149	6.51645	5.88737	5.98806	6.71929	6.10139	5.88509	6.21011	6.01453	6.21551	6.05966	6.27594	6.17282	5.9103	5.88583	5.84003	6.22382	5.9693	6.08431	5.75422	6.06881	6.2435	5.65195	5.86522	5.69285	5.72689	5.90945	5.74524	5.80059	5.75339	6.87238	6.16169	5.43406	6.325
ABHD12	8.74138	8.82314	9.10929	8.90891	8.71196	8.68153	9.14813	8.67089	8.86842	8.75053	9.08526	8.00181	8.38701	8.07894	8.35208	9.08298	9.035	8.31238	8.52697	8.60526	8.378	7.98699	8.4698	8.61282	8.60953	8.6021	8.71031	8.67924	8.77379	8.42203	8.44427	8.61494	8.47862	8.40433	8.21063	8.31513	8.53909	8.41827	8.30148	7.90224	8.56892	8.09224	8.49543	8.28449	8.30019	9.03273	8.39166	8.32257	8.74542
ABHD13	8.27472	8.31438	8.28338	8.12213	8.61168	8.31807	8.38469	8.39146	8.37118	8.32662	8.46092	8.23064	7.99774	7.8766	7.97975	7.68281	8.20397	8.79819	8.59172	8.20181	7.68054	7.71838	7.72099	7.47772	7.57007	7.40669	7.47606	7.71528	7.67689	7.5127	7.5329	7.7398	7.60583	7.52299	7.88991	7.5344	7.59452	7.25263	7.26092	7.25075	7.39123	7.2033	7.56947	7.43288	7.31324	7.79874	7.62594	8.76909	7.46593
ABHD14B	8.82249	9.15599	8.83442	8.78801	8.51979	8.6655	9.5882	8.48001	8.71876	8.61917	9.34449	7.84569	8.37059	8.29632	8.25565	9.2368	9.13705	7.71609	7.92761	7.50952	7.95662	7.86209	8.01831	7.91391	7.98366	8.17096	8.21856	8.17551	8.17078	8.2229	8.18623	8.25633	8.0952	8.19406	8.10116	8.09695	8.17759	7.58391	7.55211	8.2872	8.18103	7.94218	7.92811	8.06562	8.43396	8.0377	7.69695	7.82364	8.17271
ABHD15	7.65217	8.05084	8.12213	7.56054	7.51558	7.86195	8.01371	7.34199	8.22659	7.22665	8.00893	6.69456	6.93607	7.47306	7.31414	7.41092	6.94725	5.95885	7.22385	6.44447	6.89479	5.16256	6.6895	7.04973	6.28641	6.67584	6.87753	7.13474	6.95986	7.10469	7.03938	6.66857	6.95455	6.67251	6.42184	6.90312	6.88693	7.10706	6.70627	6.96973	7.48173	6.63459	6.96025	7.10628	6.73305	4.22833	6.8468	7.65367	7.20681
ABHD16A	7.68557	8.1472	8.05555	8.1491	7.70504	7.837	8.36122	7.69847	8.2303	7.8208	8.486	7.06618	7.2481	7.15408	7.13428	7.56663	7.00376	7.33085	6.70828	7.03601	7.6361	6.7442	7.60163	7.15444	7.17269	7.16847	7.44547	7.11938	7.25879	7.04352	7.15187	6.95774	7.1531	7.16313	7.24965	7.12241	7.29885	6.78061	6.81562	6.68882	7.05145	6.63678	7.01984	6.95243	6.91495	9.03362	7.28428	7.1435	7.25715
ABHD16B	4.6745	4.71633	4.7616	4.69602	4.44053	4.79858	4.70724	4.52458	4.52886	4.67466	4.73611	4.51678	4.51443	4.52708	4.53131	4.48953	4.51501	5.04039	4.52531	4.38106	4.65726	4.28733	4.47933	4.62716	4.51	4.57025	4.70724	4.54583	4.55884	4.50928	4.52907	4.47321	4.38153	4.29415	4.23275	4.47484	4.54526	4.67316	4.43545	4.62125	4.96554	4.46725	4.53876	4.52713	4.30589	4.41901	4.51141	4.52492	4.52913
ABHD17A	10.2241	10.4195	10.3996	10.3925	9.9127	10.2331	10.6616	9.96494	10.1771	9.99835	10.8462	9.02564	9.45107	9.45574	9.44313	8.04392	9.25514	8.77714	8.81991	9.35438	9.32638	8.96956	9.38177	9.46641	9.127	9.22644	9.33592	9.49071	9.49528	9.33907	9.16314	9.0919	9.05777	8.9999	9.043	9.21387	9.27772	9.15844	8.72926	9.03592	9.26007	8.89617	9.20805	9.12407	8.90169	9.23031	8.61485	10.4928	9.40668
ABHD17B	6.54251	6.53529	6.11442	6.15076	5.97086	6.1935	6.23246	6.23366	6.60926	6.13854	6.26467	7.13602	6.49692	6.49002	6.43337	6.65975	6.46154	7.03454	6.49528	6.53509	6.73331	6.8664	6.08408	6.32613	6.82354	6.3107	6.10987	6.59649	6.45217	6.52234	6.09561	6.33567	6.31661	6.69563	7.02265	6.07269	6.5053	6.27002	6.56495	6.36018	6.45526	6.82582	6.55427	6.44944	6.24021	5.27606	6.61319	6.23477	6.30365
ABHD17C	9.60592	9.08396	8.96094	8.71302	8.52762	8.49195	9.46387	8.88061	9.28974	8.81292	9.65007	8.41048	8.50768	8.05089	8.96515	8.12071	8.84556	9.94642	8.92463	8.42514	9.15211	9.062	7.89035	8.32511	8.6677	8.35994	8.45959	8.44353	8.38214	7.81035	7.92106	8.52078	8.30495	8.06686	8.11851	8.16817	8.13417	8.40454	8.27562	7.89192	8.48575	8.29339	8.10741	8.18171	8.29949	6.2094	9.43058	8.50277	8.55729
ABHD2	8.89524	8.92291	9.16653	8.83776	9.19914	9.12677	8.53851	9.09542	9.05797	8.95977	8.07354	9.48698	8.92817	9.03643	9.06518	9.79696	9.00072	9.79541	8.94589	9.4197	8.6775	8.79437	9.32018	9.2065	9.59157	9.5389	9.52415	9.35353	9.21726	9.50975	9.29547	9.5257	9.51577	9.54075	9.19647	9.34495	9.35561	9.48692	9.96414	8.86111	9.20951	9.66947	9.3663	9.47632	9.27736	8.44293	9.62863	8.4716	9.67366
ABHD3	7.29419	7.97779	8.23538	7.86431	7.49001	7.929	8.47886	7.77181	8.15148	7.5747	8.57397	8.06438	7.88246	7.85407	8.05534	7.93931	7.97206	8.06153	7.5138	8.52236	8.41808	7.47273	7.50144	7.93004	7.78758	7.555	7.85122	7.88391	7.6197	7.91698	7.61611	7.88564	7.90214	7.85712	8.37504	7.55165	7.64555	7.95188	7.51888	8.03898	8.10753	7.88333	7.70909	7.84476	7.85154	6.95606	7.80263	7.56516	7.7564
ABHD4	8.20967	8.09267	8.26205	8.15966	7.93148	7.92522	8.33459	8.07154	7.94856	8.13923	8.30342	7.35214	7.61272	7.34746	7.68682	7.57833	7.41821	7.30425	7.45224	7.27199	7.91176	8.08594	8.08087	7.62159	7.61884	7.21611	7.26019	7.37383	7.49983	7.48821	7.44497	7.50946	7.55002	7.27374	7.15129	7.35556	7.34842	7.6254	7.20979	7.50237	7.54982	7.36092	7.26169	7.45535	7.69286	8.5659	7.32262	7.28624	7.60247
ABHD5	7.77832	8.2988	7.75045	7.94908	8.9087	8.21491	7.61239	8.56311	8.37811	8.34514	7.36896	8.99254	8.02454	8.15176	8.16285	7.42262	8.07003	9.13164	7.87025	8.22193	8.16743	7.87555	7.89491	7.28857	7.16042	7.2258	7.50687	7.20968	7.65551	7.74414	7.4428	7.55733	7.27762	7.58369	7.95008	6.52989	7.39713	7.83728	7.13632	7.74451	7.34413	7.10611	7.29774	7.57084	7.22797	8.3044	8.16661	7.63607	7.77541
ABHD6	8.04472	7.27869	7.79428	7.45691	6.73048	7.52502	7.62181	7.11364	6.6211	7.71312	7.11065	7.32387	7.20047	7.25939	7.59182	6.11338	7.24087	6.69588	8.07519	7.32985	7.63539	6.25004	7.37675	7.33675	7.44477	6.8639	7.1993	7.38136	6.86516	6.91133	6.9321	7.42038	6.97674	7.37664	6.8354	7.02508	7.13878	6.90498	7.33121	7.64523	7.03622	7.56572	7.00505	7.25948	7.35259	7.7932	6.90087	6.94922	7.074
ABHD8	7.09871	7.4243	7.43715	7.23809	6.95054	6.97969	7.61889	6.77825	7.02201	6.96878	7.76912	6.0635	6.38148	6.45719	6.69974	6.89943	6.95045	6.57388	6.76546	5.86757	6.66311	6.46458	6.35719	6.69158	6.51935	6.61069	6.75688	6.85093	6.75107	6.786	6.61261	6.60456	6.63789	6.40481	6.41366	6.74986	6.5293	6.94311	6.59415	6.409	6.84332	6.41156	6.69013	6.65314	6.67976	6.77693	6.55205	6.61786	6.69433
ABI1	7.70143	7.4463	7.55241	7.44387	7.55715	7.38518	7.213	7.50214	7.44489	7.37642	7.39138	8.90203	8.32898	8.67065	8.80344	8.49073	8.4372	8.78642	8.12195	8.73701	8.53907	8.76007	8.75597	8.48231	8.65378	8.45363	8.34079	8.55248	8.36138	8.46204	8.67077	8.6623	8.51416	8.69556	8.37273	8.34079	8.49675	8.49039	8.5624	8.43448	8.43358	8.59946	8.55591	8.48709	8.52966	7.32423	8.18031	8.42652	8.05772
ABI2	8.90985	8.62807	8.74685	8.72001	8.44575	8.65217	8.51674	8.40617	8.54876	8.6944	8.78786	8.41739	8.14786	8.24243	8.17125	8.24108	8.36006	8.0186	7.895	8.192	7.98006	8.25898	8.19092	8.25469	8.39494	8.36518	8.05305	8.39257	7.93291	8.0888	8.29745	8.10913	8.08827	8.32696	7.94762	8.2634	8.07751	8.35093	8.62217	8.29343	8.15645	8.52536	8.18378	8.21546	8.39558	8.08328	8.33625	7.89867	8.54904
ABI3	8.45231	8.54818	8.43038	8.49997	8.4805	8.33967	8.73906	8.28735	8.65363	8.50207	9.05364	7.01743	7.84299	8.0527	8.20933	6.19451	7.91006	8.06669	7.30904	7.39166	8.674	8.61175	8.05164	7.68095	7.32817	7.51849	7.57066	7.68498	7.66177	7.648	7.44484	7.46899	7.47746	7.3615	7.27779	7.48562	7.61911	7.50035	7.19272	7.27261	7.35224	7.37265	7.62705	7.73285	7.26075	8.25205	7.76423	7.44849	7.26161
ABI3BP	9.68197	9.27677	9.36729	9.50658	9.36461	9.33679	9.0748	9.37227	9.02382	9.51345	8.71874	8.41452	8.60754	8.56134	8.45351	6.68804	8.09688	8.65952	7.98255	8.44459	8.46542	8.56825	8.88196	8.28367	7.47532	8.00296	7.75046	7.87221	8.70724	8.6146	8.6679	7.93519	8.46404	8.26189	8.68303	7.7836	7.94437	8.95814	8.6697	9.33679	7.69075	8.28976	8.54627	8.49782	8.70022	9.00199	8.48086	8.77012	8.34696
ABL1	8.98452	9.84557	9.40975	9.40326	8.91367	9.40046	9.45683	9.64676	9.91592	9.40666	8.70305	9.59775	9.0446	9.4344	8.91128	9.87778	9.03556	9.53307	9.12913	8.76812	9.07054	9.72025	9.56393	9.38184	9.05029	9.0131	9.56432	9.12641	9.80606	9.61191	9.13219	9.00132	8.85202	9.31842	10.0558	9.1126	9.10533	9.30198	9.27028	9.73075	9.25024	9.04054	9.83167	9.42202	9.89252	9.55098	9.91689	9.46727	9.6221
ABL2	6.80193	7.1449	6.97948	7.1449	7.30801	7.27471	6.4719	7.95696	7.49004	7.14744	6.67701	8.41599	7.74896	7.86923	7.49794	8.02145	7.4002	9.18833	7.48465	7.57009	7.15406	8.93144	7.54774	7.6627	8.09689	7.59387	7.66635	7.93025	8.14929	7.84318	7.11221	7.23585	7.62375	7.15301	8.75615	7.5811	7.84812	7.72962	7.85161	8.00186	7.96622	7.4962	7.8721	7.70014	7.58451	8.62488	9.46795	7.16061	7.94926
ABLIM1	10.1512	9.55372	10.0229	9.71285	9.90071	9.97682	8.95724	9.98692	9.53578	10.2459	8.64382	9.79914	9.51252	9.83538	9.5649	9.41643	9.68294	9.73974	10.4651	9.63416	9.41742	9.38244	10.6019	9.28372	9.63266	9.17217	9.58588	9.28431	9.18095	9.74464	9.4943	9.46207	9.71225	9.72878	9.75686	9.1678	9.33251	9.5663	9.67494	10.0376	8.80673	9.47751	9.46355	9.21057	9.52782	8.64982	9.75847	8.18401	10.2457
ABLIM2	5.76634	5.9719	6.01537	6.11304	5.61027	5.77206	6.39911	6.02161	5.99409	6.09042	5.8548	5.75896	5.83951	5.64921	5.63901	6.03415	5.808	6.08542	5.76125	5.88486	6.33366	6.77391	5.61811	5.95677	6.29588	5.6909	5.89704	5.94434	6.13074	6.08583	5.76498	5.32214	5.65821	5.25275	6.17325	5.58003	5.85652	5.67436	5.70208	6.22116	5.70425	5.30429	5.52344	6.17146	5.31064	7.12336	6.15841	5.4625	5.67901
ABLIM3	8.80832	8.28483	9.46311	9.46536	8.55761	9.35205	8.94697	8.54348	8.37687	9.23613	8.88975	8.28421	8.18903	8.54129	7.83864	6.23019	8.99744	7.14485	8.74317	8.75556	7.95755	7.90564	8.92021	7.96618	7.65221	7.6836	7.73007	8.49905	8.18855	8.14751	8.58093	7.75674	8.08317	8.31654	8.19475	7.8359	7.24692	8.67985	7.7901	9.7137	7.27459	8.18245	8.13399	8.26936	9.53168	6.54835	8.86309	7.9912	8.92684
ABO	5.90459	6.64384	6.77076	6.28215	6.01704	6.13775	6.33181	6.31917	6.51192	5.92857	6.12342	5.64574	5.65055	5.636	6.16874	5.7549	5.70149	5.73088	5.69167	5.48401	5.70893	5.46854	5.36566	5.45635	5.88928	5.89394	5.54068	5.57858	5.36956	5.3947	5.3109	5.66251	5.63916	5.37639	5.24617	5.47671	5.55133	5.53285	5.7509	5.49488	5.25535	5.70886	5.47224	5.38321	5.73142	5.14799	5.23006	5.58448	5.61841
ABR	8.87891	8.91044	8.96932	9.37888	8.91964	9.23334	9.02995	8.79072	9.04256	9.25369	8.79808	8.4586	8.42524	8.34992	8.42954	8.16983	8.42995	8.50602	8.75595	8.4258	8.37558	7.89068	8.82687	8.37149	7.92507	8.34292	8.54758	8.16967	8.27843	8.51573	8.12082	8.3309	8.25409	8.21117	8.07724	8.29927	8.41491	8.48528	8.37917	8.12892	8.2022	8.34738	8.54486	8.56596	8.32299	8.8239	8.6202	8.13335	8.44103
ABRA	4.32944	4.37864	4.36755	4.21015	4.20915	4.4353	4.32771	4.32307	4.18242	4.07117	4.37112	4.16109	4.16435	4.15074	4.17974	4.14442	4.1421	4.45034	4.1804	4.42332	4.19671	4.14276	4.39089	4.10444	4.43606	4.2231	4.33942	4.31358	4.35363	4.25085	4.04365	4.21836	4.08815	3.9302	3.98708	3.95703	4.33018	4.19413	3.94481	4.57995	4.16468	4.20786	4.14114	4.23954	4.23007	4.41778	4.13845	4.13731	4.14603
ABRACL	6.95049	7.23451	6.77657	7.52703	6.7875	6.67202	7.70584	6.65623	6.66388	7.39586	8.60349	7.59929	7.95526	7.93976	8.19259	7.44584	8.00252	7.40608	6.65343	8.64074	8.38554	7.41927	6.48867	7.59782	7.6271	7.60586	8.1153	7.49851	7.39182	8.09964	8.07282	8.45028	8.3362	7.64758	8.28423	8.25787	8.56211	7.44108	6.83338	7.26856	7.63054	7.5628	7.79504	7.93913	7.11235	5.62173	7.06961	8.37823	7.91022
ABT1	7.21221	7.70226	7.73327	8.2197	7.30858	7.79176	8.19022	7.64023	7.91861	7.94486	7.72154	7.81112	7.45382	7.48963	7.25087	8.49563	7.75542	8.46778	8.12876	7.61026	8.00912	8.17223	7.7645	7.78065	7.06087	7.37456	7.51348	6.90459	6.82184	7.65776	8.20947	7.81556	7.92507	7.70571	8.27134	7.70506	8.03338	7.34941	7.39773	7.22153	6.9914	7.52772	7.47349	7.59546	6.95887	8.49471	8.07462	7.4486	6.88086
ABTB1	6.28993	6.69761	6.47179	6.31226	6.06319	6.21201	6.53945	6.0499	6.59031	6.28121	6.64018	6.79096	6.15816	6.19665	6.12704	6.10441	6.22976	6.5385	6.3642	6.76256	6.08286	5.77789	6.38284	6.24769	5.75608	6.04983	5.94705	6.26319	6.42148	6.33325	6.1382	6.15402	6.28651	6.2171	5.9921	5.99171	6.14503	5.96186	5.77832	6.3419	6.00012	5.64565	6.15787	5.79479	6.08049	5.29109	5.97267	6.05272	6.07049
ABTB2	6.09588	6.38164	6.03358	6.28737	5.77864	6.04523	6.48681	5.87352	5.87455	6.07737	5.87532	5.90058	5.71944	5.67753	5.572	5.81898	5.55366	6.63167	5.76927	5.45938	5.7604	6.18201	5.89407	5.76626	5.514	5.24583	6.04798	5.41137	5.55278	5.925	5.72859	5.62653	5.41838	5.27437	6.62588	5.52596	5.3315	5.8625	5.38112	5.80403	5.34952	5.48671	5.78018	5.90329	5.64855	7.46821	5.95441	5.56218	5.60924
ACAA1	7.55633	7.93386	7.7701	7.7828	7.42189	7.66721	7.69524	7.81151	7.98741	7.94033	7.85734	7.5563	7.6829	7.53991	7.58368	8.58224	7.99328	7.45085	7.87147	8.06363	7.87543	7.71958	8.06363	7.63576	8.05375	7.75979	8.02866	7.284	7.44491	7.96836	8.04386	7.58444	8.08362	7.46819	7.88905	7.54439	7.95348	7.63245	7.93408	7.44432	7.74742	7.58671	7.73815	7.30598	7.78345	8.10486	7.09733	8.28323	7.80817
ACAA2	7.72198	7.03218	7.52295	7.43289	7.71284	7.88383	7.15008	7.58956	7.1786	7.61521	7.45977	7.49172	7.67762	7.88333	7.568	7.3432	7.92534	7.47746	7.60199	7.6903	7.64989	8.12289	7.74846	7.19413	7.31734	7.53985	7.4759	7.10485	7.25563	7.90388	7.89379	8.0484	7.9904	7.7654	7.82834	7.11358	7.7019	7.64268	7.56794	7.77973	7.57871	7.6894	7.83268	7.92228	7.81371	8.30785	7.68294	6.8804	7.26189
ACACA	7.90772	7.32402	7.35728	7.31322	8.09759	7.90131	7.11261	8.03917	7.09117	7.84109	6.8898	7.88209	8.56219	8.391	7.86056	9.94955	9.40292	8.51759	8.95576	8.24223	8.90482	9.37396	9.0778	7.96842	8.56982	8.42477	8.98658	8.04291	8.27822	8.47343	8.20757	8.85652	8.70545	8.46877	8.36255	8.30494	8.37504	8.88119	8.77553	8.5866	8.40633	8.56036	8.3977	9.02065	8.46131	8.27906	8.32097	8.33165	8.43516
ACACB	7.73145	7.25501	8.12617	7.70867	7.91855	7.60947	7.41339	7.53955	7.56962	8.34531	7.27889	7.51724	7.62604	8.41487	7.21672	7.22861	7.35638	6.78693	7.755	7.22339	8.13522	7.51649	7.96776	6.95476	6.69906	7.03112	7.55006	7.21353	7.70957	7.41705	7.72672	7.18956	7.46217	7.9179	7.01024	7.2443	7.18005	7.71564	7.38502	8.95879	6.87643	7.28724	7.60471	7.04957	7.9229	6.85372	6.71005	7.3552	8.22547
ACAD10	5.81162	5.3724	6.10282	5.83959	5.69689	5.88396	5.59555	5.62886	5.84273	6.08304	5.68152	5.71097	5.80593	5.81438	5.78178	6.3856	5.93766	5.54011	5.81744	6.02519	5.67969	5.46159	5.89831	5.75821	5.81998	6.03357	6.0182	5.64639	5.78929	5.92269	5.9144	5.97287	6.10837	5.94379	5.69341	6.0367	6.01771	5.71095	5.76424	5.42061	5.93063	6.0807	5.77471	5.81199	5.88374	5.0777	5.41289	5.68294	5.75163
ACAD8	7.89697	8.11541	8.56908	8.52614	8.2395	8.22595	7.82795	8.08945	7.87133	8.47831	8.0928	7.9688	8.37664	8.27355	8.50065	8.94598	8.29641	6.82153	8.10318	8.57782	7.22972	6.75496	8.08354	9.60998	8.5302	8.12891	8.56121	8.49691	7.24517	8.00694	7.79538	8.10008	8.2507	8.11646	8.04009	8.61105	8.60055	7.29001	7.82374	7.37843	7.86387	7.50594	7.66606	7.3289	7.57077	4.72881	8.08001	7.06105	8.20466
ACAD9	8.83847	8.522	9.29746	9.33568	8.79928	9.08293	8.53316	9.05644	8.82673	9.27168	7.97	8.06518	8.53231	8.19187	8.26522	8.68765	8.58665	8.00614	8.45786	8.9076	8.19033	7.94799	8.53374	8.62111	8.40458	8.56256	8.8336	8.03658	8.30223	8.52154	8.71427	8.53428	8.51495	8.79564	8.44669	8.74151	8.70832	8.3333	8.55125	8.29825	8.49977	8.52053	8.60061	8.6388	8.63375	9.4474	8.33776	7.63672	8.55636
ACADL	8.63321	7.36749	7.05243	7.2206	8.19706	7.47643	7.39478	7.4365	6.97303	8.22198	7.00695	8.19059	8.56252	8.6259	8.23239	5.70732	9.68454	8.7464	9.85477	8.35051	9.07415	8.89858	9.66263	5.69144	6.09665	6.81111	7.3974	5.92828	5.93227	8.97957	8.74876	7.8995	7.86016	7.92339	8.24372	6.01471	6.4056	8.20997	6.8516	7.798	7.32905	7.68665	7.45529	9.28956	6.65149	4.25053	8.38137	6.37885	6.69102
ACADM	7.97023	7.85601	7.69628	7.73452	8.36642	7.88764	7.6517	7.8331	7.6454	7.47061	8.01136	9.62276	9.45419	9.58552	9.74837	10.2828	9.54197	8.0777	9.2531	9.21461	8.43597	9.32313	8.27167	9.63814	9.78127	9.58488	9.16625	9.59405	9.26998	9.38541	9.9217	10.0956	9.96468	9.97514	9.52553	9.51432	9.77783	9.47249	9.82598	9.56877	9.18196	9.72769	9.46832	9.50704	9.58562	6.56727	8.60445	9.60511	9.23242
ACADS	7.98325	8.05802	8.22616	7.94581	7.8864	8.04686	8.63115	7.9516	8.09196	8.14262	8.71699	7.03936	6.9662	7.12031	7.22011	8.59379	7.66378	6.37531	7.11459	6.95019	7.22442	8.22476	7.05362	7.40155	7.04215	7.32831	7.2231	7.30143	7.20759	7.42388	7.19535	7.27635	7.27036	7.11472	6.97852	7.11512	7.41495	7.10933	6.52756	7.2265	7.15216	6.88576	7.06376	7.16628	6.86874	8.5293	6.82902	7.35922	7.19755
ACADSB	6.63164	6.31188	6.33678	6.09155	6.85236	6.52442	5.97805	6.56987	6.69978	6.7716	5.81735	7.34636	7.37986	7.38602	7.41411	9.87563	7.9055	7.02525	7.82171	8.09159	6.46741	8.74778	8.27472	7.32906	7.58066	7.9357	7.72121	7.1445	7.60353	7.88645	7.88506	8.35251	7.86126	7.7884	7.84994	7.48043	7.76786	7.76885	7.69252	8.09121	7.88486	8.2409	7.99152	8.04667	7.57536	6.24319	7.02089	7.89174	7.43358
ACADVL	11.342	11.1867	11.5434	11.231	11.231	11.6819	11.0244	11.1596	11.4265	11.356	10.8738	10.4025	10.7039	10.7711	10.3176	10.9857	11.0838	10.3557	10.0912	10.1766	10.7557	10.6682	10.689	11.3432	10.9172	11.1129	11.2572	11.313	10.9496	11.095	11.0244	10.8327	11.061	10.7904	10.786	11.2812	11.1424	10.416	10.7288	10.3557	10.8783	10.343	10.5367	10.7295	11.0125	11.3104	11.1089	10.571	11.0637
ACAN	5.57088	5.39328	5.48832	5.41649	5.17842	5.23984	5.622	5.24307	5.69092	5.45291	5.4903	5.35482	5.45256	5.33438	5.28773	5.48003	5.39518	5.82841	4.96749	5.18121	5.7072	5.67946	5.72982	6.61271	5.79445	5.63333	5.57751	5.41854	5.95846	5.62782	5.53829	5.47422	5.66199	5.10272	5.35784	5.34465	5.75362	5.39278	5.54745	5.59274	5.29919	5.23224	5.49493	5.43496	5.36869	6.78571	5.58692	5.22655	5.30207
ACAP2	7.05717	6.53189	6.59726	6.46154	7.17664	6.76321	6.36585	6.99932	6.70432	7.03793	6.50822	8.59447	8.19038	8.48031	8.39155	8.06062	8.18138	9.08086	8.11519	9.20904	8.14559	7.73279	7.70503	7.98039	7.95665	8.19061	8.04475	8.11045	8.1769	8.15315	8.25485	7.97447	8.02726	8.2629	8.0263	7.96973	8.08898	8.55112	8.33854	8.57896	8.37827	8.21903	8.32936	8.26529	8.21959	6.24997	7.90357	8.13887	7.90432
ACAP3	6.81711	7.08741	7.02142	7.03756	6.49676	6.94431	7.25708	6.53984	7.0358	6.74104	7.05277	6.49737	6.68075	6.66225	6.41557	7.32066	6.56408	6.45487	6.56847	6.47698	6.43888	6.70404	6.57205	6.99754	6.78813	7.03344	7.14233	7.13972	7.2682	7.17557	6.6539	6.67604	6.86519	6.34099	6.57372	7.14496	6.95606	7.19098	6.51449	6.48295	6.94348	6.46458	6.86393	6.901	6.89107	6.56061	6.76573	6.84931	6.58169
ACAT1	6.31689	6.04838	6.44291	6.42249	6.77131	6.49998	5.92984	6.54093	5.97154	6.33463	6.23865	7.03716	7.15091	7.06914	7.03216	7.74666	7.31246	7.20662	7.62429	6.88964	7.0619	6.71676	7.8725	6.92012	7.11743	6.85592	7.06345	6.87436	7.01567	7.00255	7.12659	7.18493	7.2565	7.24816	7.14359	7.05296	7.04641	7.00196	6.95536	7.2792	6.937	7.04954	6.99172	7.03308	7.23951	5.61905	6.98623	6.97231	6.86273
ACAT2	7.80768	7.29893	6.971	7.26665	8.03059	7.7363	6.91766	7.97419	7.34337	7.50474	7.06555	7.72993	8.77286	8.48647	8.26848	8.15566	9.51219	8.66912	9.33163	9.71776	8.48724	8.3186	8.4055	7.43402	8.03647	7.91176	8.91131	7.66603	7.82883	8.42985	8.2113	8.77221	8.29694	7.99644	8.92808	7.97999	8.16479	8.03413	7.85137	8.2304	8.34726	8.07499	8.17484	8.39107	8.06684	7.95407	8.14392	7.9301	7.74279
ACBD3	9.2457	8.90987	8.86455	8.96924	9.54592	9.22128	8.61528	9.43525	9.07173	8.919	8.64989	9.80687	10.1134	9.43302	9.19391	9.9481	9.86417	9.98644	10.3742	10.4626	9.27288	10.3492	10.1462	9.83274	10.0263	10.0661	9.97745	9.94985	9.95569	9.87405	9.92271	10.0407	9.76313	9.8474	9.68141	9.97858	9.94408	10.1581	10.02	10.0675	10.2036	9.9947	9.74268	10.0151	9.92962	8.48125	10.0985	9.29994	10.2798
ACBD4	7.40344	7.19867	7.62742	7.21714	7.1563	7.11972	7.74138	6.84886	7.34012	7.09934	8.08625	6.9779	6.88845	6.66066	6.95612	7.10659	7.089	7.10887	6.85453	6.49049	7.44715	8.3576	7.11593	7.30247	7.02842	7.26551	7.02609	7.17118	7.23446	7.06991	7.26709	7.21504	7.28238	7.48817	6.14752	7.15156	7.23837	7.15473	6.70519	6.59263	7.30754	6.63804	7.21008	6.97584	6.91338	6.86771	5.82459	7.0165	7.05708
ACBD5	6.83291	6.18714	6.68178	6.56629	6.95255	6.58502	6.499	6.66213	6.40245	6.86529	6.36967	7.49308	7.8127	7.87653	8.16609	8.03136	7.80398	7.43221	8.31754	8.16991	8.66066	6.85139	8.15624	7.75305	8.01507	7.85058	7.80227	7.81993	7.62886	8.04547	8.05667	8.08213	7.99979	7.99233	7.78805	7.84994	7.9132	8.03688	8.01011	7.89529	7.80973	8.12276	7.91184	8.08075	7.88621	5.90936	7.23343	6.80852	8.00645
ACBD6	7.10078	6.79244	7.1116	7.22161	7.16904	7.08907	7.10118	7.11222	7.04453	7.36482	6.93074	6.93787	7.69491	7.77816	7.63254	8.61349	8.09503	7.28461	8.60921	7.98464	7.50931	6.84814	7.78162	7.87491	7.67551	7.85318	7.95826	7.88543	7.82265	8.03583	8.04499	7.8361	8.09642	8.20896	8.16906	8.00098	8.15324	8.05041	7.72226	7.98338	7.73604	8.02001	7.90864	7.98745	7.99741	8.05625	7.78858	7.56041	7.77255
ACCS	8.04491	8.19975	8.21795	8.64442	7.49949	8.05606	8.96087	7.64423	8.75043	8.29748	8.28788	7.76755	7.22723	8.46658	7.44623	8.27058	8.1868	7.07067	7.99932	7.63782	7.67778	7.55092	7.7902	8.29024	8.097	8.2834	8.14775	7.93217	8.81513	8.42837	8.29804	8.19403	9.28997	8.39155	7.68901	8.21824	8.04193	9.09387	7.76057	8.06506	7.75931	8.26031	8.32166	8.09666	7.98442	7.09012	7.4298	7.45025	8.57301
ACD	8.28117	8.73837	8.38427	8.30845	8.04026	8.09295	8.78055	7.66274	8.52505	8.274	8.95693	7.92538	7.74581	7.59877	7.40208	6.61212	7.51449	7.87315	7.35344	7.7706	8.27892	7.07139	7.94953	7.76609	7.54732	7.6485	7.7585	8.03628	7.94578	7.95324	7.84383	7.47538	7.97978	7.79924	7.69097	7.98801	8.07608	7.67474	7.50925	7.58629	7.87932	7.48998	7.82843	7.57287	7.51314	8.147	8.0129	8.28879	7.81593
ACE	7.61135	8.05179	8.53228	7.79139	7.80054	8.09309	8.53982	7.67965	7.7126	7.77499	8.29081	6.81009	6.6815	7.00222	6.70542	6.48174	5.99147	6.01044	5.92974	6.39012	6.33427	5.81082	6.39247	6.25679	6.11752	6.21463	6.46333	6.38024	6.69137	6.82377	6.75841	7.04141	6.33271	6.04343	6.54952	6.30512	6.45138	7.16349	6.18295	6.60241	6.66747	6.38038	6.52854	6.82981	6.01235	9.45137	6.57222	6.44425	6.18622
ACE2	4.67602	3.74469	3.93016	4.17083	4.44545	4.40155	4.14523	4.37331	3.70758	4.44188	4.24269	4.47822	5.8258	4.73122	5.22684	8.45744	5.8529	5.35381	6.044	5.93267	5.21339	5.56265	3.94139	4.64893	5.16447	4.87527	6.3582	4.1818	4.91928	5.47444	4.89945	5.08893	5.40276	5.01693	5.37443	4.45141	5.22313	4.71071	5.17066	6.59395	4.46788	5.13142	5.20115	5.70874	5.69354	5.83248	6.03313	4.41766	4.98679
ACER1	5.034	4.9261	4.94921	4.99468	4.5399	4.66282	5.24594	4.83868	4.88171	4.78582	4.88699	4.60513	4.61897	4.59634	4.59724	4.6617	4.56802	4.67718	4.64683	4.40627	4.95945	4.64415	5.16869	4.67243	4.61713	4.68976	4.73165	4.5533	4.71689	4.64454	4.50084	4.56706	4.46506	4.60092	4.39907	4.54754	4.61791	4.73716	4.45756	4.67618	4.87344	4.11286	4.52812	4.78294	4.29704	4.48409	4.58942	4.55877	4.58402
ACER3	8.02499	8.13513	8.04467	8.1423	8.8637	8.47422	8.01248	8.69504	8.36282	7.98918	8.1621	7.92296	7.97948	7.8448	8.007	6.47836	8.10123	8.48399	7.58517	7.71528	7.84612	7.26485	7.49309	7.01729	7.00401	7.19679	7.0337	7.04058	7.36163	7.7085	7.51387	7.44773	7.47059	7.20216	7.776	7.11469	7.38006	8.14021	7.2712	7.70295	7.56641	7.63827	7.56265	7.97347	7.12479	7.32994	7.9366	7.39569	7.30075
ACHE	4.88011	4.816	4.64868	5.05963	4.67557	4.81787	5.01977	4.70964	4.88069	4.73304	4.85557	4.58403	4.58052	4.5885	4.60929	4.76053	4.5854	5.05057	4.49965	4.46394	4.4784	4.44963	4.44312	4.66071	4.44796	4.60499	4.65492	4.52196	4.6987	4.50532	4.72107	4.42674	4.50166	4.33086	4.3951	4.63829	4.46565	4.59328	4.39584	4.47046	4.64359	4.25681	4.6526	4.60457	4.53452	4.70194	4.56962	4.58112	4.59487
ACIN1	7.59653	7.95695	8.64875	8.23037	8.52992	8.3971	7.37833	8.38872	8.37779	8.29582	7.63659	8.23974	8.45696	8.26269	8.31433	8.54564	8.59952	8.4685	8.58424	7.80996	8.33816	7.78115	8.74049	8.51154	8.64013	8.66658	8.67158	8.48726	8.35184	8.59866	8.47613	8.49401	8.56952	8.61689	8.53385	8.59429	8.58324	8.55271	8.79582	8.57589	8.61432	8.74312	8.6306	8.72086	8.93398	9.07194	8.81078	7.25253	8.53356
ACKR1	11.3056	10.1231	9.07659	10.8319	8.96664	10.6078	10.7884	10.8036	10.5774	11.0858	8.83595	10.0368	9.87825	9.1411	10.1563	4.97433	7.86189	11.0889	10.4945	7.92462	7.91045	10.8227	9.07567	9.35115	9.35351	9.42438	9.98983	9.09871	10.1848	8.91362	9.07254	8.78384	9.31792	8.94015	10.4117	9.68951	9.61275	7.81722	7.69469	9.7327	8.27141	8.01239	9.31267	8.10259	8.66726	9.42635	9.96376	9.90884	9.4837
ACKR2	5.12009	5.33285	5.14896	5.09648	5.04581	4.88172	5.05457	5.32183	4.91817	5.21286	4.9964	4.71364	4.71889	4.7187	4.72802	4.70992	4.71293	4.86959	4.57129	4.65233	5.00975	5.63991	5.04457	4.77014	4.56727	4.5402	4.69808	4.53169	4.86223	4.71777	4.67906	4.38757	4.7318	4.74487	4.69906	4.70029	4.63377	4.52506	4.58044	4.83871	4.56826	4.28491	4.65304	4.47627	4.78395	4.7127	4.69751	4.71596	5.14267
ACKR3	5.79234	6.11828	6.42734	6.25343	5.83432	6.00096	5.95942	6.01501	6.22027	6.26722	5.49197	6.40062	5.76917	6.64579	6.04649	4.79745	6.07001	5.21226	5.98468	5.24155	5.88339	6.81024	5.7812	5.61897	5.35606	5.46431	5.45873	5.31588	5.70341	5.75888	5.91818	5.00797	5.84902	6.74976	7.01376	5.64357	5.83617	5.58758	5.86977	5.98677	5.07468	5.73207	5.74549	4.89688	5.95438	4.08416	6.41636	5.93971	6.4476
ACKR4	7.64082	6.87405	7.57659	7.52893	7.36853	6.96233	6.96793	7.20904	6.58214	6.83547	8.24038	7.27652	7.58842	6.42235	7.2924	5.00587	6.80445	5.98392	7.24738	7.18254	5.75741	4.31634	5.87147	5.8568	6.16357	5.60625	5.04164	5.80356	5.38008	6.51976	6.15983	5.74915	5.62135	5.9891	5.91001	5.93342	5.1921	5.44339	6.00183	6.00782	5.25726	6.33953	5.67123	5.8635	6.00113	4.00086	5.53029	7.86935	5.95642
ACLY	9.06116	8.25592	9.06268	8.99545	9.18064	9.35704	8.65961	9.11056	8.88431	9.13946	8.11302	9.28427	9.51142	9.69639	9.46243	9.8183	9.89597	9.2444	9.68243	9.79565	9.38105	8.67513	9.40527	9.28015	9.32014	9.1044	9.92095	9.11462	9.21711	9.42705	9.09185	9.31726	9.06867	8.919	9.20054	9.59216	8.98539	9.40939	9.24726	9.7028	9.29072	9.34214	9.16948	9.74496	9.07654	7.36474	9.32489	8.71237	9.10739
ACMSD	4.05533	4.31312	4.02253	4.0053	4.09093	4.10911	4.47303	4.33916	3.91461	3.9958	3.94374	3.79255	3.75417	3.75677	3.75886	3.94442	3.74534	4.42842	3.82226	4.36232	3.645	3.61191	3.73839	3.72528	3.58361	3.78913	3.9833	3.84069	3.89337	3.62059	3.67539	3.79472	3.47583	3.246	4.04019	3.63035	3.87511	4.06152	3.62682	3.59782	4.19641	3.81903	3.32248	3.85137	3.73343	4.5687	3.76278	3.78111	3.74574
ACN9	6.74066	6.71649	6.62991	6.87573	6.66795	6.72874	7.00805	6.6812	6.80366	6.86604	6.8554	6.05366	6.015	5.96649	6.33682	7.85079	5.97651	6.36063	6.51914	7.25059	6.56836	5.51831	5.39322	5.97947	5.87016	5.71575	6.08127	5.56549	5.50216	6.28242	6.11469	6.12312	5.71575	6.13531	6.01043	5.74739	6.0015	5.91997	5.7812	5.88563	5.72356	5.97901	6.1513	5.97574	5.63391	5.82064	5.987	6.57698	5.7102
ACO1	7.66978	7.75843	8.26337	8.11744	8.28454	8.53963	6.57884	8.03955	7.97209	8.0085	6.82077	8.96472	7.82398	7.94009	7.89407	9.31349	7.92609	7.77179	7.70385	7.66794	7.54524	8.64103	7.77677	7.667	7.43186	7.78789	8.1226	7.64416	8.10367	8.14811	8.35472	7.87113	8.04229	8.05822	8.04489	7.98109	7.8378	8.14261	7.56192	9.1857	7.99364	7.41309	7.8538	8.7446	8.05902	7.27257	7.71296	7.36166	9.36176
ACO2	8.55161	8.41726	8.67768	8.64453	8.2437	8.28201	8.60325	8.28114	8.54346	8.62464	8.22198	8.05789	8.09458	8.2021	8.09021	7.81862	8.05251	7.95829	7.62145	8.30745	8.32562	8.25883	8.02437	8.57722	8.12268	7.99237	8.14223	8.35903	7.93371	8.26264	8.16876	8.14774	8.16755	8.17372	7.98289	8.51884	8.45763	7.67767	7.72814	7.64382	8.14854	7.80253	7.84582	7.96258	7.90688	9.14137	8.1801	7.71955	8.02073
ACOT11	5.83263	5.41604	5.95693	5.75984	5.41526	5.74148	5.62729	5.86705	5.75932	5.99718	5.44916	5.20393	5.13144	5.1274	5.1649	5.6707	5.50598	5.45429	5.45624	5.21201	5.28284	5.90297	5.13113	5.4038	5.50432	5.53691	5.36975	5.35846	5.40268	5.4158	4.98763	5.19683	5.36275	5.56155	5.04891	5.55626	5.53099	5.30274	5.69703	4.83763	4.75201	5.26121	5.46871	4.9078	5.04922	6.49156	5.34958	5.52486	5.58526
ACOT12	3.69189	3.79634	3.79539	3.47344	3.71399	3.92766	3.6233	3.62062	3.6494	3.72232	3.73402	3.66593	3.68071	3.64706	3.66479	3.69802	3.64222	3.74899	3.582	3.82268	3.79129	3.66317	4.08635	3.70016	3.50817	3.68303	3.70352	3.76642	3.66187	3.59877	3.75099	3.44541	3.78052	3.65627	3.4829	3.68303	3.4049	3.90467	3.61485	3.96456	3.56931	3.5379	3.90208	3.61924	3.55033	4.32225	3.69687	3.69583	3.64415
ACOT13	8.87252	8.85341	9.05888	9.1306	9.22341	8.88184	8.79815	8.85782	9.0258	9.0781	9.40261	7.71441	7.80612	7.85872	8.06173	9.67111	8.45075	7.86148	8.07591	8.51236	8.35394	7.95857	7.78167	7.60512	7.31755	7.56429	7.64313	7.57818	7.43834	7.9393	7.74022	7.68265	7.91617	7.84433	7.83108	7.69758	7.70132	7.8386	7.75271	7.75586	7.51352	7.8433	7.7169	8.06998	7.74834	8.97017	7.78168	8.857	7.80422
ACOT4	5.92719	6.94731	5.92854	6.60161	6.37814	6.8073	7.46457	6.21824	6.5518	6.26658	6.9725	4.87527	6.40123	6.07529	6.48083	6.93235	6.2859	5.75382	5.65707	5.7972	5.83098	5.02137	5.82077	6.07262	5.91006	5.9611	6.2038	5.72707	5.79054	6.70446	6.20478	5.93257	6.36819	6.07958	6.61189	6.77	6.66402	5.75641	6.01923	5.83922	5.86545	6.05235	5.9371	6.29182	5.91645	6.68459	5.13811	6.72687	6.0034
ACOT6	4.1712	4.11942	4.34793	4.22978	4.37134	4.26464	4.20116	4.26039	4.21467	4.11188	4.0587	4.06453	4.07968	4.05286	4.07587	4.06615	4.03587	4.08487	4.13942	3.96637	3.57987	3.92052	4.04008	4.06326	4.07632	4.00153	4.22814	4.06629	3.68996	4.06915	4.19491	3.98776	4.11059	3.90038	4.00965	4.1315	3.97429	3.92772	3.93276	4.18385	4.06473	4.02336	3.97975	3.96071	4.17086	3.96109	4.03027	4.07903	4.04623
ACOT7	7.22587	8.13518	7.7929	7.53119	7.42516	7.59471	7.99401	7.48042	7.74846	7.47046	8.2084	7.06524	7.33483	7.36181	7.21194	7.06226	7.32521	7.17138	7.15057	7.30355	7.50624	6.7328	7.12833	7.78253	7.73806	7.30177	7.77424	7.66601	7.8357	7.65845	7.36132	7.54115	7.33856	6.97179	7.40867	7.65686	7.52091	7.67557	7.07505	7.60496	7.62367	7.45627	7.87447	7.83605	7.25552	8.37296	7.60056	7.67464	7.48093
ACOT8	7.87901	7.95708	8.09385	7.7519	7.43577	7.75722	8.35421	7.4186	7.82541	7.93894	8.52724	7.23019	6.90916	7.01454	7.01977	7.35766	7.27972	7.19869	7.49628	7.61808	6.70069	6.4294	6.75003	7.08739	6.95491	7.06801	7.04347	7.05208	7.02562	7.15949	6.92861	6.9573	7.08235	7.06324	6.94485	7.04134	7.01492	6.809	7.07915	6.87417	6.83404	7.08278	6.80173	7.00016	6.84797	9.11165	7.0907	7.55551	6.88324
ACOT9	9.294	9.71613	9.72585	10.1863	9.99121	10.0305	9.60912	10.0477	9.87927	9.83137	9.66119	9.88386	9.79596	9.86552	9.88164	9.4591	9.83921	10.2794	9.78569	10.2036	9.96435	9.90719	10.0973	9.67839	9.93392	9.86454	10.0898	9.72524	9.97504	10.0971	9.87667	9.71221	9.824	9.6426	10.1863	9.79784	9.94099	9.74243	9.62781	9.7038	9.80897	9.40521	9.72524	9.78659	9.72821	9.55498	10.1795	8.87065	9.91922
ACOX1	7.25398	6.98644	7.34325	7.23273	7.50449	7.54733	7.06144	7.3075	7.14848	7.35402	6.83049	7.83013	7.62408	7.78516	7.7115	7.90319	7.88608	8.14021	7.59922	7.7191	7.69122	7.09904	7.75636	7.63571	7.53698	7.73277	7.86443	7.37488	7.65608	7.88962	7.78581	7.84229	7.74313	7.75613	7.9839	7.5454	7.71568	7.8192	7.77201	7.69803	7.81846	7.73513	7.69361	7.90228	7.75383	7.31473	7.55478	7.13287	7.57005
ACOX2	8.32006	7.48209	8.4026	8.16923	7.84531	8.09542	7.25387	7.89751	7.8269	8.25344	7.92919	7.42548	7.45419	7.74446	7.61025	7.90769	6.825	6.92913	7.39324	6.75485	7.40961	6.78975	7.34317	6.98726	7.1783	7.62029	7.75275	6.98893	7.01891	7.68782	7.70107	7.58147	7.75494	7.48133	7.22643	7.52019	7.8329	7.6198	7.30718	7.41023	7.00479	7.48467	7.42472	7.537	7.74414	7.83545	7.0231	6.91378	7.72023
ACOX3	8.34486	7.98634	8.70712	8.57564	8.27515	8.35664	8.15367	8.34458	8.2603	8.5283	7.84496	7.38098	7.62187	7.83744	7.7691	9.45417	7.89062	7.4946	7.28365	8.01989	7.70773	7.4782	7.45533	7.90316	7.83954	7.77927	7.55762	7.95526	7.86405	7.73485	7.93441	7.70373	7.90899	7.73223	7.55308	7.80246	7.74268	7.71067	7.6189	7.47428	7.76535	7.63269	7.58519	7.71828	7.79759	7.72425	7.57102	7.42992	7.91174
ACOXL	6.87979	6.52235	6.89168	6.54432	7.39946	7.10389	6.91927	6.8405	6.31027	7.2044	6.66741	6.39299	6.94672	6.43243	5.98411	7.7444	7.01345	7.04141	7.78496	6.18793	7.34934	6.79057	7.62548	5.24037	5.20312	6.5575	7.39759	5.59154	6.09932	6.71964	6.64838	7.10691	7.19758	6.35745	6.56701	5.84057	6.02753	7.05305	5.90063	6.35069	7.14272	6.42101	6.90529	7.34414	5.99973	6.06997	6.1114	6.0448	6.47151
ACP1	8.58729	8.25481	8.30146	8.48536	8.43136	8.49467	8.36355	8.5722	8.29684	8.48415	8.27589	8.44971	8.60347	8.70584	8.749	8.75886	9.15906	8.8236	8.79468	8.89472	8.94882	8.87047	8.66921	8.64596	8.92482	8.71416	8.73186	8.81715	8.43732	8.88555	9.03827	8.85708	8.79406	8.84526	8.90157	8.88425	8.72995	8.53435	8.18764	8.20494	8.59839	8.73104	8.5751	8.77439	8.40655	9.15512	8.64818	8.14705	8.37847
ACP2	9.5388	9.58874	9.58665	9.44061	8.76235	9.55298	9.72721	9.45876	9.23914	9.4974	9.96789	8.19326	8.73029	8.09729	8.96297	8.72648	8.69679	7.6457	8.18191	8.60309	8.01766	8.19087	8.98016	9.06934	8.26694	8.60525	8.80508	8.8165	8.37742	9.03878	8.44843	8.82512	8.81077	8.38887	8.2241	9.06577	8.9009	8.29841	8.10052	8.05338	8.65616	8.38482	8.63498	8.71593	8.24188	9.31349	8.31074	7.58013	8.81253
ACP5	9.61784	10.9427	10.3954	9.85768	9.74951	10.7441	11.0544	10.4088	10.6786	9.56835	10.2647	8.89779	9.42161	9.9454	10.2057	8.63616	10.8943	9.31991	9.0294	9.12844	10.2038	9.85126	9.87738	9.64922	8.35314	9.85998	10.398	10.282	9.76258	10.7127	9.93072	10.5997	10.0105	9.52659	9.76678	10.0058	10.6671	9.99095	9.3195	8.94641	9.91713	9.49537	10.057	10.1991	9.62278	11.4099	9.07149	10.6018	10.3817
ACP6	7.77736	7.49863	8.06856	6.91903	7.29094	7.67749	7.49303	7.30155	7.41661	7.47415	7.44505	6.62286	6.47326	6.87245	6.58077	7.84633	7.23657	6.60246	6.81551	7.1817	6.92694	6.45967	7.1463	6.75429	7.23522	7.22919	6.67712	6.78009	6.59216	6.74693	6.92329	6.96086	6.84709	7.06108	6.60824	6.84659	6.84281	6.4569	6.8483	6.19238	6.38438	7.21212	6.26794	6.48025	7.2281	7.66333	6.4766	5.73921	6.95132
ACPP	5.64006	5.11156	5.39521	5.30286	6.05777	5.7177	5.78936	5.79322	5.35671	5.46217	5.56154	5.91079	6.00497	5.92528	5.52714	6.30157	6.50751	6.23092	6.34711	6.02428	5.87819	5.99429	5.53296	5.4213	5.64037	5.5055	5.1708	4.5969	4.34843	5.88404	5.18743	5.84556	5.72672	5.52549	5.49068	5.28252	5.32437	5.2787	5.4281	5.35534	5.01991	5.71093	5.17628	5.81584	5.15504	4.71815	5.0852	5.35888	5.46204
ACPT	5.69724	5.95762	5.86134	5.79576	5.70981	6.04205	6.12056	5.91058	5.85495	5.80517	6.0616	5.52062	5.52947	5.51259	5.47816	6.54152	5.46758	5.9807	5.40789	5.49138	5.60943	6.34169	5.8485	5.61337	5.69531	5.35493	5.72518	5.63634	5.91763	5.38723	5.58506	5.6734	5.3927	5.31061	5.13804	5.52221	5.52284	5.6191	5.48484	5.79532	5.66278	5.27881	5.52594	5.62014	5.47645	5.34201	5.4644	5.51178	5.87562
ACR	5.48894	5.78497	5.57207	5.67962	5.51145	5.4272	6.27845	5.52379	5.55255	5.87586	5.7017	5.07624	5.07768	5.08678	5.09467	5.03682	5.11497	5.69733	5.17491	5.08687	5.58705	6.04103	5.79942	4.93843	5.14475	4.83628	4.9386	5.10459	4.89746	5.18527	5.26935	4.82327	4.87364	4.91629	4.91957	4.84976	4.91865	5.07432	4.8954	5.31121	5.05099	4.98174	4.99367	4.86604	5.02207	4.87222	5.13568	5.0307	5.08561
ACRBP	6.12422	6.37908	6.11374	5.99695	6.28828	6.33779	6.30993	6.24796	6.14924	5.78967	6.38143	5.7795	5.63669	5.85402	5.63351	4.8951	5.44647	6.39175	6.22365	6.30901	6.23813	5.08788	5.50316	5.64537	5.40299	5.22675	5.34894	5.29258	5.60202	5.52449	5.47592	5.41682	5.32322	4.9813	5.41214	5.50926	5.55876	5.84287	5.44494	5.47307	5.67167	5.25577	5.33966	5.59941	5.19353	4.93233	6.93709	6.12868	5.45681
ACRC	5.34805	5.65481	5.71985	5.67863	5.81165	6.02889	5.58976	5.91324	5.47544	5.90407	5.68217	7.00358	5.85989	5.98569	5.64435	5.13471	5.94562	7.75791	7.245	6.52455	6.37668	6.21907	6.0326	6.23453	6.8348	6.1403	6.00503	6.28777	6.29719	6.66409	6.79118	6.14764	6.68647	6.45549	7.46244	6.48243	6.25107	6.2911	6.79632	6.84168	7.32776	6.83933	6.74453	6.61207	6.51121	6.35388	7.18614	6.23166	6.45083
ACRV1	3.95797	4.0791	3.96312	4.13347	4.16056	3.97996	4.03582	4.24526	4.13128	4.23109	3.97929	3.91003	3.88796	3.89025	3.89335	3.88216	3.89025	3.7962	3.84528	3.67657	3.98248	4.69798	4.08279	3.68461	4.05627	3.91136	3.99397	4.39459	4.04482	3.76787	3.97929	3.98962	3.94587	3.70467	3.76749	3.93784	4.03722	4.02068	4.02236	4.00159	3.67706	4.05506	3.80315	3.90136	3.89232	3.98618	3.87778	3.88565	3.88796
ACSBG1	4.86481	4.85227	5.20871	4.8716	4.80697	4.77975	4.63087	5.08954	5.16926	4.44165	4.73645	4.6014	4.62331	4.57965	5.02549	4.59624	4.90854	4.50981	4.67787	5.50776	4.50747	4.37541	4.45048	5.45546	5.30134	5.0495	4.58317	5.48559	4.86519	4.23565	4.61176	4.92177	4.88854	5.41169	4.69674	5.07207	4.91309	3.84954	5.22226	4.77467	4.63869	5.39099	4.61864	4.31185	4.75999	4.2434	4.78395	5.2878	5.82045
ACSBG2	4.18408	4.44055	4.58934	4.4273	4.31747	4.37978	4.42303	4.46128	4.43856	4.10318	4.22243	4.01697	4.02161	4.02075	4.01779	4.01758	4.01677	4.36852	3.44796	3.75663	3.85777	4.83605	4.26142	4.25134	3.97939	4.12806	4.14298	4.1446	4.25381	4.28967	4.26245	4.06636	4.26976	4.10448	4.33019	4.25489	4.11708	4.15292	4.2313	4.26331	4.1996	4.13389	4.24395	4.21941	4.12352	4.00405	4.00831	4.01083	4.02179
ACSF2	8.90156	9.12747	9.13203	8.81355	8.79325	9.02752	9.3192	8.56314	8.80569	9.35247	9.04457	8.25643	8.69856	8.54942	8.09436	8.9745	8.75773	7.3133	7.95965	7.48507	8.65004	7.98769	8.45267	8.20863	8.41364	8.30176	8.34847	8.04664	7.59013	8.48553	8.12673	8.3052	8.58566	8.49242	7.94919	8.02206	8.37005	7.9148	8.34999	7.57437	8.15933	8.51018	7.98138	8.07724	8.08142	6.8202	8.69327	7.90062	8.73593
ACSF3	6.03646	5.80214	6.23768	6.24925	5.99463	6.20112	6.25656	6.00036	6.03592	6.1718	6.23814	5.86268	5.94433	5.83575	5.88731	6.23937	5.97917	5.70695	5.81707	5.95096	6.28759	6.01028	5.78544	6.15085	5.70004	5.94808	5.79074	5.8982	6.08026	5.77173	6.27449	5.93604	5.98836	6.08663	5.69945	6.06355	6.04948	6.02392	6.07514	5.95585	6.03901	6.12248	6.09618	6.03431	5.7172	6.95437	5.79066	5.66805	5.96931
ACSL1	9.6037	9.5595	8.7011	8.75084	10.3627	9.83576	8.27925	10.0002	9.56809	9.50723	8.16224	11.8844	11.7239	11.4036	10.9021	9.7073	12.1119	12.3252	11.3352	11.71	12.0389	11.3692	11.3897	10.8057	10.5682	10.2933	10.874	10.3822	10.6801	10.7774	10.3755	10.7831	10.5409	10.5391	11.5021	10.0625	10.6298	10.5725	10.6819	11.5881	10.611	10.3926	10.6547	11.2904	10.3822	9.15889	11.686	9.43221	10.3226
ACSL3	8.79994	8.61867	7.6213	8.08765	8.92481	8.28807	8.1251	8.31353	8.28436	8.7608	8.27684	10.0429	10.022	9.87191	10.0116	10.8331	10.1524	10.9712	8.94529	10.1289	9.74477	9.43217	8.65673	9.65393	9.83709	9.59182	9.98643	9.86722	9.77232	9.9519	9.87123	10.2735	9.83927	9.52607	10.2829	9.56393	9.70287	10.0429	9.98539	9.83885	9.89535	10.0005	9.96117	10.1848	9.8939	7.36711	10.0661	10.128	9.9185
ACSL4	8.0972	7.49262	6.67597	7.30608	8.00636	7.75999	6.86236	8.01068	7.62918	7.32506	6.64689	9.34412	9.72288	8.75328	8.70587	6.46577	8.3489	9.75828	9.05993	8.51995	8.9098	9.20809	8.4929	8.55062	8.40227	8.58319	8.58586	8.1731	8.54227	8.97601	8.78383	8.62845	8.39726	8.40589	9.53409	8.27199	8.66762	8.94825	8.45909	9.12914	8.78426	8.31649	8.91162	9.40252	8.69602	9.24057	9.012	8.07302	8.71871
ACSL5	10.0677	9.31111	9.74039	9.38656	10.2825	10.0161	9.29404	10.0006	9.7741	9.68739	9.04865	9.9932	10.5507	9.97593	10.0541	11.1694	10.5255	10.7878	9.70259	9.4276	10.4218	10.2131	10.2177	9.69773	10.643	10.6721	10.7117	9.43195	9.85658	9.48866	9.77925	10.5206	10.3734	9.68929	9.3853	9.5009	10.7723	9.92006	10.4195	9.69381	10.2693	10.4289	10.1923	10.5492	9.9176	9.21319	10.5354	9.27846	10.7832
ACSL6	4.4103	4.50448	4.51284	4.28484	4.50101	4.46749	4.30795	4.35738	4.35445	4.31079	4.35004	4.30082	4.33836	4.32013	4.30561	4.30783	4.26636	4.2325	4.57291	4.25667	4.27238	4.21446	4.37423	4.38783	4.19775	4.48113	4.56883	4.39899	4.58325	4.32318	4.52757	4.39381	4.40345	4.27774	4.44227	4.45235	4.39682	4.44429	4.1918	4.23032	4.35855	4.43142	4.33455	4.44249	4.34906	4.32407	4.2757	4.64701	4.28366
ACSM1	4.2201	4.16442	4.2242	4.27075	4.21502	4.1277	4.04121	4.29286	4.12381	4.28234	4.14307	4.24874	4.25228	4.24798	4.42493	4.24517	4.24451	4.22855	4.74231	4.25708	4.37102	4.04843	4.35147	4.57613	4.14536	4.43033	4.27567	4.12136	4.18029	4.37328	4.45754	4.31767	4.21618	4.68976	4.45235	4.43899	4.18731	4.11846	4.31175	4.00956	4.1569	4.34208	4.19757	4.2984	4.10957	4.10714	4.76963	4.20455	4.2013
ACSM2A	3.94803	3.97282	3.96832	4.19315	3.97644	4.05802	3.78396	4.17806	4.02841	3.99185	4.08683	3.63974	3.69454	3.60901	3.63349	3.65173	3.59704	4.02051	3.45032	3.54643	3.48228	3.93565	3.51951	3.93549	3.72641	4.04523	3.94022	3.96933	4.05706	3.36779	3.76781	3.71032	3.89271	3.62443	3.68148	3.70415	3.78468	3.54989	3.6456	3.9454	4.01293	3.85831	3.94195	3.88973	3.8037	5.3451	3.62528	4.53638	3.61293
ACSM2B	3.83885	3.92986	3.68383	3.76875	3.69616	3.77092	3.82658	3.86204	3.88577	3.85787	3.79074	3.60278	3.6069	3.60882	3.6093	3.63544	3.5976	3.4009	3.34083	3.01645	3.84752	4.17419	4.27923	3.69394	3.77692	3.71665	3.77692	3.91883	3.7604	3.59869	3.81343	3.74469	3.72887	3.51828	3.68982	3.56959	3.63356	3.69868	3.70987	3.95937	3.68918	3.82365	3.67349	3.76347	3.69463	3.82565	3.5925	3.59457	3.5999
ACSM3	6.42612	4.99319	4.89996	5.64496	6.01138	5.5197	5.42394	5.82547	5.04017	6.01404	5.58396	5.87908	6.95411	6.12602	6.13596	8.4821	8.24159	6.55906	8.02111	6.73172	7.72881	7.33962	6.36599	5.06023	5.76891	6.43802	6.34877	5.26345	5.54885	6.63944	6.54903	6.59652	7.07033	6.48285	6.58524	5.53723	6.17748	7.49615	6.20544	6.6495	6.75518	6.52639	6.34014	7.31073	6.47244	6.04682	6.09676	5.94962	5.67802
ACSM5	5.47477	5.1638	5.7915	5.60087	5.38375	5.55545	5.34089	5.3665	5.36278	5.43344	5.37375	5.08227	5.42535	5.51005	5.21301	4.43475	5.20353	5.5828	6.5553	5.42229	5.47568	5.13799	5.50682	5.13095	5.22328	5.42954	5.5454	5.15678	5.18914	5.58081	5.74266	5.55674	5.60988	5.52292	5.27784	4.98104	5.21305	4.97976	5.11677	5.79574	5.39162	5.28606	5.43089	5.489	5.18229	5.03935	5.22311	5.34273	5.14917
ACSS1	6.74366	6.65389	7.00491	6.59508	6.4523	6.69383	6.52462	6.41918	6.72809	6.75333	6.82847	6.27999	6.4694	6.30478	6.30265	6.99512	6.53113	6.67971	6.37701	6.2739	6.82927	7.32438	6.90335	6.93545	6.73791	6.8602	6.77602	6.98195	6.55785	6.56921	6.84982	6.68148	6.80406	6.88588	6.24388	6.81304	6.6031	6.64836	6.71542	6.31581	7.09366	6.57328	6.41713	6.37193	6.63487	7.45628	6.56946	6.4482	6.36043
ACSS2	10.1201	9.49515	9.99732	10.009	9.92016	10.2515	9.67172	9.88213	9.6799	9.91189	9.61787	8.90265	9.79734	9.44258	9.41632	9.08727	10.5485	9.27132	10.427	9.60356	10.03	9.98382	10.608	9.28673	9.48873	9.9594	10.6393	8.88132	9.42732	9.86728	9.30141	10.0138	9.85776	9.4779	9.00753	9.62105	9.44552	9.32045	8.89876	9.38373	8.76091	9.32087	9.55876	10.0308	9.10551	9.93309	9.08593	8.46224	9.83449
ACSS3	7.81057	7.24282	7.1949	7.04578	7.91125	7.24631	6.68473	7.55553	6.50959	7.50031	6.88153	7.92943	8.55695	8.71353	8.04111	5.67824	9.20969	8.05107	9.04759	7.69989	9.05153	7.12758	9.02004	6.61449	7.21443	7.78973	8.71229	7.29175	8.06058	8.83133	8.49168	8.44621	8.67797	8.3126	8.11802	7.06579	7.68257	8.91408	7.90684	8.73774	8.33099	7.94446	8.09031	8.97609	8.39679	5.45834	7.31599	8.33525	8.04181
ACTA1	5.42265	5.42805	5.41975	5.45996	5.47639	6.88264	5.63657	5.51028	5.50835	5.50027	5.47486	5.30001	5.27096	5.27768	5.27296	5.1971	5.26625	5.83417	5.98374	5.51524	5.44678	4.74532	5.53506	5.50154	5.43701	5.23708	5.3326	5.59788	5.79816	5.08085	5.26357	5.41628	5.24209	5.12156	5.31692	5.4916	5.35922	5.29561	5.09782	5.29207	5.59075	5.03889	5.40135	5.26195	5.22785	5.97753	5.23447	5.21592	5.26318
ACTA2	9.85411	9.00142	9.57388	10.4238	9.47569	9.78702	9.11328	9.48099	9.22829	9.94495	9.64785	9.67043	9.89281	9.96064	9.94651	8.79322	9.57428	8.72082	10.016	9.47414	10.368	10.8351	10.6266	10.3739	10.5947	10.6249	10.4394	10.4838	10.6792	10.2472	10.5034	10.2598	10.3294	10.6342	10.4662	10.4662	10.1954	10.5034	10.3071	10.827	9.6435	9.73264	10.5308	10.1101	10.8441	11.2642	10.2386	9.94007	10.3702
ACTA2-AS1	4.70114	4.8261	4.88658	4.88486	5.01912	5.03244	4.69997	4.79586	4.83054	4.98869	4.90506	4.72755	4.73377	4.80516	4.75467	4.74006	4.75012	4.74841	4.85786	4.76104	4.94459	5.03812	5.33729	4.67001	4.83174	5.18607	4.88416	4.84189	4.84323	5.03106	5.11217	4.57084	4.69453	4.57867	4.82687	4.87757	4.76953	5.03293	4.78256	5.22984	4.92257	4.73138	5.2546	4.90886	4.92959	4.55332	4.71524	4.9508	4.85496
ACTB	14.0143	13.8787	14.0984	14.3	14.1389	14.1389	14.0143	14.3507	13.773	14.2408	14.2408	14.055	13.9867	13.9634	14.0732	13.5975	13.835	13.703	13.8813	14.159	13.7823	13.1962	14.0264	13.5638	13.5352	13.6345	13.773	13.5861	13.7188	13.976	13.696	13.8787	13.5352	13.6345	13.6345	13.6106	13.696	13.8409	13.7456	14.0143	13.6722	13.8113	13.8113	14.0984	13.7188	14.1185	13.8684	12.9556	13.6493
ACTC1	6.64181	5.79864	6.08977	6.70448	5.00459	5.78918	5.98079	5.49618	5.96828	6.33966	6.57794	5.45717	5.79701	8.07233	5.59683	5.68861	5.39947	5.00948	5.85211	5.08175	6.00789	6.72667	5.57103	6.33146	5.5028	5.5475	5.74731	5.39345	6.25755	5.58401	5.91994	5.96828	5.90451	5.8209	5.8838	6.44794	5.80492	5.9385	5.61229	7.77875	5.33071	5.82221	6.31583	5.6965	5.42321	6.94856	6.10629	7.33493	5.56168
ACTG2	8.22002	7.91859	8.5235	9.35132	7.9603	8.5689	8.18224	8.29463	8.48992	8.52854	8.99973	7.96929	8.19875	8.86122	8.29734	6.87731	8.11835	7.22773	9.61595	7.87689	8.01571	9.34754	8.75849	9.51971	9.92968	9.69196	9.22887	9.49823	9.59154	9.02308	8.95308	8.91064	9.07329	9.56003	9.3915	9.54986	9.12614	9.44401	9.15216	9.39895	7.25703	8.09461	9.34534	8.36013	10.0744	9.96154	9.46221	8.53593	9.80335
ACTL10	6.58028	6.5789	6.58201	6.37216	6.24523	6.62493	6.61186	6.67537	6.63141	6.4864	6.71474	6.33828	6.31087	5.82348	6.27687	6.71223	6.41057	6.91525	7.16615	6.42504	6.39874	6.28643	6.48284	6.35734	6.50855	6.61358	6.61801	6.75633	7.18608	6.06132	6.19029	6.38047	6.30594	5.98484	6.27655	6.35829	6.51172	6.96812	6.2523	6.2492	6.92383	6.25886	6.41078	6.66306	6.74601	8.59386	6.20553	6.58	6.27511
ACTL6A	7.56567	6.86137	7.07821	7.10869	7.26634	7.27567	6.88883	7.22522	7.28744	7.38534	6.86376	7.80809	7.94827	8.08898	8.00705	9.09775	8.20358	7.50239	7.92727	8.03241	8.33209	7.5167	7.081	7.93265	8.34794	8.11393	8.2109	7.89594	7.90545	8.06309	7.98088	8.16193	8.12025	8.16912	8.04396	7.96626	8.29467	7.92129	8.03116	8.06826	7.63391	8.13091	7.92075	8.13409	7.84394	7.76759	7.17529	7.79205	7.43296
ACTL6B	4.48546	4.47014	4.49347	4.52717	4.51137	4.42497	4.65351	4.41936	4.62548	4.42672	4.56527	4.30739	4.3395	4.30957	4.32158	4.44592	4.29404	4.1404	4.34847	4.31893	4.41709	4.74973	4.55919	4.42455	4.45621	4.44829	4.34845	4.65886	4.51563	4.52453	4.50859	4.42202	4.1797	4.32692	4.28192	4.38919	4.50957	4.53518	4.09134	4.34981	4.38099	4.26847	4.30053	4.48025	4.17912	4.20029	4.31046	4.33463	4.30739
ACTL7A	4.36239	4.33366	4.54931	4.55236	4.30111	4.37454	4.64076	4.36361	4.38678	4.37408	4.36023	4.19287	4.19948	4.23552	4.19339	4.20787	4.19233	4.52107	3.60201	3.54295	4.23138	4.63395	4.87542	4.37208	4.35531	4.58761	4.45731	4.33107	4.4219	4.3619	4.52265	4.53969	4.28409	4.23982	4.47715	4.43992	4.20591	4.4162	4.42921	4.57027	4.45256	4.20705	4.43212	4.39098	4.46993	4.11877	4.20787	4.18673	4.1944
ACTL7B	5.29174	5.45071	5.41707	5.38776	5.25802	5.55845	5.36071	5.51523	5.76773	5.20006	5.36618	4.98436	4.97927	4.98858	4.98941	4.97604	5.20144	5.77366	5.07865	5.02289	5.30205	5.14337	4.96559	5.2591	4.89524	4.49598	5.0052	5.04031	5.93348	4.26554	4.90565	5.27227	4.37828	4.493	4.69772	4.88881	5.04316	5.31848	4.81972	5.4974	5.7705	4.95798	4.87183	5.22282	4.68136	7.59817	4.98032	4.97313	4.98695
ACTL8	5.52624	5.26001	5.38108	5.34455	5.02102	5.02527	5.13975	5.1824	5.1676	5.49536	5.14387	4.75692	4.75304	4.75462	4.75951	4.75811	4.75854	4.9851	4.43816	4.31508	5.30539	6.77501	4.84281	5.12397	5.14688	5.07751	5.10904	5.24571	5.47656	4.77364	5.59607	4.84693	4.78697	5.31374	4.74802	5.13558	4.79026	5.2172	5.01315	5.46573	4.73849	4.22335	5.1107	5.59084	4.83563	7.97043	4.89966	4.75656	4.75665
ACTL9	4.77537	4.89538	4.80781	4.88993	4.79058	4.93209	4.884	4.8838	4.98791	4.77519	5.10256	4.81625	4.81915	4.80183	4.81915	4.82799	4.8113	4.73572	4.69859	4.7457	4.47598	4.64704	4.75919	4.88013	4.92957	4.96124	4.8748	5.09908	5.20107	4.70859	4.78085	5.05166	4.59292	4.79401	4.63748	4.73681	4.79418	4.89896	4.76632	4.88858	5.09748	4.74148	4.91927	4.81591	4.65279	5.01977	4.78575	4.78953	4.82127
ACTN1	9.68897	9.29692	10.1073	10.4049	10.0185	10.1073	9.53048	10.0145	9.87248	10.1221	9.34182	9.37022	9.43535	9.30047	9.30088	8.87592	9.40113	9.2204	8.96647	9.16303	9.13016	9.2194	9.23268	9.92962	9.58876	9.7198	9.63939	9.80767	9.9206	9.72962	9.3829	9.00864	9.36854	9.45793	9.45887	9.79227	9.66213	9.40176	9.38942	9.69187	9.26756	9.05806	9.61087	9.61376	9.57155	10.8174	9.91223	9.17404	9.64375
ACTN2	5.94402	5.97409	6.16044	5.76465	5.50755	6.13503	6.13358	5.88416	6.07231	6.29413	5.89121	5.8015	5.43272	5.09016	5.51222	4.90535	5.39201	5.8413	5.80243	5.39593	5.3669	5.65997	5.90065	5.24129	5.53368	5.72452	5.75212	5.65919	5.43412	5.49477	5.88442	5.43436	5.43399	5.72212	5.7002	5.39637	5.30396	5.87518	5.74844	5.44909	5.21735	5.13089	6.1023	5.83086	5.937	5.55389	5.75755	5.64539	5.55781
ACTN3	4.67273	4.67876	4.80085	4.86324	4.89027	4.79467	4.91864	4.97642	4.87568	4.77215	4.89201	4.5177	4.51018	4.5177	4.51644	4.51736	4.513	4.76808	4.7857	3.99172	4.97736	4.08199	4.391	4.49174	4.53394	4.66357	4.42666	4.53369	4.84909	4.43528	4.50888	4.33399	4.36661	4.42226	4.65328	4.6513	4.6293	4.50306	4.47582	4.64214	4.39274	3.98968	4.42077	4.56238	4.30424	4.44785	4.50306	4.52331	4.5177
ACTN4	11.1553	10.7317	11.3973	11.5946	11.1843	11.2529	11.0981	10.9774	10.8019	11.3047	10.8173	10.7321	10.548	9.61344	10.2427	10.1466	10.7436	9.82751	10.188	10.1347	10.4013	10.2085	10.6296	10.4752	10.4337	10.4237	10.6093	10.315	10.1091	10.8496	10.6126	10.5442	10.3089	10.6093	10.2666	10.5399	10.508	10.5235	10.4895	10.25	9.94988	10.3564	10.3955	10.8068	10.3221	11.7125	10.8279	10.5092	10.6767
ACTR10	9.25477	9.28171	9.18126	9.54511	9.34179	9.00951	9.39281	9.31859	9.49967	9.57331	9.8895	9.7912	9.86731	9.86503	9.71158	9.7257	9.74282	8.70693	9.87862	10.0072	9.66789	9.36697	9.67822	9.66563	9.71317	9.30584	9.68749	9.34526	9.18576	9.61073	9.49484	9.64864	9.58209	9.63342	9.68301	9.30345	9.77553	9.57545	9.62647	9.87034	9.51814	9.53187	9.54881	9.68712	9.64949	8.8151	9.73918	10.7905	9.69635
ACTR1A	9.83428	9.60113	10.1164	10.0437	9.6149	9.93527	9.62991	9.66973	9.82056	9.98535	9.53773	9.28616	9.26375	9.31264	9.25808	9.47689	9.53016	9.34897	9.07782	9.43046	9.33984	9.23767	9.37634	9.31676	8.99572	9.41227	9.49043	9.20213	9.31832	9.52685	9.34084	9.23654	9.35437	9.03665	9.31263	9.41598	9.48119	9.03137	8.72775	8.92021	9.05662	8.60459	9.2962	9.22731	8.9781	10.3934	9.7669	8.66947	9.10795
ACTR1B	9.07161	9.24282	8.98894	9.00672	8.87651	8.67339	9.31746	8.47307	8.98635	8.86997	9.39951	8.58713	8.48991	8.86244	8.60792	9.14484	8.82509	8.20719	8.52847	8.25655	8.64568	8.27651	8.88771	8.97929	8.60839	8.61003	8.61357	8.83849	8.72638	8.60827	8.71109	8.64423	8.79166	8.58481	8.67115	8.98503	8.7948	8.6856	8.52617	8.42997	8.42394	8.63883	8.69994	8.54177	8.76274	8.46493	8.53651	8.38104	8.41919
ACTR2	8.99943	8.74333	8.65301	8.65954	9.17513	9.07843	8.36129	9.03589	8.78624	8.72767	8.40054	10.0228	10.0422	9.9536	10.1812	9.42708	9.62174	10.648	9.92206	10.8499	9.54486	9.24458	9.68865	9.90033	9.97588	9.95453	10.0385	9.85575	9.96593	10.1295	10.0876	9.90033	9.96015	9.87693	10.0385	9.72261	9.8961	10.0284	9.9923	10.1295	9.9498	9.9923	9.94106	10.1953	9.77862	9.78767	10.0242	9.06663	9.08553
ACTR3	9.5058	9.39686	9.3785	9.49975	10.0672	9.96774	9.09737	9.85364	9.62043	9.41939	9.36187	11.4807	11.1443	10.9713	11.1867	10.0767	10.7131	11.5362	10.5893	11.4232	10.1404	10.3582	10.2844	10.8895	10.996	10.7936	10.7391	10.9049	10.9921	10.8377	10.588	10.9422	10.7766	10.6344	10.9179	10.7454	10.6901	11.1223	11.0662	11.0873	11.0363	11.1075	10.9422	11.1847	10.9257	9.08517	10.9353	10.9282	10.6003
ACTR3B	6.26538	5.84506	6.24058	6.28362	6.19218	5.93806	6.33501	5.94184	6.37632	6.29666	6.16224	6.46321	6.44599	6.31582	6.37116	7.84281	6.40248	6.84117	6.4901	6.79678	5.86727	5.82172	6.28452	6.411	6.44771	6.30406	6.35146	6.46364	6.40052	6.59664	6.60219	6.16019	6.36445	6.50742	6.692	6.42754	6.20003	6.35209	6.88777	6.46007	5.73729	6.58962	6.46033	6.43968	6.60676	7.47511	6.49524	6.19578	6.21902
ACTR3BP2	2.87189	2.87547	2.84555	2.91428	2.83119	2.84047	2.97366	2.69675	2.94612	2.81879	2.83644	3.04618	3.07207	3.05249	3.05793	3.03773	3.03153	3.64419	2.95771	3.05294	2.98453	5.29412	2.96839	2.86943	2.72883	2.91338	2.64367	2.79054	2.90557	2.99439	2.85733	2.71358	2.67522	2.89442	2.9357	2.83644	2.86943	2.99588	2.95497	2.89771	2.79195	3.00741	3.05308	3.00625	2.96875	3.45674	3.04114	3.07485	3.0481
ACTR3C	6.37388	5.81787	6.5851	6.04488	6.91367	6.88235	6.37471	6.29275	5.48523	6.58406	6.41278	6.82025	7.43363	6.87076	7.13551	8.96145	7.84321	7.09162	7.10229	6.88087	7.3062	7.47443	7.18872	6.90885	7.19639	7.20866	6.93277	7.05856	6.30864	6.48117	7.28785	6.77898	7.67584	6.74431	6.6808	6.97945	6.67781	7.03484	7.21194	6.30133	7.16616	7.39568	6.91931	6.98921	6.57308	5.46885	6.56016	6.60984	6.57409
ACTR5	6.44136	5.9904	7.09702	7.03211	6.81489	7.13877	6.39912	6.71857	6.7038	6.89852	6.29162	6.66845	6.91592	6.96622	7.12923	7.59934	7.21324	7.02707	7.13327	6.63889	7.27943	7.1609	7.12213	7.03058	6.90183	6.84398	6.86529	6.82251	6.83385	6.98425	6.9996	6.76285	6.82067	6.82025	6.84919	7.13239	6.95288	6.73205	7.14373	6.80233	7.19289	6.86134	6.93921	6.94738	6.83815	7.15487	6.96771	6.637	6.35904
ACTR6	5.72837	5.56615	5.44627	4.96782	5.40565	5.54922	5.49667	5.48827	5.73846	5.67666	5.78878	6.65293	6.72276	6.76406	6.95255	7.02965	6.66832	6.42002	6.58337	7.02575	6.74416	6.34147	5.63984	6.72303	7.14137	6.79008	6.67977	6.69305	6.41987	6.70695	6.99927	6.85467	7.07975	7.0709	7.0934	6.69403	6.86981	6.63491	6.97167	6.64527	6.5827	7.01677	6.78092	6.76689	6.66686	5.64436	6.2845	7.68152	6.42565
ACTR8	7.33935	6.45089	7.15803	6.92272	7.45929	7.20101	6.22604	7.18943	6.68098	7.06851	6.47805	7.01936	7.38953	7.14296	7.75506	7.85357	7.29553	7.33765	7.71325	7.71067	7.43041	7.14201	7.71018	7.41421	7.83168	7.4214	7.70372	7.69605	7.58255	7.45398	7.69531	7.73936	7.67186	7.65745	7.76976	7.80841	7.70627	7.64874	7.74809	7.574	7.8517	7.85531	7.7856	7.86077	7.55286	7.49697	7.63206	7.36245	7.25738
ACTRT2	4.63988	4.71489	4.64837	4.53556	4.23773	4.3713	4.89029	4.58428	4.60425	4.6714	4.88557	4.47006	4.48196	4.46663	4.47188	4.48605	4.45409	4.59808	4.36033	4.26892	4.49836	4.12996	4.32645	4.17889	4.61268	4.64052	4.5894	4.82487	4.43328	4.38172	4.54374	4.37587	4.49616	4.70092	4.33624	4.52153	4.60282	4.22393	4.3218	4.64745	4.68799	4.3615	4.41366	4.57324	4.34696	4.33554	4.43408	4.47188	4.46948
ACTRT3	4.60207	5.18365	5.00738	4.95385	4.7865	5.07793	4.9969	5.22291	4.934	4.98713	5.15434	5.58834	5.85874	5.24873	4.71709	5.44437	5.2522	5.50673	5.85051	5.51413	5.02011	5.13064	5.39932	5.37766	5.2751	5.20373	5.30276	5.34399	4.92523	5.35833	5.65124	5.12569	5.4604	5.37167	5.16995	5.43355	5.20704	5.26299	5.46173	5.26341	5.1338	5.29613	5.35987	5.17456	5.07591	5.09487	5.46987	5.02207	4.97075
ACVR1	8.53434	8.5319	8.68577	8.77172	8.70677	8.52446	8.76607	8.81136	8.5849	8.95812	8.75213	8.67422	8.80709	9.50695	9.08017	8.879	9.01224	8.48619	8.90556	8.68718	8.98433	9.27441	9.19444	9.32313	9.45328	9.40112	9.21101	9.19453	9.17833	9.27515	9.03869	9.27099	9.23028	9.25039	9.06304	9.3977	9.33642	9.34127	9.48608	9.20264	9.52106	9.57412	9.24992	9.31909	9.48022	8.76289	8.63823	9.20071	9.45477
ACVR1B	6.25624	6.76527	6.34479	6.69677	6.78004	6.28389	6.24853	6.53824	7.11294	6.62883	6.31144	6.90929	6.84749	6.48171	6.46763	7.18034	6.87379	7.3053	6.83559	6.82391	6.58279	6.78199	7.32167	6.54741	6.80243	6.48357	6.51856	6.45849	6.42132	6.45646	6.54912	6.67063	6.5123	6.53537	6.99281	6.56793	6.5194	6.51389	6.58437	6.6774	6.30784	6.45148	6.505	6.72648	6.5724	6.63303	7.25921	6.14923	6.58833
ACVR1C	4.40888	4.55274	4.31331	4.33186	4.31215	4.61028	4.36247	4.72246	4.80361	4.24635	4.42622	4.65217	4.62327	7.34738	4.61457	4.61495	4.81482	4.72654	4.88826	4.55666	4.37228	5.34237	6.41893	4.464	4.33575	4.25597	4.60459	4.7407	4.90533	4.62989	4.45236	4.54516	4.6914	5.04122	4.60721	4.60862	4.78223	5.18058	4.94836	7.46124	5.16433	4.57237	4.71335	4.529	4.73986	4.54638	4.5928	4.60706	4.86545
ACVR2A	7.43309	6.7532	6.77797	6.76384	6.96274	6.84875	6.637	7.15542	6.86102	6.77391	6.89864	7.75884	8.30502	8.29438	8.47705	7.6464	8.62657	8.48121	8.56021	7.74798	7.49916	7.94132	7.69339	7.90237	8.36227	8.45797	8.27552	8.19089	8.28775	8.30514	8.48816	8.35188	8.31359	8.50207	8.41634	8.26485	8.30847	8.69307	8.60543	8.84217	8.39091	8.66347	8.58458	8.45512	8.5293	5.55722	8.28036	8.87856	8.0057
ACVR2B	6.30171	5.71117	5.93649	6.17933	5.83279	6.09386	6.15042	5.68833	5.90202	5.68034	6.13038	5.70028	5.86728	6.20749	5.84407	6.72697	6.03758	5.85735	6.15756	5.9729	5.95425	6.17605	6.2622	6.31016	6.54054	6.67717	6.55707	6.42953	6.12684	6.40708	6.29871	6.29816	6.41204	6.46402	6.12533	6.63868	6.24247	6.28189	6.68992	6.04044	6.14279	6.72846	6.25703	6.90497	6.58384	6.97991	5.88762	6.21492	6.06988
ACVRL1	9.43281	9.41819	10.0489	9.94124	9.84224	9.70923	9.89298	9.52604	9.47603	9.69582	9.99256	8.76249	9.01844	8.10222	8.89857	6.56034	8.87936	8.83709	8.75853	9.27051	9.4129	7.992	8.87881	7.5202	7.45757	7.37218	7.90036	7.6723	8.24139	8.69843	8.40183	7.91186	7.51259	7.45015	8.3366	7.52619	7.50608	8.22472	7.12797	8.10317	7.73662	7.46416	7.68742	8.28449	7.44099	9.04848	9.37848	9.44513	7.16793
ACY1	6.17059	6.11572	6.25496	6.28203	5.68324	6.04948	6.42715	5.82193	5.92033	6.4643	6.28137	5.15449	5.14759	5.15491	5.15942	5.13919	5.1551	5.59016	5.02577	5.33229	6.18799	5.35324	5.6463	5.20967	5.022	5.02713	5.37307	5.19228	5.1447	5.35554	5.11387	5.07903	4.92988	5.02811	5.19428	5.28743	5.44289	4.76889	4.58357	4.74902	4.56288	4.77542	5.07346	5.03709	4.97367	7.88854	5.14053	5.13278	5.81044
ACY3	4.9128	5.16946	4.87405	4.9673	4.6953	5.07029	5.14836	4.87924	4.9181	4.97177	5.04809	4.60885	4.62067	4.56607	4.69637	4.61432	4.60417	4.58797	4.2371	4.47372	4.70166	4.33037	3.98929	4.95316	4.72315	4.73275	4.78923	4.74219	4.86811	4.80432	4.42427	4.73881	4.51701	4.41214	4.46095	4.85915	4.8718	4.62025	4.5517	4.43246	4.75417	4.74838	4.59853	4.5289	4.44401	4.08629	4.56757	4.50776	4.58711
ACYP1	7.39449	6.92988	7.43284	6.93993	7.57958	7.51032	7.40333	6.87142	7.41186	7.38154	7.7154	7.18875	7.35166	7.45501	7.60302	7.13272	7.97595	7.46806	7.35596	7.60395	8.07686	4.58265	6.74268	7.7508	7.94398	7.59374	6.88159	7.19592	6.63838	7.25713	7.34973	7.27137	7.72369	8.05316	7.46221	7.40668	6.902	7.03091	7.69978	6.25582	6.31094	7.20424	6.9525	6.57423	7.2006	5.31278	6.91599	8.09759	7.96807
ADA	7.37207	7.59344	8.11289	7.88262	8.30497	7.73889	8.06896	7.57835	8.14105	7.58502	8.57636	7.82196	6.98623	7.52002	7.57584	5.98792	6.64697	8.61886	6.65865	8.08212	8.06739	7.25119	7.01704	7.49579	7.05829	6.86143	7.22667	7.43716	7.88045	7.08678	7.30043	7.32795	7.27682	6.91368	7.55299	7.1217	6.89111	7.18217	6.833	7.82383	7.53792	7.19321	7.19921	7.05646	6.81362	7.95151	8.38082	7.21586	7.05687
ADAD1	3.36434	3.46005	3.19246	3.19332	3.22146	3.14851	3.29454	3.21366	3.39231	3.26295	3.19145	3.23777	3.17991	3.17208	3.18258	3.27092	3.65884	3.41184	3.20641	3.03459	3.79312	3.29198	3.24016	3.08826	3.33832	3.29266	3.38741	3.27824	3.28338	3.48495	3.27087	3.27445	3.29266	3.28878	3.08901	3.22524	3.38523	3.41336	2.95785	3.26632	3.11047	3.25148	3.28553	3.36639	3.04953	3.04099	3.14874	3.14008	3.18031
ADAD2	6.26088	6.62005	6.31839	6.17343	6.08319	6.29086	6.3999	6.23188	6.40348	6.23212	6.59328	5.82872	5.83413	5.78523	5.7964	5.91422	5.84842	6.5491	5.91208	5.72154	6.65874	7.36442	6.11503	5.9293	6.55415	6.1473	6.5159	6.64242	6.68333	5.66108	5.80799	6.2125	5.72641	5.73228	5.57095	5.69046	5.9781	6.30982	5.57801	6.16665	6.56931	5.80886	5.8992	5.72224	5.55673	8.57844	6.21381	5.59089	5.84607
ADAL	5.3849	5.22798	5.11507	5.33303	5.19888	4.99017	4.86012	5.33854	4.91997	5.19611	5.29906	5.83102	5.50234	5.83624	6.1377	6.74313	6.49368	5.35269	5.09502	5.4993	5.04564	6.41895	5.6743	5.59044	5.42894	5.83183	5.94631	5.76632	5.69975	6.12048	6.28965	5.9625	5.85014	5.72289	5.99606	6.03523	5.57284	6.12863	6.24928	6.14797	5.99995	6.11349	6.22357	6.03507	6.37424	5.69037	5.08975	4.9113	5.36496
ADAM10	9.0828	8.6407	8.43455	8.31415	9.17442	8.84696	8.21923	8.99243	8.60033	8.6188	8.35321	9.8975	9.65464	10.3843	10.4157	9.38754	9.93095	9.3383	9.77118	9.87721	9.35285	9.19721	9.58338	9.6143	9.80694	9.6937	9.50394	9.6887	9.63617	9.73514	9.71897	9.96144	9.72076	9.59956	9.47281	9.61862	9.725	9.96144	9.93102	9.75829	9.94023	10.098	9.75062	9.91051	9.7071	7.98944	9.22779	9.72363	9.41461
ADAM11	5.33698	5.86518	5.48235	5.50904	5.7114	5.48789	5.55738	5.44515	5.27369	5.33857	5.63223	5.04185	5.06258	5.09877	5.10609	5.0879	5.0958	5.56773	5.01369	4.9694	5.6375	5.74236	5.59107	5.25278	5.11072	4.96763	5.09568	5.22509	5.35184	4.73162	5.25505	5.01284	4.81848	4.94377	4.95093	5.0439	4.98764	5.44474	5.03231	4.97447	5.06379	4.83206	5.13826	5.37437	4.9093	6.43394	5.07151	5.00275	5.17495
ADAM12	5.37768	5.1134	5.21981	5.27483	5.03906	5.15809	4.67843	5.19974	5.14569	4.92065	4.92875	5.34312	5.57998	5.76292	5.63879	4.84657	5.09305	5.13103	4.70405	4.98663	4.67671	5.83748	5.4615	5.83458	5.44773	5.47048	5.80315	6.30205	7.61349	6.31687	6.35088	5.55377	5.84637	5.05958	6.16624	6.27076	5.8351	5.74917	5.4675	6.11598	6.07003	5.75339	5.90163	5.7805	6.50193	6.15684	5.46561	6.02848	5.43495
ADAM15	7.69053	7.76062	7.57708	8.09032	7.22623	7.93863	8.26797	7.36645	7.61054	7.90428	7.69631	6.97252	6.92069	6.50676	6.68615	7.43178	6.86666	6.62069	6.49997	6.64491	6.86504	7.2165	6.76268	6.95966	6.75103	6.9327	6.87578	6.62969	6.94676	6.73891	6.55133	6.70886	6.57393	6.81411	6.55746	6.92023	6.86259	6.33709	6.54265	6.51349	6.41781	6.41583	6.57393	6.46941	6.3892	8.87466	7.98348	6.45596	6.43858
ADAM17	7.45272	7.8993	7.7691	8.26101	8.68333	8.10601	7.91124	8.44792	8.44629	8.31075	7.50693	9.5164	9.39991	9.48278	9.24827	8.01516	9.28644	9.07393	8.91257	7.97931	9.30553	8.81944	9.55252	8.90405	9.00901	8.74743	8.92004	8.98729	9.0188	9.25707	9.09009	9.26968	8.98018	8.95669	9.26413	8.56449	9.04383	9.28834	8.88986	9.30546	9.29632	9.23799	9.09434	9.23799	9.05538	9.17772	9.37121	7.95839	8.78365
ADAM18	3.18595	2.98199	3.0918	3.31325	3.19403	2.94987	3.25032	3.11381	3.00371	3.11737	3.07857	3.23712	3.2379	3.24116	3.24016	3.2836	3.2341	3.4627	3.37923	3.67213	3.50641	4.33315	3.38042	3.15324	3.01297	2.90535	2.93887	2.94351	3.35619	3.3441	3.25097	3.03947	2.84322	3.089	3.22169	3.2276	3.14958	3.26493	3.31468	3.27938	3.74815	3.14117	3.25902	2.92905	2.74676	3.19007	3.24651	3.27931	3.2379
ADAM19	7.16312	7.22942	6.84321	7.42392	6.70261	7.37779	7.03035	6.80182	7.23968	6.62284	7.65845	7.18489	6.85144	6.5776	6.78254	5.80495	6.4203	7.84785	7.2904	6.83352	7.13466	7.66599	6.94926	7.70377	6.34226	6.96347	6.46321	7.20398	7.08501	6.68508	6.93356	6.10489	6.4589	6.07934	7.00753	6.8491	6.36474	7.03857	6.44961	6.91879	7.40287	6.15414	6.86924	6.78398	7.20692	8.37325	7.06109	6.79939	6.66798
ADAM2	2.78417	2.7488	2.62892	2.68472	2.81444	2.70049	2.8108	2.71241	2.88835	2.67794	2.88651	2.82577	2.83578	5.02155	2.83081	2.83714	2.82404	2.57732	3.04444	3.34812	3.06486	4.05777	2.65499	2.61748	3.10608	2.88835	2.80806	2.95216	2.88651	2.95552	2.57739	2.95028	2.65012	2.80911	2.46406	2.79679	2.80681	2.87885	2.89484	2.66507	2.93638	2.68057	2.79469	2.71827	2.65219	2.76509	2.80798	2.83614	2.81604
ADAM20	5.03326	4.81733	5.04158	4.77855	5.17354	4.80463	4.75548	4.89036	4.63182	4.64914	4.82724	5.13314	5.13765	5.13665	5.13665	5.57922	5.30921	5.19808	4.84617	5.23177	5.16362	5.87317	5.14305	5.08651	5.42088	5.24838	5.27943	5.22409	5.00247	5.12001	5.45622	5.38595	5.14118	5.41497	5.33338	5.23476	5.18907	5.29625	5.60017	5.07954	5.16573	5.26204	4.99874	5.29702	5.33101	5.16792	5.12222	5.12073	5.13651
ADAM21	3.77573	4.02269	3.78317	4.10842	3.80501	4.25329	4.01785	4.09209	4.04379	4.01842	3.88749	3.75463	3.74497	3.75645	3.75463	3.73689	3.75265	3.87212	3.64063	3.85846	3.89744	4.57847	3.83305	3.90904	3.71034	3.65449	3.90141	3.81586	3.86196	3.9151	3.42198	4.05504	3.75531	3.61322	3.99332	4.06217	3.63609	3.78317	3.88394	3.77889	4.05842	3.71177	3.49131	3.86421	3.59353	3.82713	3.74053	3.74176	3.75392
ADAM22	4.05343	4.16313	4.14761	3.92061	3.86894	4.04861	3.90402	3.74008	3.81555	4.07423	3.76832	4.74124	4.58679	4.77282	4.38504	4.11156	4.54596	4.64521	4.29288	4.39828	4.64269	4.96061	4.4462	4.57718	4.85644	4.82596	4.52705	4.6925	4.4217	4.84887	5.04572	4.64478	4.87323	5.14995	4.78167	4.8695	4.75763	4.87168	4.90448	5.12566	4.81679	4.97411	5.23016	4.51328	4.86104	4.26313	4.43062	4.68168	4.99873
ADAM23	4.67462	4.12111	4.97754	4.65151	4.66492	4.23336	4.78565	4.86336	4.92104	5.12469	3.8489	4.91189	5.06889	5.00784	5.17233	4.8652	4.65491	4.47059	5.77033	4.68321	4.56349	5.19207	5.22497	4.94459	5.13812	5.53747	5.51592	4.72598	5.68774	5.55624	5.35424	4.88503	5.02965	5.55445	5.72932	5.33331	5.5668	5.37705	5.14095	5.78179	5.25062	5.23458	6.03441	5.47095	5.29214	4.29847	4.85281	6.00604	4.95785
ADAM28	5.63381	5.52618	4.93487	4.72947	5.32164	4.86572	5.18143	5.59385	5.93539	5.08314	4.90991	6.38018	6.48681	6.27048	7.72835	5.08145	5.65313	5.06876	6.23644	6.48696	6.24425	8.51016	7.06321	7.90896	7.54183	7.38357	6.59179	8.04171	7.10789	6.64115	6.94305	6.77561	7.20089	7.41022	6.06145	7.83109	7.69058	6.79999	7.77919	6.33615	8.01729	7.36278	7.40598	6.05684	7.67609	4.87267	6.45612	7.21342	6.98336
ADAM30	3.57069	3.78101	3.75429	3.65306	3.71313	4.08665	3.67705	3.79403	3.88658	3.59661	3.73078	3.60358	3.61035	3.58965	3.59246	3.60468	3.58527	3.70169	3.67464	3.39819	3.77627	3.72128	3.71217	3.56483	3.47957	3.97747	3.74768	3.43662	3.68213	3.34871	4.22672	3.99862	3.77282	3.12156	3.73297	3.93752	3.54908	3.67842	3.80194	3.86249	3.68734	3.50989	3.25065	3.99216	3.3699	5.34738	3.58294	3.59537	3.588
ADAM32	4.75993	5.10027	5.15193	5.27055	4.80118	4.27304	5.2828	4.62889	4.8274	5.06126	5.52032	4.80997	5.23136	4.77669	4.7697	4.8803	4.80997	4.99842	5.1179	5.40328	5.12289	5.0861	4.62004	4.54733	4.49627	4.69721	4.65794	4.49285	4.48656	5.18986	4.80443	4.47712	4.83039	4.52544	5.38399	4.4741	4.35363	5.03514	4.73751	4.87054	4.50738	5.42348	5.09456	4.97415	5.24856	4.32269	4.72384	4.6794	4.73308
ADAM33	8.27817	8.60611	8.66421	8.34966	8.07401	8.25379	8.65478	8.20093	8.18422	7.78082	8.38609	7.08914	7.30246	7.91392	7.28541	7.04205	7.13832	7.41238	7.72798	7.51589	7.99729	8.56732	7.72292	7.81208	7.9106	7.68895	7.9182	8.14484	8.17496	7.23939	7.39203	7.56846	7.57776	7.59046	7.36318	7.66639	7.59073	8.00545	7.5581	7.99941	7.89798	7.37976	7.86029	7.72138	8.21068	8.40687	7.7321	7.22862	8.75019
ADAM3A	3.55295	3.23183	3.14731	3.35429	3.93143	3.58688	3.26155	3.50351	3.4473	3.2849	3.28885	3.37999	3.37961	3.31305	3.3165	3.51385	3.32373	3.32437	3.02464	3.25738	3.44641	4.47419	3.41531	3.64531	3.28059	3.60897	3.26764	3.27497	3.90037	3.51958	3.42978	3.40376	3.45527	3.74561	3.70547	3.70229	3.08552	3.55295	3.42751	3.45324	3.50351	3.63844	3.67988	3.07152	3.60373	4.97367	3.56172	3.2795	3.30325
ADAM5	2.91053	2.9927	3.04219	2.77612	3.11363	2.97224	2.84322	3.17911	2.97756	3.03232	2.95837	3.1176	3.12292	3.1163	3.12223	3.12527	3.11122	3.001	2.97237	2.91254	4.14807	4.24845	3.47782	2.91867	2.68739	2.91527	2.88847	2.90812	3.02439	2.95837	2.80382	3.05534	2.8726	3.15001	2.88212	2.76751	2.86399	3.08485	3.08418	3.18324	2.90951	2.97872	3.2187	2.73579	3.03132	5.40523	3.10606	3.1202	3.1202
ADAM6	4.18847	4.39227	4.30504	4.10435	3.9546	4.13846	4.12644	4.16195	4.1194	4.05051	4.10435	3.93684	3.9361	3.94049	3.94958	3.93668	3.93806	4.05754	3.99034	3.80582	4.12019	4.55871	4.23564	4.08242	3.98604	4.04088	4.09324	4.09386	4.1079	3.91755	3.761	3.87016	3.78478	4.09664	4.13714	4.00316	4.02866	3.84293	4.0623	3.99112	3.97629	3.85255	3.99921	3.88279	3.86005	3.87513	4.6138	3.91401	3.93858
ADAM7	3.35531	3.32832	3.29637	3.20077	3.33425	3.21738	3.32197	3.34703	3.38304	3.13523	3.33701	3.19649	3.2011	3.17941	3.19048	3.18599	3.17811	3.44752	3.05495	3.16092	3.23587	3.61242	3.37421	2.96688	3.2625	3.32896	3.22252	3.0922	3.38016	3.09303	3.22487	3.56811	3.44062	3.42881	2.86333	3.08428	3.24602	3.13601	3.01554	3.21794	3.37686	3.15008	3.12559	3.34434	3.42755	3.61482	3.15654	3.17204	3.1735
ADAM8	6.68325	7.13472	6.77518	6.7187	6.50675	6.84699	7.10397	6.59543	7.16264	6.41286	7.42452	7.28291	6.66092	6.7499	6.51874	6.44239	6.05243	7.88799	6.48548	6.95217	6.88703	6.4655	6.34812	7.00435	6.63895	6.33019	6.54928	6.69831	6.80908	6.44727	5.964	6.15111	6.22386	6.2622	6.43501	6.41524	6.34971	6.7493	6.05219	6.85909	6.51584	6.27819	6.71696	6.45551	6.27099	5.37265	6.88278	6.57442	6.53971
ADAM9	8.37649	8.02801	7.92488	8.08729	8.45413	8.09521	7.98803	8.26877	8.04011	8.12278	7.90066	9.51978	9.29431	9.77681	9.71146	8.54117	9.83925	9.75146	9.11551	9.86086	9.60229	9.28259	8.94223	9.10207	9.42632	9.26163	9.4885	9.30636	9.34048	9.55929	9.38969	9.50933	9.2514	9.12233	9.35562	9.21575	9.23875	9.61332	9.48632	9.37553	9.4379	9.67622	9.38969	9.68766	9.60078	8.25595	9.7017	8.74817	8.50042
ADAMDEC1	4.26408	3.92278	4.28326	4.41704	3.79325	4.69028	4.27576	4.13535	4.46454	4.18512	5.2375	4.74518	6.48729	4.66972	8.62469	3.99559	4.68492	4.33387	4.08851	5.4207	5.58658	9.12049	5.22527	8.81553	4.90011	4.44158	4.52473	6.30375	5.52236	4.6505	5.27222	4.49231	5.92504	5.7878	4.46454	5.77984	7.83983	4.61073	4.39857	4.26032	6.46918	4.40031	5.98069	4.40898	7.2004	3.91597	5.39113	4.58045	4.0316
ADAMTS1	8.59433	8.44206	8.03143	8.80949	8.33405	8.19163	7.63605	9.01786	8.39774	8.44466	6.29535	11.4298	10.9031	12.0007	10.6296	7.63796	10.6246	10.3582	11.4327	10.978	10.8394	11.0128	11.327	10.6032	9.71882	9.52642	10.8639	10.5855	11.0517	10.7803	9.796	10.0482	9.71709	10.8219	10.3259	9.36856	9.85862	10.692	10.086	11.4757	10.0695	9.41035	11.3207	9.89193	11.3577	9.74541	11.1651	10.9031	11.8006
ADAMTS10	7.05876	7.26001	7.60512	7.52898	6.85862	7.17614	7.60823	6.91509	7.24868	7.47016	7.71871	6.48578	6.45104	6.41844	6.37115	6.62862	6.63964	6.71244	7.26905	6.30645	7.23865	6.94699	7.2638	6.65188	6.03289	6.38499	6.51318	7.11365	6.89841	7.16873	6.62835	6.20878	6.54794	6.63795	6.22556	6.5547	6.22789	6.79687	5.98277	6.96834	6.44697	6.31252	6.56707	6.59162	6.83997	9.06647	6.62405	6.23077	6.25583
ADAMTS12	6.66211	6.04218	6.59894	6.81258	6.36843	6.4435	5.94212	6.44865	6.27322	6.64038	6.14931	6.62925	6.44427	6.17102	6.32624	6.34197	6.20616	6.65478	6.12412	6.75022	6.70825	6.59332	6.3733	6.09213	6.12306	6.37578	6.25035	6.32575	6.93664	6.94705	6.8789	6.39255	6.13733	6.15717	6.58521	6.56432	6.52717	7.25424	6.24975	6.9767	7.166	6.36649	6.29683	6.77214	6.75162	6.94985	6.20775	6.90089	6.14262
ADAMTS13	5.8955	6.17554	6.04019	5.91104	5.83509	6.07691	6.10959	5.8533	6.21961	5.95018	6.15986	5.67349	5.84602	5.82284	5.46546	6.05012	5.88773	5.72786	5.74806	5.68969	6.13064	6.42744	5.73185	5.66395	5.7573	5.78836	5.89264	6.00967	6.08163	5.41532	5.54211	5.8663	5.44665	5.62936	5.30055	5.52847	5.72821	5.56725	5.54098	5.71625	5.77068	5.45182	5.62456	5.79291	5.67479	6.46732	5.65095	5.01629	5.8559
ADAMTS14	6.00138	6.08042	6.20345	6.19135	5.99955	6.01528	6.01857	6.25118	6.26327	6.00315	5.92915	5.89027	5.90079	5.86219	5.96026	5.81162	5.88915	5.63698	5.45942	5.62311	5.4599	6.48018	5.93418	7.03432	6.77053	6.84432	6.61505	6.87681	7.19154	6.28772	6.15227	6.40372	6.12008	6.21737	6.34358	7.48161	6.77172	6.35913	6.63998	5.7766	6.30605	6.99552	6.87592	6.41664	6.67441	8.43929	5.7475	5.64168	6.25517
ADAMTS15	6.13013	7.78958	6.6395	6.56207	6.48172	6.49596	6.90183	6.37254	6.81788	6.61058	6.17183	6.14056	6.4967	7.10003	5.85398	4.60599	6.52779	5.89031	7.3104	6.76783	7.0403	6.1244	7.13422	6.46851	5.37675	5.83947	6.56676	6.5599	6.79055	6.75564	6.66151	6.00036	5.75908	6.23447	6.10798	6.28336	5.92005	5.82654	5.94211	6.65021	5.71252	6.09284	6.70319	6.30141	6.64302	6.69615	6.49249	7.3542	6.6809
ADAMTS16	4.21731	4.83263	4.72674	4.91638	4.65008	4.43295	4.7409	5.11194	4.32684	4.30361	4.81668	4.73131	4.73157	5.24922	4.73822	4.72226	4.70044	5.20289	4.85148	4.45448	5.06848	4.8748	5.32056	4.78611	4.61123	4.66597	4.94695	5.33925	7.09277	5.5985	5.44844	4.55529	5.17169	4.62444	5.87691	4.86605	4.76301	4.83691	4.60443	5.76473	6.12474	4.41496	4.86799	5.86321	4.91377	8.81195	4.85584	4.75942	4.73278
ADAMTS17	5.8481	5.88122	6.0512	6.0695	5.71373	5.80294	6.06151	5.63074	5.58681	6.29831	5.79812	5.75166	5.6478	5.05609	5.21785	4.61287	5.02919	5.66485	5.57607	4.93759	5.36939	5.01197	5.59645	4.76083	5.09871	5.18418	5.65104	5.19922	5.31409	4.97753	5.44866	5.2935	4.86382	5.22969	5.59754	4.95887	4.891	5.05771	5.01064	5.2185	5.31083	5.33941	5.71303	5.18654	5.68405	4.54089	4.96547	4.31674	5.66996
ADAMTS18	4.1454	4.24928	4.29523	3.81963	4.18673	4.25224	4.30768	4.27681	3.9525	4.45195	4.33538	4.18631	4.18642	4.49994	4.18935	4.16956	4.16631	4.18736	3.99037	4.00216	4.34301	4.81876	3.82734	4.4179	4.15202	4.44364	4.35551	4.21068	4.76738	4.41093	4.25631	4.33171	4.39699	4.61784	4.98698	4.74732	4.2806	4.48807	3.94381	5.80531	4.45227	4.3884	4.14	4.16556	4.66554	4.06772	4.20712	4.20633	5.8146
ADAMTS19	4.07609	4.15044	3.98176	3.8589	3.74625	3.79313	3.60727	3.97456	4.12938	3.8179	3.63098	4.13223	4.1253	5.24054	4.12835	4.18671	4.07556	4.16546	4.07097	4.10541	4.13423	4.00189	3.89992	4.44107	4.45124	4.44275	3.98891	4.51696	4.11708	4.34356	4.18008	4.17129	4.22167	4.34458	4.32742	4.61483	4.27352	4.38454	4.49349	4.27796	4.08378	4.38017	4.47767	4.33064	4.44405	4.42161	4.19324	4.17476	4.09005
ADAMTS2	7.915	7.91929	7.7902	8.26196	7.37643	7.5314	8.07448	7.55364	7.77337	8.15212	7.68847	6.978	7.22292	7.25537	7.02258	6.3771	7.12236	7.63162	7.50807	7.89209	7.74039	7.51341	8.15551	6.98593	6.77242	6.86767	7.59106	7.14387	7.90551	7.49388	7.46931	6.80603	6.69934	6.85606	7.48869	7.11346	6.86729	7.16333	6.54024	7.57502	6.86201	6.66674	7.1478	7.51416	7.65392	8.90085	7.41719	6.96688	7.08133
ADAMTS20	3.40316	3.41371	3.4598	3.42336	3.22289	3.32048	3.3424	3.36696	3.48489	3.40524	3.37032	3.45778	3.43419	3.42201	3.4255	3.42201	3.38246	3.53164	3.34009	3.29339	3.61238	3.91335	3.54732	3.37032	3.35617	3.45505	3.46309	3.2449	3.3383	3.29425	3.2051	3.29149	3.38963	3.22289	3.0949	3.32284	3.25185	3.43369	3.39172	3.37564	3.28083	3.32225	3.43424	3.51191	3.4093	3.43005	3.39303	3.40734	3.39426
ADAMTS3	5.49059	5.12742	4.95362	5.25126	5.49827	5.37987	5.27949	5.83753	5.09243	5.56908	4.76344	6.1782	6.25383	6.05734	6.49193	3.99391	7.32205	7.9182	6.89826	5.5763	5.94408	6.02743	6.42196	5.6362	5.86254	6.21105	6.00082	5.75408	6.04138	6.47432	6.28028	5.57957	6.17879	6.03246	7.12073	6.08116	5.94334	6.12932	6.58387	7.10767	5.52734	6.09997	6.42516	6.50755	6.13088	5.91426	6.89814	7.17252	5.89657
ADAMTS4	4.85895	7.29098	5.68433	5.83672	5.42712	6.53778	6.74406	7.39321	7.1892	5.76126	4.37659	7.28326	5.94646	5.94201	5.80626	5.78065	5.80134	7.55788	6.13064	5.42425	6.28465	6.9625	6.39513	5.91466	5.6079	4.79915	6.42069	5.86196	6.4752	6.14647	5.49225	5.87371	5.23558	5.7395	7.14786	4.899	5.3041	5.35285	5.87846	6.75788	5.94679	5.27406	6.39158	5.86769	6.76268	6.16586	5.8359	5.78916	5.82531
ADAMTS5	6.17344	6.05807	6.04323	5.6143	5.93342	6.28404	5.65087	5.89103	5.58338	5.91044	5.7936	6.19581	5.85661	7.85864	6.40345	5.31278	6.80566	4.8128	7.38162	6.25263	5.1006	6.09425	7.77492	6.63757	6.26963	6.88305	6.31531	6.93201	6.79621	6.74847	7.20748	6.42075	7.1159	7.10168	6.82599	7.21141	6.58433	7.73854	6.54872	8.92868	6.17485	6.92058	7.1201	6.03358	8.03048	5.27781	6.74382	8.07411	7.46342
ADAMTS6	4.71721	4.4446	4.61137	4.81295	4.83872	4.69253	4.50653	4.62661	4.58844	4.84247	4.8666	5.12614	5.21027	5.25851	5.38917	5.50939	5.2736	4.46716	6.96088	5.41449	5.28526	5.69876	4.92506	5.53299	5.60298	5.7823	5.48125	5.89463	5.63711	6.11921	5.9177	5.54272	6.11593	5.69269	5.59195	5.57292	6.02012	6.71062	5.81069	5.78371	5.95259	5.95271	5.99229	5.73796	5.95178	5.31952	5.51308	5.81935	5.2334
ADAMTS7	6.35509	6.57319	6.53115	6.38313	6.25181	6.21245	6.54798	6.31185	6.39683	6.34683	6.65166	5.9403	5.96476	5.92231	5.93297	6.02958	5.912	6.24122	5.97452	5.5698	5.86151	6.09836	6.34728	6.33787	6.01107	6.0952	6.1841	6.25152	6.41063	5.79495	6.04503	5.97911	5.63896	5.78025	5.61085	6.0301	5.97078	6.16096	5.88415	5.96766	6.38126	5.78127	6.00383	5.88495	5.96823	7.22088	5.61728	5.85241	5.91524
ADAMTS8	8.87508	9.53253	9.47873	9.23717	8.60364	8.98458	9.68336	8.59573	9.2914	9.00095	9.54863	9.16313	9.1594	7.55073	7.84834	5.35477	8.33162	8.92047	9.50381	9.20554	8.95045	7.35545	9.10897	7.94409	7.52585	7.75622	8.24055	7.86137	8.07488	7.98842	8.2676	7.653	7.16758	7.55828	8.09318	7.77344	8.05006	7.91163	7.68151	6.87949	7.79652	7.41893	8.06742	7.97595	8.11268	8.26503	8.51925	8.91288	8.3244
ADAMTS9	6.40133	7.60361	6.53533	6.98582	7.25046	7.98118	6.71427	8.54855	7.75904	7.88017	5.50153	8.92877	8.17555	8.46487	7.75857	6.51394	7.83094	10.6023	8.11966	7.61483	7.93842	9.87168	8.0466	7.8099	8.25939	7.07854	8.07178	7.48337	7.81244	8.31645	7.61479	7.74264	7.49892	7.44557	9.52904	7.27415	7.38213	8.01237	7.59774	8.99144	7.85702	7.45728	8.16341	8.34245	8.36413	8.67608	9.74267	8.25566	8.78926
ADAMTSL1	4.98474	4.8582	4.78259	5.17282	4.76769	4.85889	4.82712	5.17301	4.66718	5.62412	4.47131	4.76725	4.83976	5.16431	5.32233	4.75113	4.74431	5.01726	4.79513	4.7931	4.89049	4.75159	4.92471	4.87355	4.68192	5.34604	5.12954	5.00204	5.11786	5.08548	4.91005	4.73345	5.52281	5.135	5.08402	5.31666	5.55968	5.51312	4.97143	5.35069	4.51215	5.15964	5.56754	4.7401	5.415	4.58174	4.83915	5.64678	5.24997
ADAMTSL2	8.29521	8.32036	8.10631	8.97164	7.4909	7.6521	8.33816	7.3	8.13082	8.59858	7.9861	6.76809	7.2745	6.3319	6.85439	5.77748	6.10198	7.64213	8.29605	6.55645	7.3649	5.51132	7.03683	6.8445	6.39217	6.47335	7.64505	6.78908	7.46606	6.95735	6.81276	6.68485	6.6508	6.2408	7.14417	7.20767	6.80168	6.60025	6.68176	6.63139	6.9194	6.44821	6.78528	7.08518	6.80272	8.97223	7.5706	7.56283	6.22475
ADAMTSL3	7.59872	7.11998	7.61993	7.47435	7.83296	7.73582	6.73264	7.85921	6.66253	8.09047	6.66278	7.2429	7.09145	7.35972	7.2812	7.03954	6.90799	7.07423	7.31049	7.56046	7.82244	6.87969	7.80222	6.00348	6.14053	6.47315	6.89245	5.59877	6.43869	7.66332	7.28467	7.00517	7.16854	7.02863	7.47658	5.4824	6.29515	7.8169	7.10732	7.91688	6.23745	7.15934	6.88752	7.0676	7.12451	4.59847	7.28299	7.3975	7.03235
ADAMTSL4	7.25467	8.37225	8.32185	7.72728	7.80378	8.27126	8.64292	8.33269	8.50559	7.79534	7.93302	6.8209	7.18612	7.56168	6.48733	5.92577	7.8234	7.06608	6.66315	7.20479	7.09022	6.60876	7.27999	6.67429	6.0617	6.90588	7.45962	6.82973	7.25056	7.95609	6.8301	7.15998	6.89913	6.95388	7.13665	6.40526	6.56974	7.64689	6.69748	7.35752	7.06766	7.16394	7.14228	7.66086	7.09399	8.40434	6.45413	7.62909	7.89773
ADAMTSL5	5.27447	5.62441	5.36215	5.58464	5.27047	5.50963	5.57868	5.61394	5.65276	5.54318	5.4803	5.35389	4.78237	5.2305	5.22917	5.151	5.21786	5.40583	4.9028	5.18591	5.33861	5.80307	5.26637	5.28258	5.13974	5.39718	5.29333	5.21228	5.28156	5.35473	4.964	5.26435	5.01624	5.29803	5.0526	5.16143	5.2289	5.14152	5.09953	5.35534	5.42252	5.11345	5.07796	5.05379	5.23508	4.72962	5.16457	5.13349	5.21293
ADAP1	7.9449	8.31472	8.56948	8.38711	7.95531	8.23084	8.70302	7.75067	7.9892	8.16308	8.86547	7.27159	7.20726	7.04819	7.09427	8.22949	7.49278	7.39183	6.74902	7.43433	7.88789	8.05326	7.86986	7.2953	7.08669	7.34098	7.38625	6.71851	7.01804	7.17298	6.98927	7.1587	7.29618	7.08572	7.27974	7.15726	7.04968	6.94294	7.34845	6.8387	7.29802	7.06694	7.39278	7.29253	6.90765	9.26034	7.3113	7.55819	6.93424
ADAP2	7.81776	8.39313	9.28928	8.98079	8.66134	8.67539	8.57923	8.85599	8.01866	8.02375	9.5027	7.37456	8.51087	8.53789	8.51839	6.99912	8.3177	8.05246	7.67965	9.7427	8.36214	8.05724	8.64976	8.68492	7.64698	8.57492	8.53121	7.95656	8.71232	8.33344	8.28997	8.10786	8.67031	8.29622	7.35917	8.86397	8.46264	9.0365	7.89338	8.96129	8.60137	8.90525	8.70423	8.67303	8.80443	9.12465	8.03	7.89101	8.66854
ADAR	10.8317	9.88446	10.8669	10.7779	11.1071	11.0244	10.2291	11.2717	10.5756	11.0878	10.1948	11.0671	11.2624	10.9009	10.9551	11.2973	10.8967	10.5138	10.6272	10.4539	10.8781	10.4376	11.1087	11.1776	10.9155	11.1511	11.1471	11.1096	11.0649	11.1409	11.1182	10.8785	10.9918	10.9112	10.9416	11.2097	11.0603	11.3444	11.2871	11.3174	11.5343	11.0912	11.2185	11.2967	11.3142	9.64175	10.9862	10.7415	11.0524
ADARB1	7.83095	7.74639	8.17699	7.99614	7.84804	8.05363	7.7122	7.58469	7.69015	7.96616	7.63007	7.4336	7.80608	7.0642	7.03145	6.56878	6.84305	7.51459	7.87575	7.17077	7.65025	7.83281	8.15408	6.58966	6.74376	6.79806	7.29302	6.73675	7.12299	7.2186	7.24561	7.01982	6.89586	6.93338	7.22305	6.72158	6.66352	7.18416	7.06615	6.82795	6.80581	6.84904	7.10353	7.12845	7.53932	7.13587	7.28243	7.52632	6.88823
ADARB2	5.28918	5.50159	5.30902	5.33783	5.30381	5.23085	5.41349	5.27896	5.47692	5.32851	5.38544	5.22419	4.85391	4.85438	4.85819	4.88305	4.85261	4.8682	5.06659	4.39488	5.29716	5.36291	5.35283	4.70922	4.92326	4.84943	4.95484	5.11247	5.17356	4.75916	4.82457	4.83099	4.77988	4.69433	4.79067	4.79746	4.92568	4.84929	4.65233	4.6813	4.87267	4.76425	4.86841	4.71139	4.80564	4.95752	4.79492	4.7723	4.80923
ADAT1	6.87851	6.25657	7.38755	7.40495	7.9172	7.64543	6.39605	8.02641	6.95595	7.60478	6.78006	7.6278	7.80328	8.11524	7.76896	8.6524	7.91397	7.39778	7.80628	7.86998	7.11081	6.34679	7.02167	8.28753	8.07922	7.88119	8.08725	7.66426	8.16921	8.05515	7.98858	7.78504	7.92966	8.0482	7.80726	7.92673	8.13238	8.20219	8.11953	8.03919	8.25741	8.42418	8.04168	8.18541	7.92087	7.04054	7.80783	7.25407	7.82537
ADAT2	6.64085	6.13961	6.11705	6.06487	6.62005	6.36466	6.07058	6.418	6.28081	6.40481	5.75192	6.23032	7.07186	6.94387	7.07134	7.13684	7.11315	6.7703	6.93567	6.89996	5.96272	6.74487	6.65251	6.96217	7.24029	7.41189	7.46866	7.04825	7.13084	7.62344	7.51625	7.28704	7.24777	7.24916	7.35768	7.19581	7.21516	7.3526	7.53872	7.43631	7.34062	7.38348	7.31398	7.52583	7.31108	7.66323	6.70366	6.22265	6.94114
ADAT3	6.483	7.14072	6.69666	6.79831	6.45744	6.74241	7.2958	6.59649	6.90182	6.57074	7.14259	6.3719	6.30826	6.24514	6.24669	6.40635	6.47194	6.52783	6.22424	5.93884	6.64838	7.27176	6.70452	6.86484	6.72923	6.48398	6.61581	6.61611	6.92386	6.06077	6.07478	6.56407	6.15253	6.18558	6.02037	6.58523	6.28183	5.98489	6.30857	5.99468	6.26175	6.18179	6.09715	6.28649	6.13417	8.76691	6.40757	6.41955	6.28309
ADCK1	7.56485	7.50015	7.5931	7.75377	7.12468	7.60856	7.53212	7.34295	7.00641	7.92331	7.53134	6.67169	7.44764	7.16883	7.05727	7.79297	7.59366	6.6083	7.2573	7.45164	7.86947	8.15919	7.62483	7.16835	6.56565	7.2159	7.34442	6.84307	7.02101	7.5469	6.81899	7.44893	7.23338	7.14679	6.98169	7.15825	7.74919	7.72819	7.43424	7.1693	7.03751	7.49108	7.72421	7.78449	7.49076	8.42075	7.01954	6.77385	7.5144
ADCK2	7.16003	7.02483	7.23735	7.35608	6.80894	7.27995	7.47769	6.76865	6.86757	6.99768	7.58194	6.48865	6.64572	6.4741	6.52863	6.96472	6.58478	6.32909	6.42583	6.14565	6.58619	6.70385	6.30066	6.53944	5.99634	6.6219	6.51326	6.26959	6.53944	6.77755	6.65404	6.30422	6.88969	6.47812	6.45206	6.64822	6.34021	6.37576	6.52223	6.2915	6.28015	6.53374	6.70198	6.39123	6.4639	8.23189	6.21177	7.14288	6.76084
ADCK3	7.5402	7.51592	7.69402	7.14295	7.19959	7.25995	7.76169	7.00254	7.33488	7.39158	7.89476	6.45651	6.98225	6.88905	6.91267	7.48482	6.97407	6.64447	7.23839	6.65722	6.95099	6.85233	7.59512	7.02	6.26218	6.48784	6.57051	6.75883	6.6806	6.89197	6.71896	6.52825	6.89372	6.86423	6.51854	6.81037	6.85615	6.55366	6.43492	6.70103	6.59642	6.54942	6.9287	6.51121	6.77939	6.83501	6.03902	7.34531	6.85175
ADCK4	6.68905	7.59861	7.31153	6.86768	6.94449	6.84926	7.48475	6.84648	7.15615	6.95705	7.31696	6.90645	6.41326	6.41451	6.59829	6.97281	6.75304	6.85237	6.61548	6.5981	7.08386	7.85172	7.11341	7.28182	7.32656	6.98013	6.79919	7.09221	6.46643	6.83197	6.66551	6.59251	6.8121	7.11947	6.83854	7.37798	6.97394	6.39214	6.87631	6.27427	6.26208	6.70125	6.52599	6.53093	6.66551	7.93037	6.66552	6.68687	6.58774
ADCK5	6.82515	6.92179	7.28737	6.96933	6.83275	6.92879	7.19899	6.86405	7.11342	6.94621	6.90585	5.90555	5.98071	6.24285	5.97925	7.80799	6.53305	6.28852	6.78679	6.46774	7.03666	6.13784	6.2803	6.33717	6.21324	6.24411	6.36075	6.27517	6.72422	6.23665	6.1974	6.17503	6.30834	6.22737	6.18325	6.29283	6.29512	5.84143	6.0234	6.34635	6.34716	5.82367	6.12647	6.16577	6.06563	7.8987	6.25741	6.00012	6.25268
ADCY1	5.78414	5.56145	5.53263	5.64663	5.64306	5.47723	5.9158	5.3471	5.37627	5.81419	5.7937	5.1808	5.12051	5.16366	5.26741	5.24069	4.67926	5.07573	5.11504	4.97648	5.32442	5.63839	5.68714	5.14872	5.12766	5.26103	5.06452	5.3448	5.57561	5.22462	5.07621	5.02514	5.07136	4.9697	5.33302	5.06987	4.92171	5.23364	4.84209	5.74025	5.19161	4.99895	5.22776	5.28267	4.9048	5.28297	4.89836	5.21616	5.13239
ADCY10	3.72931	3.98813	3.84474	3.83178	3.74341	3.78399	3.76772	3.73184	3.73014	3.81213	4.05177	3.69499	3.68948	3.6905	3.69432	3.67108	3.68112	3.73531	4.09845	3.85336	3.80802	4.18811	3.68654	3.9675	3.94906	3.75688	3.81527	3.91243	3.61787	4.1795	3.91186	3.74812	3.8308	3.90618	3.81527	3.66059	3.71389	3.88687	3.81589	3.80937	3.7754	3.8038	3.98753	3.93851	3.89969	4.10654	3.64737	3.66063	3.65701
ADCY10P1	4.75411	5.16452	5.51574	4.75659	5.99537	6.04922	4.38505	4.75893	5.44107	5.11287	5.97567	6.224	5.97266	6.19539	5.64336	4.50896	6.26811	6.05084	4.95167	6.21143	5.87201	5.09886	5.36248	6.33656	5.6602	6.35992	5.67245	5.23891	5.64084	5.60974	5.66321	5.53887	6.16103	5.80113	5.79496	6.07994	5.96778	5.23064	6.47507	5.69378	5.90904	5.96214	5.65638	5.8234	6.25333	4.71909	6.06235	4.51478	5.62176
ADCY2	5.37169	5.5039	5.86847	5.26566	5.42353	5.61412	5.50887	5.83629	5.56265	5.17264	5.58887	5.13352	4.57754	5.29474	5.20727	5.94497	5.27391	4.91849	5.02289	4.91994	5.24004	5.92031	5.5897	5.69271	5.87391	5.5891	5.46399	5.89163	5.44668	5.28445	5.37899	5.33042	5.53673	5.64791	5.05135	5.50137	5.48532	5.37141	5.80396	5.2307	5.33789	5.16581	5.43941	5.17744	5.80468	4.76697	5.34473	5.59133	5.63947
ADCY3	8.08271	8.67864	8.11574	8.53389	8.15675	8.44886	8.62164	8.30246	8.57076	8.45405	7.83979	7.85209	7.95838	8.60718	7.99855	7.04358	7.98526	7.77475	7.87561	7.0862	8.47354	8.1207	8.40521	8.05401	7.60095	7.78161	8.18018	7.97399	8.59629	8.44464	8.21211	7.52359	8.14711	8.34381	8.12202	8.17683	8.10228	8.26583	7.52832	8.63875	7.78191	7.61891	8.19004	8.12902	8.21744	8.21811	8.39935	7.60128	8.15663
ADCY4	9.59737	9.06376	9.7073	9.93139	9.90447	9.44497	9.95534	9.12888	9.31457	9.86063	9.90888	8.59031	8.34822	8.51181	8.46888	5.84577	7.23921	8.88679	9.17018	7.90484	9.20613	9.18549	8.68372	7.98073	7.26743	8.15449	8.41523	7.78099	8.19083	8.30216	8.28053	8.15842	8.28659	8.27338	8.1725	7.98371	8.23601	8.36305	7.50112	8.48935	7.64328	7.82656	8.08075	8.07599	8.04962	9.09716	8.90544	7.8741	8.83155
ADCY5	5.51086	5.52831	5.66688	5.59985	5.22505	5.35061	5.51291	5.35627	5.7747	5.84867	5.39126	5.24077	5.23232	5.24797	5.24133	5.2165	5.21455	5.34622	4.79154	5.00475	5.67974	5.64043	5.29106	5.51706	5.41414	5.54574	5.51897	5.61031	5.78273	5.45114	5.44602	5.11431	5.46685	5.79358	5.37574	5.48563	5.05688	5.45161	5.48656	6.21965	5.03974	5.07559	6.01721	5.32104	5.98592	5.11145	5.45322	5.54146	5.9562
ADCY6	8.10285	7.91849	8.19085	8.16948	7.36527	7.89623	8.20964	7.60964	7.95221	8.07944	8.08029	7.49055	7.53992	7.82256	7.40075	7.75534	7.38275	7.26661	7.03294	7.04211	7.47565	7.96708	7.3065	7.87	8.00211	7.88139	7.8728	7.79616	7.91146	7.58514	7.37261	8.05416	8.01292	7.84437	7.1539	7.85686	7.67675	7.90554	7.81091	7.48649	7.27076	7.634	7.41059	7.73642	7.66122	8.35023	7.753	6.85766	7.64337
ADCY7	7.10137	7.50571	8.02558	7.44724	7.63178	8.19765	7.55736	7.51515	7.27391	7.46624	7.36675	7.36254	7.42667	7.54974	7.61004	7.89815	7.45316	7.01754	7.12685	7.16263	7.59718	7.21614	7.91415	7.48192	6.63866	7.52921	7.50532	7.06286	7.01782	7.89456	7.59148	7.18278	7.34673	6.9555	6.66038	7.08972	7.21191	7.53709	6.70146	6.75804	7.40245	6.85873	7.58863	7.56937	6.85782	5.432	6.78051	7.04578	7.35742
ADCY8	5.29973	5.20242	5.32634	5.11162	5.05288	5.17056	4.96475	4.76763	4.5849	4.73867	5.13379	4.60411	4.62186	4.56609	4.60231	4.54056	4.67596	4.81626	5.14941	4.24023	5.23882	4.62339	4.77095	4.25527	4.29698	4.59602	4.6411	4.51081	4.43032	4.61026	4.74597	4.64268	4.35187	4.1954	4.57371	4.20705	4.49564	4.80008	4.10454	4.52687	4.5103	4.26978	4.5828	4.71255	4.36563	4.28265	5.1467	4.61754	4.55127
ADCY9	7.92485	7.96343	8.24744	8.05856	7.95814	8.06057	8.08324	7.83868	7.97895	7.94599	8.01089	7.39328	7.60163	7.32835	7.45195	7.4484	8.09315	7.36588	7.88151	7.0434	7.85738	7.62526	8.33944	7.02725	7.38396	7.38533	7.71386	7.05614	7.21228	7.60196	7.38333	7.50522	7.59229	7.45453	7.16049	7.30335	7.11176	7.63469	7.48073	7.17308	7.23128	7.4414	7.37738	7.59251	7.4714	7.07345	7.16328	7.39599	7.86111
ADCYAP1	4.79843	5.86239	5.3476	6.62821	5.1066	4.64071	5.44381	4.95129	6.17511	5.15392	4.49578	5.62165	6.2934	6.31967	6.05511	4.79448	5.11784	5.38489	4.74886	4.60602	5.50948	7.16641	4.69467	5.8462	5.16694	6.34568	5.05255	5.68776	7.69394	4.84254	6.98229	4.23188	5.37026	5.55955	6.48718	5.19209	6.7192	6.46651	6.974	5.79465	5.89317	4.95057	5.37868	4.58424	4.82091	4.81852	6.61108	4.96833	5.58368
ADCYAP1R1	4.94652	5.36524	4.90613	5.08179	4.99631	4.91786	5.25795	5.13188	5.1961	4.99925	5.21651	4.58782	4.69573	5.76006	4.54246	4.519	4.59718	4.86733	4.7406	4.62586	4.76535	5.80511	4.61466	4.58909	4.38443	4.66153	4.76459	4.56841	4.84312	4.62116	4.53389	4.72713	4.46664	5.10299	4.41304	4.44893	4.57261	4.69724	4.50711	5.51112	4.17229	4.68099	4.84748	4.30839	4.72613	4.73986	4.54257	4.51517	5.66345
ADD1	9.06099	8.76492	9.0999	9.04525	8.93351	9.00801	8.85447	8.7319	8.85801	9.12685	8.80072	9.70445	9.29492	9.34473	9.23842	9.28248	9.32652	9.01819	9.58107	9.44814	9.54177	9.33338	9.93887	9.65562	9.55931	9.70546	9.60766	9.66806	9.65689	9.84529	9.84891	9.61034	9.66382	9.81867	9.47583	9.809	9.52149	9.99877	9.74911	10.0871	9.69643	9.72205	9.81439	9.72983	9.96883	9.97464	9.59904	8.44162	9.38807
ADD2	5.35	5.64292	5.6128	5.57	4.56623	5.90701	5.62584	5.04469	4.94525	6.29734	5.24441	5.08542	5.15607	5.12683	5.11531	5.73329	4.9987	5.47447	5.07705	5.05514	5.62936	5.79965	5.3285	4.93093	4.86407	5.34713	5.06638	5.04288	5.23458	5.69226	5.32416	4.95577	5.49207	5.41285	5.35862	5.50135	5.19331	5.47455	5.13047	5.60475	5.05635	4.94071	5.4874	5.06834	5.32547	4.50474	5.00243	5.07346	5.63273
ADD3	9.35501	8.35346	8.87558	8.49014	9.64579	9.04312	8.19939	9.22839	8.86129	8.89163	8.69936	10.288	10.0926	10.8818	10.2435	7.82642	9.94257	8.52273	9.53111	10.2022	9.77066	9.73976	10.8809	10.3346	10.4391	10.2228	9.80781	10.4463	10.4675	10.185	10.2118	10.2507	10.5288	10.5152	9.70879	10.1697	10.2942	10.5087	10.7016	10.6781	10.2061	10.6909	10.3525	9.93808	10.5566	8.07332	9.65508	10.6113	10.3128
ADGB	3.21063	4.23911	4.1532	3.44382	4.43643	3.7224	3.22587	5.06089	4.53478	3.62508	3.94452	4.57001	4.63495	4.56185	6.24325	4.5636	4.62211	4.00947	5.25291	5.94705	3.35628	3.77677	4.44938	6.71313	7.21642	6.36016	4.88992	6.80622	4.24352	4.17709	4.86797	5.63911	5.86526	6.7503	5.2099	6.7622	5.27609	3.96597	7.56065	4.15863	5.81067	7.55795	4.65118	3.45025	6.43939	9.2091	4.60146	6.4794	6.30564
ADH1A	6.73302	6.36081	6.14699	6.04587	6.44922	6.39097	6.13294	6.59818	6.69582	6.39327	5.59684	6.90646	6.4689	6.99082	6.9825	6.13379	6.58163	6.78606	6.87811	6.98831	6.46833	5.92809	6.53689	6.07031	5.74344	6.31486	6.39702	6.09209	7.03701	6.66917	6.45104	6.44133	6.52848	6.91192	6.43354	6.38964	6.65377	6.91033	6.49609	6.99572	6.2965	6.28227	7.05983	6.71362	6.74598	5.83541	6.38488	6.06943	6.40239
ADH1B	10.2042	9.10819	9.47255	9.1724	9.69323	9.47445	8.83941	9.22147	9.56725	9.52621	8.55957	10.3877	10.565	10.6444	10.5007	8.11886	10.551	9.82503	10.921	10.6916	9.61409	10.8483	11.7779	9.49631	9.00116	10.1971	10.3269	9.49207	10.5216	10.6726	10.4265	10.007	9.93594	10.7958	10.4948	9.83109	10.0482	10.9888	10.6323	11.0607	9.51413	10.2561	10.9888	10.6961	10.7536	8.11748	8.26661	10.4195	10.1095
ADH1C	7.19809	6.02792	7.18978	6.36531	6.59125	6.43567	6.24442	6.68776	6.64647	6.59025	5.88752	6.14601	6.48025	7.64291	7.41721	7.41251	6.99155	6.45388	7.07439	7.96868	6.3437	6.6241	7.161	6.23955	6.59609	7.10593	7.02108	7.02219	7.21512	7.01473	6.90437	7.16479	7.12878	7.7503	6.94539	6.92757	7.2148	8.01983	7.54272	7.80914	6.43002	7.28859	7.67055	7.4527	7.56312	8.15025	5.76874	7.90309	8.45071
ADH4	3.85628	3.40245	3.62813	3.65285	3.48906	3.66705	3.60724	3.79952	3.83812	3.85164	3.70959	4.01403	4.03379	3.91915	3.9212	4.20972	4.00418	4.00681	4.06074	4.04045	4.14606	4.72312	4.18836	4.16687	3.78984	3.98206	4.09155	3.94552	4.08802	4.25189	4.15425	4.43502	4.12621	4.80231	4.32214	3.70722	4.12857	3.64565	4.05689	4.00134	3.50933	3.8409	3.96438	3.85324	4.64757	6.47099	3.97276	3.89268	3.88438
ADH5	9.60337	9.18352	9.16504	9.7084	9.60143	9.41583	9.1478	9.49185	8.99675	9.58904	9.07097	9.90742	10.1342	10.4195	10.3726	9.92586	10.4812	9.04051	10.947	10.503	10.0333	9.93585	10.9896	9.85086	10.1146	10.2223	10.2298	10.1519	10.1572	10.3067	10.3891	10.3264	10.2357	10.5777	10.144	10.1383	10.1991	10.2582	10.1473	10.2774	10.0194	9.94279	10.2226	10.2891	10.1367	8.9156	9.41771	10.8113	10.1796
ADH6	3.55463	3.44726	3.67523	4.26592	3.60526	3.55776	3.05227	3.54193	3.43087	3.62137	3.7875	3.54284	3.53681	3.54034	3.74128	3.51879	3.53821	3.36597	3.58642	4.77616	3.39196	3.56685	3.2759	3.90567	4.19847	3.98594	3.51543	4.25142	3.52193	3.34165	3.74141	3.74226	3.58488	4.2145	3.176	3.8106	3.61559	3.33776	4.60262	3.21225	3.55381	4.11553	3.40527	3.82123	3.85084	3.63477	3.514	3.52277	4.29763
ADH7	3.86675	3.72075	3.91098	3.96061	3.86199	4.22598	4.17156	4.10778	3.84203	3.78999	3.93417	4.7349	4.73685	4.71543	4.7462	4.77566	4.67491	4.2759	4.26436	5.17459	4.51588	4.1372	3.76361	5.53905	6.60643	6.25017	5.01316	5.75238	5.37196	4.19545	4.58401	5.99737	5.8041	6.27525	4.29428	5.45662	6.38161	4.49581	7.36183	4.3648	4.31475	6.64322	5.53392	4.37264	5.38901	7.7937	4.68041	5.59238	5.84305
ADHFE1	8.49481	8.7956	8.96702	8.8868	8.5106	8.60285	8.71837	8.31759	8.51323	8.59457	8.33337	7.98198	8.11799	8.28089	7.56959	9.09663	8.42732	7.90453	8.69853	7.35641	8.50387	8.88137	9.53383	7.16528	7.15371	7.86951	7.65336	7.01528	6.9112	7.56498	7.95626	8.50486	8.03576	8.52503	7.44566	7.34705	7.78604	7.78583	7.73813	8.20833	7.38263	7.62032	8.01399	7.28676	8.61639	6.44441	7.74446	6.77268	8.10812
ADI1	9.42366	9.5847	9.72731	9.69747	9.39575	9.37072	9.69532	9.38679	9.5413	9.6188	9.82056	8.85015	8.86296	9.06316	8.98617	9.44862	9.72721	8.97895	9.78932	8.702	9.30368	9.68754	8.48996	8.69531	8.88451	8.6478	8.79488	8.5886	8.70342	8.74004	8.53434	8.87273	8.92786	8.98077	9.00438	8.70629	8.81977	8.44515	8.51537	8.40167	8.55587	8.36451	8.50488	8.67664	8.6108	8.90584	8.50583	8.30742	8.6357
ADIG	5.22997	5.22362	5.48716	5.13739	5.236	5.43837	5.39383	5.43024	4.96146	5.20897	5.12737	5.3365	5.05232	5.10733	5.05428	5.01726	5.22976	5.26803	4.97635	4.9794	5.51012	6.27097	5.28153	5.13361	5.04458	5.11742	5.12564	5.35405	5.4636	5.14799	5.00956	5.19269	4.81463	4.97836	5.03918	5.11158	5.03147	5.1537	5.01515	5.34433	5.28507	5.09137	5.00902	4.94334	5.13704	6.48692	5.00803	4.99613	5.13307
ADIPOQ	4.0794	4.43469	4.26375	3.97344	3.7281	4.16901	4.20045	3.9826	3.59925	3.81698	4.12087	4.04434	4.04333	9.2862	4.06185	4.03403	4.04414	3.84151	3.44345	3.6719	4.03593	4.88477	4.17206	4.80987	4.31121	3.96041	4.36935	4.19352	5.82328	4.03331	4.29162	4.42039	5.70494	6.29892	4.22684	4.15058	5.02324	4.50368	4.38878	10.1107	4.07279	5.29563	4.64198	4.55898	4.8342	4.2423	4.02202	4.06757	8.20727
ADIPOR1	10.6071	10.6854	10.5603	10.6234	10.4034	10.438	10.8707	10.426	10.5286	10.5394	10.8775	10.0662	10.0532	10.2185	10.2939	10.8964	10.0279	10.0461	10.1796	10.4064	10.6061	9.95253	10.2122	9.85478	9.56027	9.51228	9.76895	9.81832	9.72338	9.74747	9.48943	9.75437	9.66532	9.45025	9.38157	9.70239	9.63782	9.86346	9.9576	10.1341	10.1349	9.94625	9.74932	9.91042	9.97371	10.0737	10.0248	9.38112	9.79421
ADIPOR2	10.6148	9.82544	9.32504	10.018	10.0069	10.1802	9.38861	9.61358	10.0477	10.448	9.16922	10.0514	9.76122	9.80279	9.6813	9.6622	10.1308	9.95439	10.3749	10.2329	10.5292	9.43509	10.3636	8.61227	9.16801	8.77861	9.5245	8.96753	9.35108	9.45706	9.41067	9.33107	9.1716	9.13631	9.68161	8.72863	9.09921	8.91133	8.62406	9.14778	8.76925	8.65216	9.11507	9.34112	8.64271	9.15182	9.9992	8.16695	9.10788
ADIRF	10.7161	11.2345	11.4163	10.6784	10.7511	10.4677	11.4911	10.5496	11.0597	10.4401	11.3846	9.7535	9.3234	9.36654	8.77052	6.3296	8.78427	8.52049	9.61501	10.2733	9.15875	8.72221	9.6195	8.7008	8.53079	8.90222	9.16257	8.5846	9.14569	9.01996	9.14616	9.31037	8.93423	9.31099	8.82861	9.06822	9.1539	8.88457	8.92399	9.32782	8.5517	8.62555	8.97831	9.09715	8.74914	9.54825	9.11765	11.0812	9.10173
ADK	7.77977	7.52047	6.91933	7.42524	7.89481	7.30737	7.08382	7.71	7.15959	7.3547	6.8604	7.54064	7.79271	7.56622	7.69369	8.89872	8.04124	7.61861	7.84301	7.74068	8.12404	8.13501	7.902	7.24831	7.95625	7.8587	7.87117	7.35729	7.46221	7.72347	7.83289	8.07875	7.67848	7.77929	7.94151	7.27341	7.87518	7.92546	7.73932	7.53926	7.32536	7.84774	7.95596	8.04222	7.42733	8.12595	7.59247	7.42898	7.56151
ADM	10.1755	12.2221	9.79688	10.6855	10.1439	10.2543	11.3023	10.4419	12.1157	9.59168	9.75396	11.3241	10.0125	9.68655	9.9355	6.80132	11.3565	12.4621	10.7832	11.722	10.9208	11.1766	10.9131	10.3109	10.5295	8.71354	9.88025	9.70583	10.3382	9.60638	8.99147	9.51242	8.99663	9.9617	10.6021	9.46598	9.72428	9.04869	8.86259	9.63343	9.43041	8.42059	9.46499	8.94277	9.08406	9.59864	11.5508	10.2088	9.8958
ADM2	5.93185	6.07373	5.99548	5.88635	5.9502	5.93437	6.11976	5.80739	5.92861	5.79954	5.98954	5.71087	5.74535	5.73768	5.73598	5.66046	5.73333	5.88639	5.79744	5.46308	5.98879	6.89084	6.04435	5.98981	6.01144	5.92599	5.89359	6.05932	6.15572	5.63353	5.73156	5.8498	5.58937	5.79592	5.56636	5.84777	5.63404	5.94262	5.62156	5.88943	6.16376	5.84583	5.73823	5.84194	5.67021	5.60727	5.72074	5.69364	5.7268
ADNP	8.79764	8.64616	8.73078	8.48541	9.43288	8.95664	8.37413	9.106	8.68386	8.62557	8.44435	9.47782	9.26619	9.37153	9.22356	9.97499	9.20836	8.8274	9.63078	9.22803	9.29124	9.00111	8.89222	9.64552	9.85265	10.0048	9.76791	9.66677	9.77932	9.58157	9.67455	9.57244	9.81561	9.64109	9.34527	9.7827	9.72983	9.87814	10.1958	9.79594	9.65939	9.75124	9.90091	9.62494	9.95517	8.17485	9.43545	10.3238	9.5789
ADNP2	7.91039	8.00018	8.03723	8.26918	8.13793	8.16028	7.94907	8.33996	8.52035	8.2117	7.93312	8.84033	8.49817	8.57649	8.05679	8.17872	8.11618	9.10485	8.66199	8.59818	8.10609	8.13079	8.94909	8.06252	7.84598	8.30766	8.14809	8.0081	8.4066	8.42549	8.00497	8.07203	8.33065	8.32389	8.49887	7.99275	8.23277	8.30059	8.48751	8.63016	8.38105	8.24839	8.50217	8.37443	8.42421	8.05018	9.05191	7.77229	8.33742
ADO	8.18791	8.34537	8.45259	8.5795	8.34589	8.43168	8.71061	8.38521	8.28366	8.17116	8.79644	8.24897	8.45584	8.47082	8.19874	8.54879	8.50495	8.61212	8.31297	8.28343	8.37938	8.3138	8.31142	8.4358	8.57645	8.47829	8.48347	8.66608	8.3618	8.18546	8.37961	8.56701	8.22064	8.12744	8.77003	8.45307	8.61981	8.56516	8.47231	8.4068	8.13676	8.24318	8.4078	8.53458	8.36992	8.70906	8.85652	8.92164	8.30666
ADORA1	6.4328	6.78967	6.62864	6.47481	6.25382	6.68828	6.67413	6.40677	6.65658	6.02773	6.60374	6.17288	5.9978	6.13044	6.03461	6.29031	6.10165	6.33042	5.95725	5.55833	6.25657	6.558	5.94394	6.0602	6.22954	6.31963	6.20074	6.15405	6.49696	5.87924	6.03103	6.3368	6.24675	6.11822	5.74844	5.97858	5.97355	6.26612	5.96753	5.88558	6.18034	5.7787	6.06134	6.45129	5.99382	7.41875	6.10295	6.01898	6.02921
ADORA2A-AS1	5.09085	4.95204	5.03616	5.04618	5.09347	5.12393	5.09455	5.00547	5.17799	4.9681	5.11622	4.81402	4.80127	4.79925	4.81752	4.85133	4.80665	5.05767	4.99557	4.6393	5.27629	5.29826	5.13669	4.77931	4.83764	4.63492	4.84525	4.98145	5.00084	4.46164	4.43026	4.65192	4.53769	4.48897	4.58844	4.4774	4.5658	5.00405	4.59427	5.01779	4.88814	4.58374	4.56179	4.71618	4.95322	4.89462	4.9578	4.82986	4.80665
ADORA2B	6.6432	6.73934	7.04611	7.09891	7.18525	7.61213	7.75013	7.10575	7.21072	6.22225	7.47424	7.11056	6.70186	7.81319	6.50859	8.5101	7.7163	7.9402	6.61641	7.07057	6.87236	5.91524	6.0444	7.37245	8.41065	7.96679	7.13258	8.05226	7.33225	6.80135	6.77675	8.02686	7.29779	7.11159	6.86371	7.5945	8.48504	6.18965	7.77378	6.61518	6.91301	7.45513	6.91373	7.02638	6.98421	4.618	8.23226	8.48083	7.22673
ADORA3	6.52067	6.52747	6.03023	6.34498	7.11398	6.37455	5.94584	5.92836	6.44824	6.22483	6.09272	6.2983	7.04268	6.75151	7.39281	5.25547	7.38598	7.16403	6.87368	9.20275	7.72059	6.97123	7.04836	5.79742	5.59627	5.19671	7.33636	5.72288	7.08789	6.59532	6.47605	7.06248	6.3633	6.99717	5.94662	6.27657	6.70963	6.13191	6.059	7.99365	6.36079	6.78521	6.60818	6.75594	6.88955	7.50811	7.65294	7.09294	6.13144
ADPGK	7.78616	8.20081	8.35865	8.10818	8.38891	8.40428	8.29737	8.41031	7.98546	8.19972	7.74757	8.66747	8.55753	8.98856	8.93054	8.79394	8.83311	8.48858	8.28293	8.84197	8.65356	8.48182	8.79222	8.54642	8.42672	8.52158	8.54534	8.47895	8.46681	8.66573	8.53455	8.28865	8.62078	8.44655	8.60889	8.49225	8.78518	8.66641	8.25648	8.2776	8.55046	8.02068	8.5306	8.69439	8.18876	7.62421	8.73816	7.98143	7.85158
ADPRH	6.213	6.0999	6.24084	6.413	6.32131	6.41284	6.44215	6.25594	5.976	6.48533	6.4844	6.54156	6.12864	5.80907	5.98034	5.65285	6.29294	5.7915	6.18697	5.81433	5.73934	5.56321	5.96655	5.24153	5.01842	5.3977	5.62892	5.08962	5.55035	6.11413	5.8592	5.75968	5.93407	5.66676	6.00504	5.18663	5.68572	5.82191	5.61842	5.88424	5.33217	5.4632	5.67619	5.749	5.43859	5.37853	5.99783	5.70003	5.65526
ADPRHL1	5.66861	5.58878	5.60832	5.43333	5.38613	5.70269	5.60936	5.22464	5.70078	5.95209	5.7887	5.09733	5.07906	5.03765	5.04672	6.21839	5.0617	5.36446	5.12733	5.19107	5.02553	5.95012	5.21036	5.22996	5.42908	4.98983	4.94762	5.52342	5.1648	4.9922	4.85438	5.37482	4.92238	4.93921	4.92445	5.09604	5.22464	5.00508	4.98367	5.11211	4.72434	4.9374	4.96692	5.0164	5.23875	6.48972	5.04983	4.75133	5.16273
ADPRHL2	8.85244	9.33467	9.47346	9.41174	8.87887	9.38876	9.40492	9.21639	9.48118	8.97728	9.1036	8.59129	8.79959	8.03646	8.26221	8.11023	8.77747	8.79882	8.66188	8.85786	7.97108	8.04974	8.66585	8.9287	8.82959	8.67432	8.8229	8.81891	8.61612	8.65104	8.34036	8.69121	8.81312	9.02435	8.7753	9.04894	8.78231	8.15466	8.80361	8.30589	8.13334	8.7821	8.38931	8.33905	8.32057	8.26327	9.08092	9.59201	9.19102
ADPRM	6.3083	6.19263	6.24391	6.46334	6.21448	6.01438	5.82181	6.10303	6.3265	6.23926	6.5541	5.87029	5.99934	6.33087	6.16943	6.32342	6.64749	6.3385	6.5015	5.95286	7.4711	6.44372	6.20989	6.09431	5.80637	6.2159	5.94566	5.5695	5.90721	6.30139	6.8165	6.09474	6.35074	6.78699	6.21265	5.93466	6.3741	5.83448	6.08806	6.33888	5.8792	5.60474	6.6853	5.84688	6.12927	6.67467	6.25479	7.69909	6.02907
ADRA1A	5.51142	5.19534	5.48723	5.08973	5.66067	5.30616	5.16989	5.19897	5.42097	5.77079	5.31326	4.55839	4.6377	4.48639	4.47531	4.46706	4.48168	4.61613	5.79087	4.79283	5.49137	4.56252	5.73068	4.08899	4.04443	4.18798	4.69986	4.48335	4.16871	5.12371	5.23707	4.61142	4.30959	4.34931	4.76018	3.67257	4.37847	4.76782	4.64042	4.60548	4.00895	4.35963	4.67935	4.56405	4.43262	7.24639	4.68659	4.47753	4.47573
ADRA1B	5.84494	5.63472	5.10561	5.48547	5.1291	5.00698	5.61573	4.97821	5.30352	5.71718	5.11157	4.82005	4.81552	4.82716	4.82387	4.93722	4.81953	5.07072	5.2217	5.0805	4.61491	3.91209	5.21474	4.67897	4.79702	4.4276	4.82613	4.67923	4.62186	4.88788	4.82809	4.8311	4.6807	4.68514	4.7755	4.64888	4.733	4.63628	4.83224	4.56484	4.85352	4.49635	5.00417	4.8381	4.76751	4.71502	4.81552	4.80987	4.81503
ADRA1D	5.20152	5.31539	5.42363	5.59932	5.25377	5.38603	5.44304	5.14591	5.35262	5.45056	5.55007	4.79444	4.83429	4.83343	4.80096	5.10654	4.95012	4.86967	5.12047	4.98731	4.72874	4.61962	5.07425	4.71983	4.59691	4.68486	4.8338	4.61195	4.86593	4.88341	4.8022	4.67396	4.6887	4.40837	4.75408	4.63022	4.85233	4.58682	4.59146	4.81202	4.71796	4.56788	4.65991	4.88165	4.74164	4.96983	4.78102	4.76701	4.74117
ADRA2A	7.36415	8.03399	7.82311	7.09502	6.79694	6.97512	7.85161	7.59121	7.5513	6.69623	8.54863	6.7361	7.52867	7.41885	7.64127	6.09046	5.30074	5.65958	6.44163	6.03201	6.47631	6.93036	6.25117	8.06097	6.90247	7.19221	7.208	7.48112	7.5591	6.94327	6.77991	6.91948	6.9867	6.85115	6.82566	7.42413	6.93849	6.92872	6.53634	7.50714	7.71118	6.75075	7.06502	6.85147	7.08169	5.84084	6.20427	7.70686	7.71658
ADRA2B	5.85483	6.13774	5.9433	5.76674	5.85008	5.8543	5.80824	5.67423	5.60213	5.91724	5.74594	5.4915	5.6932	5.48547	5.492	5.46974	5.48697	5.82059	5.30431	5.43519	5.92815	5.89891	6.1518	5.76233	5.60856	5.67366	5.56509	6.00155	5.9086	5.40927	5.53578	5.72691	5.63805	5.46436	5.33603	5.53726	5.56703	6.12648	5.27127	6.10761	5.97944	5.45362	5.56655	5.53494	5.47413	7.2805	5.46395	5.42381	5.47392
ADRA2C	7.5614	7.90103	7.36986	7.5614	7.12967	7.35804	8.0384	7.35431	7.6783	7.87071	7.89878	7.17896	6.9919	6.98351	6.91491	6.46288	7.13773	7.22962	7.79253	7.12575	8.15792	7.24414	7.58329	7.16213	7.12967	6.75091	7.16282	7.31362	7.60344	7.02488	6.74269	7.0251	6.76637	7.1742	7.23127	6.91422	6.85588	6.99147	6.77932	7.25265	6.9523	6.82031	7.09324	6.70765	6.76978	9.1718	7.23935	7.25884	7.24534
ADRB1	7.38968	7.94987	7.68641	8.44148	8.20914	8.02711	8.08115	7.41502	7.63536	7.57355	8.8224	8.32251	7.57424	7.22043	7.67766	6.58553	6.92742	7.97953	8.09667	7.19201	8.17691	5.81519	7.52684	6.3885	6.35738	6.41875	6.55658	6.85975	6.84879	6.93136	6.66039	6.80503	6.25773	6.26899	6.52094	6.45005	6.3927	6.75773	6.26527	6.49135	7.09278	6.31622	6.44882	6.70688	5.89103	5.93824	7.83527	7.05002	6.29907
ADRB2	8.99009	9.05936	9.18723	9.07558	8.80025	8.97494	9.1004	8.78101	8.27634	8.57283	9.07902	9.23976	9.25263	8.55726	8.92516	6.08622	9.07386	9.56067	9.90369	8.22111	9.41156	8.69797	8.6559	7.98112	7.40436	7.64564	7.69664	7.38396	7.46025	8.01012	7.94469	8.09373	7.87695	7.58045	7.76445	7.58354	7.30201	8.68299	7.86943	8.6253	8.13455	7.58647	7.8146	8.1813	7.87646	7.49883	9.02137	8.55557	8.26915
ADRB3	5.01969	5.16857	5.08965	5.17203	5.03841	4.9362	5.32475	4.90316	5.07066	5.06773	5.29125	4.66204	4.70872	4.66047	4.66033	4.63338	4.91138	5.12472	4.57167	4.63481	4.67824	5.47704	5.38492	4.31504	4.73965	4.72249	4.93955	4.5882	4.67403	5.06804	5.10201	4.99843	4.66805	4.27866	4.9642	4.71948	4.57196	5.26622	4.83455	4.61845	5.03815	4.73444	5.14986	5.18003	4.64838	6.76788	4.61893	4.62032	4.7402
ADRBK1	6.71933	6.90833	6.9181	6.82296	6.54371	6.67549	7.11207	6.57509	6.74464	6.49184	7.17585	6.49589	6.56567	6.75083	6.7827	6.30197	6.45709	6.47588	6.21844	6.32198	6.71605	6.94328	6.63739	6.53641	5.92377	6.37048	6.20339	6.35064	6.42599	6.43937	6.0894	6.06999	6.35927	6.29915	6.21089	6.39858	6.27971	6.14422	6.03228	6.15766	6.42051	6.16006	6.26082	6.05329	6.28095	5.94797	6.19647	6.39859	6.45545
ADRBK2	7.59211	7.86941	7.86608	7.88764	8.51339	8.13722	7.71144	8.38714	7.95218	8.16005	7.47755	7.9184	8.63857	8.84191	8.34246	7.06514	8.64884	7.89392	7.50462	8.04045	7.95698	9.03944	8.378	8.22195	8.55299	8.76224	9.42235	8.10051	8.40044	8.96121	8.70841	8.86079	8.7272	8.54784	8.80985	8.48765	8.75394	9.32834	8.54595	8.45745	8.70507	8.83871	9.38018	9.49449	8.44936	7.1967	9.32291	8.40403	9.11423
ADRM1	9.68891	9.96191	9.72232	9.99637	9.46192	9.81735	9.98584	9.66724	10.0488	9.93285	9.899	8.80013	8.71869	8.37627	8.65736	9.04367	8.83094	9.18065	8.62292	8.92833	8.89493	8.9654	9.05304	9.22319	8.66122	8.54715	8.99516	8.7237	9.00267	8.87567	8.87567	8.79439	8.59698	8.61965	8.90657	9.06666	9.10013	8.37238	8.15644	8.37109	8.5596	8.38635	8.70551	8.82807	8.29469	10.74	9.65632	8.87503	8.34081
ADSL	9.06497	8.68884	9.32675	9.4783	9.09387	9.21865	8.64362	9.29698	8.91393	9.17471	8.48689	8.72055	9.24416	9.14644	8.96411	9.36183	9.46774	9.13551	9.06779	9.57822	9.15258	9.2201	9.37804	9.36071	9.14566	9.2401	9.39923	9.04543	9.09796	9.45626	9.35284	9.24293	9.23375	9.15359	9.67176	9.45658	9.47146	9.02259	8.98845	9.05488	9.06471	8.9395	9.20791	9.23467	9.15623	8.53321	9.37117	8.91888	9.02931
ADSS	6.06611	5.72406	5.9034	5.90971	6.33349	5.96265	5.8426	6.00242	6.04107	6.04471	5.78934	7.48116	7.08145	7.24756	7.43103	8.27435	7.34628	7.75625	7.37221	7.40968	6.89602	7.43382	8.2082	7.11539	7.69759	7.45171	7.22813	7.38073	7.29765	7.25787	7.2348	7.39984	7.17561	7.48236	7.57635	7.25042	7.34719	7.29456	7.64268	7.21097	7.2764	7.39912	7.20117	7.16758	7.27853	5.45592	7.60904	7.68324	7.03873
ADSSL1	6.81897	7.00282	6.90206	6.686	6.60982	6.6159	6.80523	6.53557	7.07119	6.67929	6.7311	6.20286	6.13788	6.51104	6.15258	7.3889	6.10365	6.36267	6.25343	6.78538	5.77051	6.24892	6.48299	6.89057	6.89181	6.46766	6.43694	6.71688	6.42374	6.17137	6.23701	6.37646	6.23905	6.55036	6.25689	6.65027	6.21223	6.14315	6.65456	6.29853	6.03684	6.51771	6.46542	5.82404	6.6223	6.87162	6.2921	6.53971	6.42882
ADTRP	5.60918	6.25524	6.92105	6.77073	7.8132	7.31642	6.94131	6.96521	7.12446	6.56686	6.29393	6.34993	7.29627	6.40694	6.83355	4.74002	7.25142	6.64309	5.13113	5.85707	6.35581	4.97889	5.88699	5.39562	4.54711	6.2807	6.12436	5.57715	5.59752	6.3052	6.41663	6.48653	6.46036	5.71025	6.80969	5.67149	6.43362	6.02763	5.98395	5.36354	5.72212	5.81214	5.91874	7.36151	5.5944	4.19308	5.7348	6.43147	6.61472
AEBP1	11.9112	11.407	10.7594	11.7141	9.88798	10.5298	11.1359	10.2296	10.2731	11.5119	10.5702	9.64429	9.94229	9.90354	9.67241	8.05767	8.99352	10.0414	9.46915	9.39874	9.69814	9.44227	9.74102	10.4425	9.08579	9.82005	9.79633	10.1979	11.1536	10.5267	10.517	9.82242	9.6079	10.1151	10.9185	10.4251	9.7061	10.1278	9.28372	10.3582	10.4097	9.14967	9.95159	9.75073	10.2379	11.7953	10.6044	10.0005	10.2074
AEBP2	7.34711	7.31634	7.38728	7.17803	7.14975	7.3082	7.18768	7.13901	7.10108	7.01347	7.29392	8.41104	7.73551	7.75064	8.01269	7.79463	7.65713	8.18207	8.21608	7.60731	7.24621	8.14971	7.41485	7.84485	8.07969	7.86998	7.7431	7.94587	7.68975	7.79061	7.95091	8.09365	7.93964	7.99984	7.77143	7.72934	7.85038	8.05979	8.04802	7.99914	7.873	8.25019	8.03077	7.81239	7.98304	7.36	7.56907	7.80675	8.03725
AEN	8.08032	8.59979	7.9871	8.7378	8.49159	8.41045	8.25701	8.61575	9.02493	8.35536	8.13385	8.1016	7.65323	7.46882	7.77209	7.92714	7.65689	9.15803	7.22174	7.22712	7.8167	9.19788	7.80068	7.7354	7.19873	7.59284	7.79799	7.6675	7.77181	7.66809	7.50396	7.68256	7.28856	7.06476	7.87716	7.57717	7.90051	8.14326	7.10006	7.39921	7.77754	7.21084	7.61933	8.05292	7.30534	9.5176	8.8973	8.16724	8.33519
AES	10.3342	10.5086	10.4042	10.3777	10.0637	10.1829	10.6882	9.94098	10.1849	10.3041	10.7776	9.45495	9.41165	8.80291	9.41573	8.71677	9.50687	8.90277	9.4746	9.02497	9.59939	9.18507	9.55717	9.74752	9.55543	9.55741	9.54799	9.62439	9.43321	9.76538	9.37536	9.40829	9.54285	9.72795	9.17785	9.77584	9.67474	9.21157	9.51684	8.99131	8.98345	9.39934	9.36019	9.3286	9.38883	10.1944	9.3027	9.92375	9.80226
AFAP1	6.31114	5.69473	6.03461	6.68047	5.63981	6.06241	6.24665	5.96787	5.79638	6.42396	6.00552	5.93598	5.95576	5.85771	5.84752	6.02624	5.78309	5.8099	6.04882	5.72664	5.42317	5.37806	5.36342	5.78725	5.83925	6.05133	5.77011	5.99446	6.42494	6.06963	6.17393	5.40552	5.77985	5.53526	6.24748	6.02699	5.98099	6.13947	5.98099	6.46297	5.82589	5.51547	6.06738	6.04899	6.39477	6.96917	6.0011	5.84101	5.74433
AFAP1-AS1	4.47824	4.64661	4.73078	4.77166	4.48051	4.3749	4.99263	4.70461	4.97343	4.40281	4.47694	4.14492	4.13814	4.13899	4.14702	8.82174	4.14627	4.41037	3.96312	3.61249	4.89042	5.50686	4.63125	4.461	4.68656	4.22353	4.34975	4.37886	4.84361	4.34813	4.34279	4.95288	4.2994	4.36579	4.49615	4.6485	4.60389	4.50189	3.51676	4.29478	4.54783	4.41146	4.06504	4.53011	3.78212	4.06245	4.13216	4.11186	4.14331
AFAP1L1	7.77646	6.91315	7.85177	8.36664	7.96892	7.9973	7.23224	7.33901	6.72861	8.59586	7.26725	7.13036	7.12226	7.26219	7.49028	6.39472	7.70719	6.99885	7.60396	7.23384	7.99402	5.8686	7.64268	6.59991	6.48214	6.6703	6.7758	6.94188	7.2088	8.02035	7.67893	6.33285	6.93528	7.06154	7.67978	6.73695	6.6696	7.41263	6.57015	7.13847	6.65909	6.50608	7.33111	7.24682	6.78789	6.90141	7.15599	6.71805	6.70894
AFAP1L2	5.22419	5.62262	5.96945	5.82721	5.49648	5.34353	5.33293	5.37931	5.07009	5.68049	5.33037	5.77419	5.80462	6.23587	5.70762	5.83479	5.57498	4.86557	6.00248	5.76435	5.79939	5.29135	6.15613	5.90349	5.61352	5.78281	5.45066	5.89496	5.89359	6.20505	6.22991	5.52244	6.36824	5.93606	5.69821	6.05604	6.20239	6.05006	5.9511	6.57777	5.738	6.15402	6.44853	5.66141	5.97171	5.99606	5.43279	5.73992	5.82034
AFF1	8.51461	8.14038	8.30053	8.2685	8.45969	8.42218	8.03662	8.39319	7.96753	8.73633	7.74861	8.30215	8.29595	8.19099	8.23693	8.22035	8.23101	8.64733	8.73069	8.33141	8.54736	8.63224	8.49827	8.12735	7.91016	7.90879	7.99743	8.18191	8.18565	8.21583	8.23706	7.81057	7.97951	8.04149	8.03891	8.05636	7.8322	8.33255	8.67004	8.95504	8.4573	8.21797	8.46216	8.39981	8.44969	7.37041	8.72747	8.27273	8.15895
AFF2	5.57813	5.29239	5.30877	5.41093	5.65182	5.58256	5.32259	5.32386	5.21443	5.8011	5.36164	4.93654	4.99759	4.93528	5.1941	4.94498	5.41036	5.69183	5.88613	5.7065	5.88699	5.40216	5.15568	4.61876	4.59171	4.54412	4.97809	4.44025	4.8184	5.45591	5.21544	5.02223	4.84616	5.0923	5.34967	4.64539	4.68497	5.44656	4.96287	5.93865	5.23008	5.23665	4.87432	5.27181	4.93642	4.71648	5.76874	4.92907	4.92705
AFF3	6.88848	6.27566	6.20921	6.15526	6.96279	6.76038	6.69659	6.54137	6.345	6.89064	6.01045	5.91955	5.7698	5.97494	5.79875	5.8884	6.08046	6.13403	7.04699	6.30154	6.9333	6.1323	6.68987	4.6558	4.64079	4.92561	5.22412	5.0945	5.04047	5.92191	5.74588	5.22268	5.43241	5.13077	6.11283	4.73755	4.82695	5.77704	5.0783	5.19208	5.06062	5.15859	5.33516	5.72406	5.05936	4.40019	5.71728	5.1173	4.95761
AFF4	7.48508	7.25295	6.82814	6.98393	7.74538	7.33683	6.86871	7.53956	7.35054	7.28157	6.67131	8.45361	8.00822	7.99763	7.7092	8.52985	7.9824	9.2687	8.28544	8.20135	7.96688	7.9918	7.86349	7.83503	7.87545	7.84949	8.04098	7.93623	8.13707	8.1328	8.06237	8.06399	7.92851	8.00936	8.1777	7.88715	7.98449	8.38889	8.29144	8.38599	8.28374	8.13064	8.3033	8.33556	8.164	8.09472	8.97856	8.38574	8.32153
AFG3L1P	6.36495	6.36712	6.71233	6.61915	6.55745	6.5264	6.79275	6.58964	6.37722	6.63346	6.54671	6.30733	6.54115	6.40149	6.25779	6.78365	6.50176	6.7311	6.61589	6.28961	6.6406	6.57412	6.36032	6.27187	6.52672	6.37619	6.38601	6.18178	6.30298	6.27591	6.33662	6.54316	6.23408	6.16929	6.65917	6.26807	6.17818	6.44016	6.26021	6.3415	6.39639	6.17568	6.28674	6.43741	6.51256	6.10621	6.48428	5.64602	6.56947
AFG3L2	7.46205	7.74039	7.91197	7.94961	7.89326	7.82176	7.99639	7.8356	7.60671	7.99008	7.79915	8.21721	8.64516	8.11813	7.64328	8.7336	8.70179	8.92044	8.87777	8.59088	8.65495	8.71626	9.07937	8.53785	8.6384	8.67316	8.66074	8.53452	8.7195	8.64657	8.67463	8.67316	8.75666	8.79024	8.9518	8.75012	8.72152	8.57447	8.76338	8.58544	8.58066	8.62095	8.7569	8.79784	8.58776	8.95534	8.72194	7.83214	9.02063
AFM	3.17089	3.1741	2.99112	3.07641	2.98382	3.11672	3.20619	3.01607	3.17684	2.99422	3.02087	3.12116	3.11141	3.09929	3.11725	3.14977	3.11683	2.8343	3.09086	2.81112	2.99074	3.30411	2.85639	2.70807	2.84297	2.97417	3.07716	2.95045	3.0145	3.15916	2.9901	3.04831	2.84297	3.20402	3.00655	3.23672	2.8926	2.95154	2.6702	2.98588	2.96506	2.88744	3.21874	2.89907	2.99422	2.94104	3.12849	3.10079	3.11876
AFMID	6.9622	7.05461	7.51101	6.8851	6.84846	6.97027	7.0011	6.49884	6.7833	6.84524	7.26765	6.35157	6.41059	6.35662	6.56098	7.22483	6.94976	6.91945	6.54933	6.73835	7.20828	6.39865	6.86545	6.15676	6.17732	6.36352	6.46214	6.37294	6.17874	6.56691	6.45611	6.5914	6.53958	6.34312	6.3403	6.4055	6.48214	6.1847	6.29817	6.23501	6.35988	6.23911	6.19943	6.34675	6.35614	7.59239	6.35881	6.26701	6.18661
AFP	3.82616	3.72446	3.74591	3.81362	3.65568	3.72752	3.66848	4.02083	3.68027	3.76517	3.96067	3.57315	3.57923	3.58772	3.57109	3.67049	3.57584	3.6532	3.72378	3.55393	3.62441	4.14422	3.58797	3.46651	3.79153	3.58269	3.41229	3.58906	3.71446	3.22013	3.70039	3.70973	3.59752	3.58636	3.44562	3.91072	3.5455	3.59752	3.41113	3.64246	3.73962	3.56279	3.41726	3.45524	3.64721	3.48296	3.56277	3.8863	3.57337
AFTPH	8.84503	8.46804	8.40501	8.28376	9.0221	8.67661	8.19073	8.82973	8.63966	8.4627	8.26256	9.63827	9.38011	9.61797	9.23977	9.91778	9.66777	9.24282	8.69992	8.5941	9.28602	9.7934	8.83228	9.43557	9.63019	9.56298	9.38711	9.41881	9.29364	9.33023	9.39465	9.55678	9.45348	9.43263	9.35257	9.43459	9.35752	9.5267	9.64532	9.33874	9.62721	9.73484	9.44135	9.47189	9.55184	8.34915	9.25453	8.68681	9.08512
AGA	7.29363	7.38867	7.78746	8.3611	7.88917	7.90879	7.66619	7.30723	7.31162	7.7092	7.26063	8.00209	8.26061	8.51353	8.76099	10.4897	8.51084	7.92591	7.94294	8.18942	8.23327	8.13129	7.98182	8.41917	8.54198	8.63907	8.28766	8.64963	8.47477	8.5364	8.69102	8.86915	8.27401	8.45952	8.4698	8.41761	8.69442	8.55034	7.6897	8.17988	9.09865	8.47329	8.30701	8.31923	8.36389	7.44674	7.71729	8.27507	7.92887
AGAP1	7.75699	8.07247	8.20944	8.05575	7.76411	8.23373	8.01565	8.02714	7.66866	7.98031	8.00947	7.46205	7.53761	7.6368	7.44171	7.8071	7.4189	7.50955	7.97452	7.49917	7.53764	6.87479	8.53632	7.51391	7.56103	7.68514	7.35596	7.47101	7.55304	7.30867	7.2573	7.42701	7.53093	7.4657	7.09069	7.3244	7.28011	7.68835	7.65885	7.58133	7.31523	7.57379	7.38304	7.1392	7.74075	6.68554	7.85292	7.41794	7.79957
AGAP2	5.16592	5.52064	5.41108	5.25878	5.31006	5.36365	5.45859	5.33635	5.44704	5.2164	5.58421	5.11108	5.10496	5.10527	5.11379	5.15606	5.09105	5.38536	5.06548	5.41116	5.19847	5.29931	5.08903	5.22703	5.05937	4.95023	5.01544	5.15048	5.22774	5.12061	5.24407	4.99841	4.90913	5.03402	5.03974	5.11976	4.91831	5.11406	4.90774	5.33363	5.2972	4.96722	5.20156	5.24916	5.01944	5.0834	5.0399	5.02197	5.08406
AGAP3	7.66918	7.55457	7.79714	7.50637	7.23829	7.51785	7.83811	7.24678	7.50316	7.47632	7.68629	6.88188	7.08569	6.90191	6.86039	7.59204	7.34363	7.08103	7.31352	6.9305	7.40808	6.6963	7.33243	7.19709	7.09667	7.09262	7.18883	7.06624	7.10858	7.07224	6.94567	7.32672	6.93764	7.08194	6.86073	7.13606	7.10835	6.77089	6.90379	6.71732	7.15422	6.80502	6.97875	7.00638	6.83007	8.18414	6.93029	7.10667	7.37203
AGAP6	6.6811	6.43615	6.95796	6.75388	6.86808	6.9836	6.28622	6.87737	6.76509	7.09639	6.21418	7.05711	7.11893	7.08524	7.13551	7.37817	7.04041	6.7678	7.02198	7.24972	7.02032	7.05841	7.15212	7.38251	7.24322	7.36434	7.06927	7.24126	7.16796	7.05657	7.25914	7.13979	7.20278	7.46727	7.01544	7.35715	7.4482	7.09261	7.57751	7.24945	7.1735	7.61735	7.11594	7.26756	7.34463	7.11411	7.07495	6.67281	6.94272
AGBL1	8.09526	7.40465	6.97112	6.24431	8.11142	8.93009	6.71253	8.22079	6.28621	7.9368	6.99591	6.39108	7.15593	6.73578	5.93409	3.89353	6.27535	5.35159	6.01123	6.07292	5.42691	6.87499	5.42461	4.32247	5.02438	6.17952	5.44268	5.19066	5.84376	6.39085	6.57544	6.11337	6.5159	5.7729	6.22469	5.45101	5.4498	7.07814	5.67874	5.6259	5.7642	6.20216	4.81696	7.64287	5.52543	4.03631	4.90344	5.79589	5.04497
AGBL2	5.14991	6.0047	6.58335	5.33234	6.45618	5.56364	4.86132	7.22091	6.67677	5.279	6.43858	6.53185	6.86113	4.7921	8.29524	4.67584	7.56151	4.37529	6.29468	7.96905	4.32848	4.84795	5.98005	8.62619	8.95487	7.61365	5.85497	8.77742	5.68597	5.49723	6.10881	6.58404	7.25779	8.45362	6.30852	8.70526	6.51506	5.32986	9.0259	5.14885	6.50844	8.96166	5.91106	4.72025	7.64769	5.74928	7.70761	8.05895	9.18651
AGBL3	4.07486	4.08781	4.00529	4.12451	3.99638	4.14378	3.92818	3.80449	3.7766	4.44436	4.45839	4.06109	4.0442	3.98198	3.96159	4.45661	3.95725	3.55543	4.52099	4.19036	4.04175	3.74876	3.82641	3.96532	4.08751	3.9245	3.87474	3.96338	3.8878	4.44893	4.31909	3.63353	4.11287	4.18983	3.88587	4.20046	3.68582	4.06151	4.51154	3.80911	3.86003	4.27406	4.07813	3.92383	4.05972	5.05692	3.96395	3.96123	3.9036
AGBL4	4.1921	4.33005	4.4535	4.08472	4.2357	4.24721	4.14302	4.4817	4.41047	4.25654	4.30977	4.16076	4.14946	4.15012	4.17469	4.13716	4.13811	4.2803	4.38319	4.27156	4.31791	4.12138	4.48384	4.73763	4.78565	4.50748	4.20293	4.75807	3.99976	4.0373	4.00069	4.15472	4.15472	4.83254	4.0286	4.60073	4.02712	3.90924	4.77355	3.94421	4.00618	4.77428	3.68066	3.97982	4.44644	4.53168	4.12257	4.87662	4.15503
AGBL5	7.04414	7.08819	7.33492	7.01694	6.55825	6.89548	7.23625	6.85658	7.11387	6.98918	7.42507	6.21603	6.25337	6.57402	6.46004	6.50354	6.447	5.95383	6.56112	6.62798	6.01497	5.61079	6.64742	6.9116	6.73215	6.41584	6.37186	6.60808	6.21662	6.51553	6.39029	6.39002	6.52419	6.56492	6.23282	6.78883	6.52197	6.12368	6.73953	6.34833	6.35531	6.81892	6.42355	6.23895	6.6702	7.90381	6.53711	5.99451	6.41165
AGER	12.2062	12.1605	12.1908	12.1685	12.0061	11.9665	12.4706	11.8762	11.6697	12.2062	12.448	12.4326	11.7565	10.7067	11.4348	8.00317	11.0367	11.0719	12.3517	10.7022	11.4982	10.2639	10.9482	7.5162	7.60113	9.28587	9.90203	8.29717	8.75265	10.967	11.3333	10.5555	10.0552	8.97585	10.7205	7.82051	8.78388	10.4602	8.46894	8.19795	9.13847	8.98644	9.99392	10.4292	8.50976	8.64238	10.2909	8.82973	7.46358
AGFG1	8.74579	8.70162	8.63632	8.75191	9.2396	9.20407	8.20367	9.34664	8.87423	8.99949	8.09871	9.24441	8.91818	8.94627	8.73898	9.09693	9.22491	10.1309	9.08014	9.29546	8.95306	9.01114	8.93634	8.55815	8.50015	8.43603	8.70651	8.45698	8.47888	9.07676	8.53934	8.63632	8.39607	8.51169	9.13931	8.43887	8.6791	8.91008	8.76094	9.31792	8.73946	8.63128	8.80284	9.41962	8.70571	7.74712	9.58075	9.00102	8.55206
AGFG2	6.04708	6.2023	6.00077	6.03276	5.73372	5.99949	6.51589	5.89649	6.00772	6.44229	6.29303	5.55149	5.50715	5.84818	5.61721	6.55588	6.01584	5.63768	5.86103	5.57895	6.19785	6.33948	5.83609	5.49411	5.69036	5.64795	5.67452	5.49867	5.67495	5.62044	5.61763	5.6446	5.51664	5.50014	5.3582	5.4545	5.45965	5.65897	5.46665	5.66582	5.60638	5.34061	5.71361	5.67824	5.61934	5.55803	5.56072	5.69422	5.61602
AGGF1	6.77646	6.50177	6.76424	6.49278	6.93745	6.833	6.51856	7.03482	6.61017	6.73326	7.01011	7.6162	7.7725	7.82359	7.90062	8.48073	7.69735	7.35052	7.89326	8.36704	7.43442	7.20536	8.06489	7.82483	8.12283	8.13016	8.09758	7.82149	7.84848	8.02833	7.96841	8.09356	8.01718	8.08959	7.788	7.84673	7.96728	8.21729	8.11254	8.04868	7.91965	8.15517	8.05606	8.10123	7.9291	5.55531	7.38515	8.16587	7.67995
AGK	6.34742	5.78673	6.51303	6.42917	6.70205	6.49023	5.9532	6.58436	5.94772	6.81825	5.65998	6.99981	7.21898	7.05799	7.27233	7.81041	7.37757	6.50007	7.04596	7.71655	6.536	6.49069	7.01296	6.78132	7.08451	7.03192	6.96768	6.83502	6.81305	7.06591	7.15703	7.07058	7.09397	7.03587	7.25302	7.05704	7.21265	7.05138	7.40577	7.44096	7.33412	7.47602	7.28006	7.19213	7.17787	5.18793	6.89328	7.00844	7.09384
AGL	7.68274	7.06749	6.77203	7.18066	7.86442	7.33311	6.61803	7.23186	7.06093	7.55794	6.59619	8.97685	9.06174	9.43822	9.42143	9.59821	9.25032	6.78749	9.15606	9.04635	8.26076	9.6629	8.07979	9.05645	9.75687	9.54011	10.1361	9.27708	9.40479	9.76802	9.40926	10.1434	9.7955	9.35829	9.4163	9.27519	9.42969	10.2336	9.95892	9.89455	9.89641	9.90578	10.0924	10.2013	9.70091	6.06901	8.19197	10.8051	10.2382
AGMAT	4.44135	4.73328	4.79966	4.64697	4.65134	4.7516	4.88949	4.52393	4.78536	4.67733	4.87154	4.44902	4.43171	4.44936	4.66631	4.41738	4.45024	4.27373	4.16766	4.46788	4.80152	4.69828	4.53458	4.61809	4.6064	4.58654	4.59356	4.66114	4.84873	4.31945	4.46475	4.55364	4.31845	4.39851	4.46903	4.44949	4.5933	4.37536	4.36122	4.67884	4.65948	4.50633	4.63895	4.4747	4.46713	4.15698	4.41479	4.4437	4.52931
AGO1	7.65708	7.20814	7.95371	7.77561	7.82618	7.81332	7.34213	7.64753	7.44778	7.66838	7.16513	7.09616	7.24221	7.2293	6.99248	7.38043	6.94958	7.0199	6.96318	7.40949	7.11944	6.7468	7.58576	7.21279	7.28735	7.21459	7.19034	7.19736	7.15441	7.17333	7.07541	7.01973	7.1506	7.10035	6.93888	7.48749	7.21037	7.35332	7.33402	7.24977	7.21413	7.21743	7.09278	7.15267	7.41272	7.1344	7.34141	6.66885	7.36881
AGO2	8.27929	9.00875	8.25674	8.93263	8.34588	9.19325	8.49878	8.5685	9.49763	9.00296	7.67506	9.18543	8.33175	8.67646	8.39304	8.34306	8.30445	9.73711	8.32947	8.53054	8.52924	8.77822	8.73525	7.79651	7.80149	7.65751	7.92714	7.78029	8.16173	8.18388	7.5888	7.40139	7.68932	7.83018	8.89219	7.30397	7.76816	7.96254	8.1247	8.28984	8.15974	7.56376	8.28842	8.32865	8.39397	8.29387	9.00363	7.86629	8.04512
AGO3	7.44569	7.38983	7.78804	7.43569	7.94315	7.89974	7.30208	7.99711	7.61029	7.75683	7.18034	8.30745	7.99579	8.07994	7.89907	7.54233	7.8015	8.31686	8.29996	8.10979	7.39893	7.38336	7.95644	7.73037	7.9221	7.89352	7.88177	7.79285	7.77156	8.17858	8.01992	7.92173	7.91635	8.18717	8.14348	7.7281	7.97484	8.44204	8.18027	8.48343	8.25348	8.11588	8.24566	8.25892	8.32371	8.19877	8.21792	7.42437	8.06453
AGO4	7.19578	6.43186	6.93195	6.88935	7.64821	7.0552	6.28858	7.07615	6.48226	6.86749	6.85263	7.65492	7.34192	7.29346	7.26921	7.37561	7.28035	7.5746	7.71367	8.1983	7.37226	6.50872	7.72987	7.25391	7.41746	7.57026	7.22699	7.06496	7.2139	7.31075	7.31714	7.34992	7.74987	7.45464	6.80002	7.00538	7.18672	7.52832	7.45808	7.7583	7.2586	7.30657	7.21689	7.18281	7.56945	5.79709	6.97607	6.85949	7.21234
AGPAT1	9.5001	9.8149	9.58978	9.65328	8.76995	9.14311	10.0828	8.72022	9.2998	9.30418	10.4364	8.6423	8.53307	9.00425	8.35006	9.54262	8.38899	8.17627	8.22663	8.53573	8.66869	8.66651	8.29183	8.81933	8.51624	8.66854	8.93886	8.87757	8.97477	9.029	8.79318	8.74938	8.61312	8.83367	8.47356	8.87675	8.74099	8.82643	8.60484	8.69959	8.95927	8.72316	8.73516	8.73672	8.978	9.84998	8.9014	8.26293	8.59469
AGPAT2	9.25047	9.5654	9.5692	9.50552	9.08467	9.40485	9.97757	9.33999	9.52547	9.17393	9.89475	8.08863	8.69863	8.6162	8.40422	9.72846	8.88075	8.71056	8.67852	8.41484	8.67181	9.15306	9.35247	8.29261	8.45032	8.39631	9.11932	8.65976	8.83418	9.39533	8.52404	8.43448	8.52952	8.478	8.62171	8.54988	8.45227	8.62918	8.24378	8.62498	8.85241	8.43895	8.40807	8.95583	8.21602	10.5559	8.5602	8.94354	8.4388
AGPAT3	7.96578	7.9124	7.91441	7.94913	7.99409	7.95071	8.2948	7.82729	7.75224	7.89903	8.3325	7.58168	8.08616	7.59878	7.67632	7.9268	7.90001	7.76611	7.66997	7.679	7.48685	7.22306	7.75237	7.71099	7.709	7.6188	8.02653	7.57874	7.52413	7.61159	7.66237	7.88212	7.68775	7.51585	7.54841	7.68909	7.70856	7.78803	7.71871	7.64307	7.92103	7.66456	7.65646	8.07443	7.6728	8.00091	7.77751	7.54202	8.13418
AGPAT4	6.27194	7.1638	7.17084	7.25366	7.35296	7.30135	6.44463	6.63805	7.51318	7.494	6.26202	7.31398	7.00078	6.92389	6.86262	5.77467	7.5552	7.34033	6.75142	6.91339	6.98961	7.17894	6.53199	6.89332	7.2652	7.07844	7.08133	6.95495	7.36027	7.59645	7.06583	7.28991	7.15979	6.94501	7.49785	6.97853	7.02609	7.15304	7.34851	6.74343	6.96706	7.05249	7.28139	7.2789	7.13887	7.0857	7.45109	7.03365	7.33467
AGPAT4-IT1	6.66163	6.7403	7.21814	7.68859	7.51305	7.50524	6.18037	6.96926	7.85096	7.62146	6.06449	6.93791	7.10575	7.10895	5.65476	4.59356	6.68844	6.01495	5.67893	6.58273	6.42366	6.4074	7.01643	6.62671	7.01723	6.75981	6.79123	6.55161	6.34455	7.41532	6.31941	6.71997	6.86231	6.47528	7.23287	6.50142	6.50898	6.85913	7.02424	6.30989	6.76569	6.39491	6.89525	6.66925	6.08255	7.69035	7.16788	6.4343	7.31895
AGPAT5	6.84878	6.91573	6.63674	6.89056	6.99702	6.82558	6.74197	7.21164	6.53188	6.9219	6.44644	7.61403	7.69262	7.49928	7.75714	7.03274	8.05084	8.37838	7.54115	7.89989	7.09915	7.72649	7.18965	8.04949	8.07686	7.89154	7.84144	8.14216	7.94841	7.97828	7.90665	7.94248	7.76859	8.04023	8.29665	8.08981	8.00222	8.0382	8.07448	7.82739	8.10661	8.26754	7.95178	7.95331	7.83363	8.82205	8.23706	8.6231	7.412
AGPAT6	6.85988	6.65884	7.22583	7.14238	7.23907	7.25697	6.65569	7.18476	7.20401	7.05529	6.54557	7.8248	7.57662	7.50447	7.22089	7.76976	7.21802	8.47704	7.79366	7.47909	7.27323	8.25912	7.89985	7.80556	7.89769	7.99651	7.97699	7.76891	7.82329	7.96362	7.86543	7.76389	7.88634	7.80754	8.01561	7.9579	7.82995	7.59502	7.5698	7.39492	7.81085	7.5925	7.79593	7.85104	7.60753	7.1071	8.10802	7.01746	7.55593
AGPAT9	7.36293	7.17955	6.82955	6.59043	6.7337	6.92195	7.07993	7.11359	7.04193	7.0305	6.49089	8.76667	7.54969	7.58817	7.49596	8.58648	7.55046	9.71945	7.31461	8.01395	7.71789	7.87228	8.05914	7.1996	6.60745	7.79136	7.13182	6.70252	7.0646	7.82075	7.77917	7.2052	7.64261	7.26082	8.13029	7.10074	7.89684	8.08416	7.58827	8.81397	6.99821	7.4026	8.14978	6.95225	7.449	5.91815	8.27815	7.59468	8.15777
AGPS	7.0653	7.01383	6.76267	6.97124	7.53493	7.0883	6.73814	7.16212	6.71381	7.03835	6.79487	8.09968	8.82233	9.17839	8.74768	8.16018	8.76235	7.78507	7.79965	8.63777	7.58848	6.95289	7.63059	8.56292	8.79609	8.76575	8.71554	8.62988	8.71732	8.71004	8.70677	8.81627	8.76863	8.68813	8.70415	8.76575	8.88175	8.86191	8.76734	8.72221	8.63507	9.04016	8.7408	8.8273	8.65304	6.60503	7.93548	9.96845	8.66231
AGR2	6.98101	7.92933	8.10923	7.62911	8.10719	8.1103	8.46533	7.91348	7.99639	7.76284	7.90049	7.64245	9.32011	7.6286	9.48656	12.206	9.30737	8.00255	8.05355	9.88632	7.89364	9.10487	7.84109	10.6347	10.8945	10.4565	9.60631	10.5354	9.62136	8.10146	8.49649	9.92985	9.92092	9.81812	8.91122	10.6239	10.5567	8.8861	10.6889	8.21949	9.42316	10.6202	9.22616	9.35751	10.0365	9.55469	8.33613	9.65962	9.50398
AGR3	6.91201	9.21978	8.76471	8.67172	9.6861	8.4295	8.28192	9.60444	9.95589	8.51625	8.67017	9.35091	8.77438	9.95294	10.0301	11.1569	10.8302	9.32378	8.99282	10.0634	7.93362	10.6695	9.49382	10.4059	11.164	11.2492	10.1248	10.106	9.77352	9.29028	9.15317	10.8277	10.7954	10.1975	9.9721	10.4317	10.3857	9.80294	10.6242	8.65135	9.21669	10.8255	8.90256	9.13901	9.66859	7.6886	9.20097	10.7689	11.0252
AGRN	7.50047	7.61155	7.57317	7.72789	7.02611	7.41916	7.89948	7.29595	7.37436	7.59839	7.77211	6.91266	6.96597	6.53342	6.96183	7.50029	7.01836	6.71194	6.62309	6.31928	6.67495	7.07427	6.6349	7.1645	7.00108	7.15734	7.2539	7.01234	6.93141	7.00849	6.82386	7.21276	6.88046	6.86999	6.78893	7.11557	7.26206	6.97271	6.73433	6.4038	6.85925	7.02422	7.01183	6.9144	6.73456	6.97591	6.84064	6.79329	7.03131
AGRP	5.17837	6.1321	5.88556	6.02428	5.6354	6.07139	6.20015	5.67185	6.08775	5.6305	5.97669	5.28507	5.31411	5.27447	5.26876	5.33936	5.2906	5.79202	5.39715	5.29737	5.68667	5.48285	5.29076	5.03998	4.96533	4.95349	5.05208	5.24955	5.29519	4.93373	4.99414	4.96609	4.91914	4.78768	5.11923	5.03672	5.10019	5.25697	4.66757	5.07612	5.23051	5.06426	5.13314	5.24437	5.06833	5.47117	5.25657	5.35206	5.27632
AGT	7.13612	8.18793	6.29165	6.94439	6.97677	6.51802	8.00724	6.67304	6.88171	6.6141	6.64835	6.79049	5.73719	6.69869	5.7843	6.69061	5.10997	6.2484	6.8693	6.08284	5.3246	7.89729	6.41105	6.73699	5.9674	6.1653	7.10039	6.79876	7.79804	6.4859	5.97015	6.45398	6.40454	6.58187	7.13671	6.83186	6.33777	5.90589	5.68331	8.1219	6.15001	6.41267	6.33052	6.10186	6.50063	7.06748	6.58698	6.18227	6.96813
AGTPBP1	7.36694	6.93707	6.66531	6.50026	7.96378	7.06108	6.88964	7.18023	7.14798	7.00748	6.87319	9.47785	8.07886	8.67144	8.26288	7.53004	8.56341	9.08467	8.79105	9.24144	8.27098	7.6281	8.7309	7.32729	7.70536	7.73074	7.4634	7.47887	7.58598	8.00384	7.73651	7.72715	7.73376	7.68762	8.2398	7.22945	7.36232	8.31749	8.15397	8.58886	8.10771	8.173	8.08224	8.17774	7.86366	5.84952	7.50861	8.15542	7.48747
AGTR1	7.57298	8.00437	7.95807	7.88949	7.66781	7.81765	7.84378	7.46094	7.86359	8.58523	7.7126	7.07876	7.36809	8.32725	7.93447	6.09373	7.36555	8.3103	8.9436	8.21	8.78492	7.39975	8.6266	5.8355	6.79047	6.19257	6.81801	6.45323	7.98528	8.34198	8.04829	7.45907	7.24752	7.31957	8.87111	5.7929	7.17829	8.73184	6.74678	8.95773	6.5412	7.0053	7.96171	7.74102	6.71724	4.60208	8.36097	7.60428	6.16856
AGTR2	7.70363	6.52232	4.65632	7.79262	5.90445	6.88801	5.88876	6.95409	5.5493	8.16484	5.40981	6.70209	8.34822	5.93052	6.62925	3.83401	7.97931	7.0374	6.77711	5.19079	4.60652	6.94788	5.55573	4.04775	4.1402	5.06956	3.9135	4.29253	4.45225	5.2918	5.87855	4.37801	4.30682	4.68145	5.39017	3.86465	4.33753	7.12874	4.61119	4.83603	3.87546	4.01864	4.47601	6.32861	4.68535	4.7784	6.36408	5.68407	3.91591
AGTRAP	8.62537	9.05613	8.91692	8.77818	8.44438	8.74837	9.18228	8.64838	8.8637	8.71641	9.39747	8.39672	8.03593	7.92475	7.72339	8.19618	7.87912	8.77328	7.93702	9.04296	8.62196	7.1834	7.77573	8.29529	8.05142	8.07961	8.02048	8.20892	8.25489	7.94061	8.00991	7.83695	8.0212	7.82726	7.72327	8.16721	8.01758	7.54962	7.4953	7.73703	7.80842	7.57053	7.75282	7.71723	7.50417	9.51533	7.94562	7.85559	7.38938
AGXT	4.77911	4.89751	4.96228	4.89492	5.00243	5.0713	4.90035	5.05343	5.16028	4.83764	5.12136	4.63314	4.85665	4.63463	4.64029	4.62888	4.62009	5.10407	5.00592	4.66573	4.47695	4.59946	4.48785	4.8014	4.83398	4.78214	4.62532	5.01159	4.95518	4.85213	4.82609	4.86253	4.62948	4.4961	4.42694	4.80657	4.62907	4.91984	4.69239	4.72652	5.00785	4.52614	4.5906	4.87749	4.63601	5.98947	4.61901	4.62666	4.65382
AGXT2	4.29048	4.36046	4.48159	4.23264	4.17821	4.12955	4.40504	4.36024	4.20914	4.13264	4.47949	4.14845	4.1422	4.15447	4.15628	4.11096	4.14596	4.42335	4.01922	3.91141	4.44928	4.52729	4.20278	4.01331	4.17477	4.15346	4.19503	4.29048	4.19875	4.24357	4.16635	4.01777	3.81685	4.18787	4.0974	4.14837	4.3243	3.99411	4.22844	4.39847	4.20499	4.07474	4.28378	4.34587	4.25532	4.05702	4.14096	4.12508	4.15819
AHCTF1	7.48065	7.31123	6.72282	7.21382	7.96166	7.367	6.87776	7.74135	7.2405	7.4389	6.7723	8.82725	8.31341	8.73809	8.39724	9.59006	9.03191	9.60277	8.89677	9.29717	8.45634	9.50013	8.65734	8.61249	8.92545	8.52123	8.7873	8.76517	8.85842	8.9563	8.91313	8.70701	8.61673	8.89138	9.03122	8.66577	8.75282	8.77787	8.91948	9.17909	8.74698	8.68316	8.97749	8.91398	8.91782	8.57585	9.16966	9.20403	8.45434
AHCY	9.10969	8.8353	9.04058	8.95591	8.34422	9.29992	8.79096	9.03943	8.85298	9.02144	8.07528	8.25827	8.78222	8.76625	8.74786	9.18915	9.33716	8.7319	8.205	9.13075	8.55307	8.79322	8.17511	9.30517	9.06105	8.95776	9.34243	8.98393	9.21138	8.9724	8.83963	8.8403	8.81427	8.82063	8.75452	9.23606	9.37655	8.52691	8.7157	8.23774	8.70785	8.54408	8.59309	8.98393	8.75275	9.56217	8.81634	9.15667	8.83349
AHCYL1	9.01331	8.43725	9.06301	8.85694	9.36136	9.1251	8.21702	9.31021	8.93641	9.13318	8.03956	9.09586	9.10417	9.25405	8.97442	9.53651	9.2127	9.09492	9.35967	8.7709	9.26793	9.24499	9.50601	9.15578	9.20481	9.15081	9.24581	9.051	9.26171	9.12059	9.10635	9.26942	9.27634	9.17027	9.18935	9.18316	9.28971	9.14411	9.13072	9.12449	9.11784	9.05278	9.03402	9.16685	9.10635	8.43527	9.49216	8.40011	9.25872
AHCYL2	8.93919	8.02381	8.73647	8.24878	9.32108	8.88755	7.83217	9.20672	8.58135	9.09234	8.09483	9.5381	9.2594	8.69838	9.47687	11.1224	9.26009	9.85338	8.37243	8.55596	9.11845	9.65443	9.35187	7.77742	8.6968	8.97789	9.65625	7.77905	8.52606	8.79792	8.91945	9.62256	9.27403	8.56461	9.04716	8.05123	8.85787	9.71474	8.57293	8.30575	8.74333	8.91945	9.50864	9.89278	8.25211	6.51246	8.65597	7.31835	9.01282
AHDC1	5.97781	6.01895	5.82034	6.02308	5.65485	5.86746	6.1402	5.72502	5.68264	6.22624	5.99944	5.47321	5.42878	5.42246	5.44933	5.56585	5.45662	5.49947	5.57377	5.44059	5.63977	5.00772	5.6688	5.66619	5.40314	5.70333	5.48239	5.62599	5.61086	5.64339	5.73375	5.47219	5.32236	5.62715	5.42203	5.55144	5.5808	5.68245	5.57515	5.61541	5.29731	5.63521	5.50228	5.5782	5.61508	5.7361	5.48835	5.44084	5.59377
AHI1	6.85269	6.72064	5.97387	6.29601	7.0867	6.66836	6.0687	6.955	6.97974	6.71105	5.82172	7.29525	7.27082	7.25815	6.99497	7.4607	7.74901	7.32716	7.93584	6.89944	7.08745	7.49398	6.90745	7.22713	7.75033	7.46493	7.22358	7.43749	7.44685	7.3662	7.43324	7.48222	7.40146	7.49352	7.71832	7.33685	7.23683	7.4538	7.75764	7.40691	7.57958	7.61666	7.39312	7.55145	7.55673	7.45106	7.60032	7.44003	7.2957
AHNAK	8.92445	8.56671	8.63357	8.51594	9.01197	8.92445	8.1175	8.81229	8.54176	8.64463	8.08644	9.59811	9.36838	9.02157	9.32541	9.04278	9.29614	9.37207	9.41254	9.53506	9.27427	9.03322	9.93996	8.98402	9.26406	9.14863	9.02499	9.02499	9.21468	9.30494	9.23625	9.10414	9.20428	9.34208	9.172	9.07033	9.00371	9.46147	9.50821	9.49423	9.08343	9.38284	9.29987	9.20904	9.39715	9.68367	8.76904	8.95045	8.93753
AHNAK2	5.3825	6.39574	6.49759	6.15683	5.83831	6.03232	5.78304	6.53804	6.53693	6.15347	4.67255	6.45845	6.42881	7.22971	6.15465	4.81658	6.79609	4.9151	6.0548	6.40027	5.88495	6.25812	6.76274	7.36483	7.74944	6.94901	6.46409	7.24102	7.35335	6.84688	6.60005	7.21165	7.13341	7.779	6.56114	7.30292	6.92631	7.05406	8.5168	7.47488	6.62102	7.55318	6.75778	6.43451	7.6692	6.1617	6.50125	7.06893	7.82593
AHR	9.99724	10.4022	10.2384	10.3877	10.7847	10.401	10.1065	10.6421	10.3506	10.1034	10.1348	11.3213	11.0335	10.8191	11.1271	9.5892	11.0615	10.6183	11.0755	9.98447	10.7897	11.5732	10.9457	10.9518	11.0613	11.1486	10.5765	10.8145	10.8855	10.7263	10.7536	11.0562	11.0705	10.9309	10.8855	10.9353	11.0685	11.475	11.3184	11.1568	11.1777	11.2884	10.946	10.954	11.0863	10.1872	10.4436	11.7076	10.9065
AHRR	6.073	6.2024	6.18692	6.19663	6.14337	5.99437	6.90306	6.52709	6.62683	6.29758	6.35925	5.05931	6.05207	7.09014	5.65976	4.89227	6.89584	6.1688	4.68594	6.01662	6.87585	6.2028	7.94338	5.9625	6.14026	5.65467	6.19538	5.95908	6.53222	5.5318	5.67407	6.2121	5.62333	5.75722	5.85763	5.94927	6.69413	6.25083	5.73323	6.33007	5.91661	5.49189	5.55797	6.16261	5.21357	4.95422	5.8252	6.77403	4.88652
AHSA1	8.67894	8.53765	8.86947	8.6477	8.83309	8.69737	8.2332	8.95661	8.96175	8.69162	8.41635	9.11482	9.42409	8.98772	9.09576	9.37065	9.58744	10.2993	8.95288	9.4084	9.07655	9.23991	8.58603	9.77774	9.99587	9.6133	9.49964	9.77346	9.42002	9.14816	9.26396	9.26474	9.47606	9.53975	9.55265	9.72685	9.53475	9.19696	9.82882	9.11934	9.2948	9.61961	9.23584	9.40072	9.4688	9.00478	9.97317	8.12908	9.48469
AHSA2	8.3685	7.86957	8.12358	7.70861	8.32921	8.30698	7.84502	7.74214	8.01807	7.8447	7.94112	7.97406	8.03008	8.54018	8.25645	8.77231	8.48091	7.5641	7.66484	8.24235	7.72875	7.78258	8.4298	9.06941	9.44771	9.3181	8.71647	9.13659	8.93533	8.54536	8.88566	8.66713	9.23331	9.35512	8.23626	8.92197	8.64344	8.06445	8.84849	8.32843	8.52646	8.7976	8.37272	7.9462	8.83513	6.83159	8.00408	7.23766	9.1334
AHSG	4.13123	4.11577	4.3729	4.20633	4.3705	4.20175	4.21972	4.23496	4.08965	4.16641	4.21775	4.09571	4.1775	4.07142	4.0937	4.08583	4.12689	4.1883	4.24657	4.18655	3.98502	4.60348	4.2346	4.02236	4.20454	4.06139	4.18293	4.18435	4.14406	4.1447	4.14406	4.16547	4.07497	3.95774	3.91801	4.19187	4.09291	4.05583	3.8322	4.02594	4.17682	4.17589	4.03013	4.20592	4.06139	3.9913	4.09908	4.03393	4.05054
AHSP	4.97347	5.19842	5.13122	5.03558	5.35937	5.15705	5.3526	4.96348	5.10149	4.90841	5.27564	4.52209	4.52811	4.49831	4.49697	4.51928	4.5055	4.91026	4.34338	4.2456	4.8853	5.76088	4.84318	4.62251	4.73605	5.01896	4.83523	4.74587	4.63288	5.17862	4.95293	4.80878	4.37805	4.71346	4.77524	4.6252	4.48614	4.57053	4.72027	5.0557	4.90722	4.80142	4.21056	4.76166	4.6826	7.7362	4.47738	4.51746	4.47434
AICDA	4.01834	4.24354	4.13174	3.96681	4.00386	4.02602	4.15473	3.97991	4.17926	4.16174	4.24991	3.92702	3.9237	3.92933	3.94286	3.92202	3.9398	3.96925	3.94543	3.89175	4.33349	3.69878	3.92043	4.07488	3.87233	4.17478	4.01834	4.08538	4.02362	3.77355	4.08154	3.97581	3.71981	3.95104	3.96957	3.83055	4.09612	3.85624	3.83255	3.61073	3.91182	4.08875	3.88463	4.09956	3.86802	3.9082	3.91677	3.91634	3.9255
AIDA	9.94963	8.87268	8.70681	8.66207	9.52843	9.2422	8.65078	9.4076	8.70891	8.65866	8.4152	9.26826	9.50081	9.63956	9.59028	9.30464	9.43394	8.56356	9.49429	9.03976	9.94182	9.35131	9.08865	8.49804	10.0696	9.19905	9.27266	9.32322	9.56136	9.3897	9.05031	9.20224	9.41831	8.62664	9.12105	9.04651	9.06366	9.4292	9.12231	9.34027	9.30488	8.61837	9.53126	9.38238	9.24361	7.38438	8.88928	9.39314	9.00789
AIF1	8.01813	8.98541	8.3804	8.5919	8.45004	8.80422	8.53835	8.58175	8.69566	8.19091	9.06666	8.30927	8.47293	8.82051	8.53227	6.64027	8.05712	7.96689	7.34837	9.1636	8.35842	8.299	7.94685	8.90989	7.19721	8.08044	8.05332	7.9922	8.25231	8.75827	8.05407	8.40865	8.45123	8.16037	8.36115	8.2261	8.52589	7.63152	7.23549	7.99815	7.70958	7.81166	8.08363	8.39909	7.85352	9.42533	7.74107	8.38423	7.61934
AIF1L	7.65206	7.75637	7.3911	7.62789	6.86239	6.80929	7.9808	6.53623	7.13478	7.81188	7.5845	7.23458	7.29727	6.93373	6.77124	6.9844	5.99832	6.69405	6.64795	6.87055	6.9532	7.03426	6.91098	6.51482	6.49714	6.89503	6.49466	6.34928	6.98283	6.91562	6.76162	6.63291	6.99824	6.7371	6.5787	6.45249	6.81865	7.21434	6.66156	7.3859	6.64238	6.54225	6.67525	6.36007	6.74742	5.36971	7.15556	7.07223	6.85409
AIFM1	7.37301	6.39506	7.23228	7.27752	7.64394	7.59758	6.41375	7.43032	6.68163	7.5486	6.51669	7.9558	8.45644	8.46373	8.34719	9.09754	8.76938	7.94377	8.0877	9.03913	8.22242	7.63809	8.20825	8.42754	8.677	8.44647	8.59535	8.21619	8.18108	8.38314	8.3834	8.431	8.57093	8.26717	8.49463	8.42985	8.5575	8.21244	8.17457	8.34673	8.46626	8.49981	8.40798	8.74749	8.46538	5.4226	8.19304	6.33448	8.38056
AIFM2	6.75161	6.53629	6.73557	7.16598	6.76268	6.89549	7.15196	6.56389	6.38507	6.89041	6.64346	6.84506	7.16505	7.1554	6.71646	8.25281	7.22876	8.01039	7.01418	7.31779	7.3757	7.06041	6.4922	7.02943	7.29986	6.88375	7.43606	6.84986	6.97824	7.33521	6.9503	7.13068	7.09476	7.21364	7.36303	7.32454	7.23288	6.91478	6.48337	7.35232	6.6542	6.70315	7.16978	7.09164	6.95968	6.50789	7.45077	6.83485	7.41442
AIFM3	5.48652	5.53281	5.7997	5.6232	5.53003	5.50993	5.84807	5.48838	5.51303	5.51128	5.5145	5.15576	5.12635	5.10402	5.10055	5.1721	6.46842	5.19325	5.19017	4.90167	5.16895	5.26893	4.69402	5.03332	5.29034	5.26582	5.36018	5.37879	5.30036	5.2702	5.22485	5.28749	5.10244	5.02157	5.10937	5.11444	5.11783	5.08321	5.00604	5.06262	5.19385	5.07327	4.95833	5.28086	5.04236	4.56042	5.09384	4.98692	5.05565
AIG1	6.99755	7.14333	7.1965	7.11835	6.84496	6.87116	7.10277	6.79686	7.0432	7.08677	7.08138	7.4727	7.41631	7.55061	7.64354	7.29718	8.06434	6.98652	7.24389	7.4351	7.04471	6.86783	6.80111	7.72702	7.66841	7.57963	7.59062	7.67556	7.46762	7.55362	7.74514	7.81361	7.54923	7.87484	7.40885	7.76274	7.73093	7.82113	7.82998	7.59555	7.6799	7.82233	7.6456	7.57758	7.79827	8.14313	7.28378	6.6666	7.61203
AIM1	8.06269	8.2838	7.26868	7.43034	8.27202	7.88696	7.27882	7.74053	8.15159	8.02704	7.53435	10.0492	10.108	9.55201	9.83019	7.86009	9.61473	10.4769	8.0191	9.34995	9.08987	10.5951	8.52769	9.92813	9.79984	9.63932	9.72299	9.87514	10.0378	9.62677	9.83371	9.94219	9.83019	9.7913	9.70416	9.66643	10.1949	9.9957	10.2289	10.0715	10.7001	9.87686	10.3024	10.0179	9.77434	7.60875	9.96087	9.79952	9.78613
AIM1L	5.47846	6.02557	5.51558	6.19252	5.60163	5.56855	5.55891	5.31267	5.56518	5.65152	6.08294	6.55763	6.13574	5.28964	5.2758	5.14966	5.35143	6.3808	5.52778	5.57787	5.25378	4.63434	5.38291	5.27964	5.4309	5.10287	5.61318	5.40867	5.51243	5.12522	5.2893	5.28695	4.99383	4.9714	4.7632	5.20988	5.23301	5.32062	5.22042	5.40026	5.4471	5.06212	5.0424	5.29681	5.13705	4.8856	5.31965	5.23425	5.38324
AIM2	5.20356	5.29261	4.59492	4.94826	5.72353	4.92957	4.74497	5.15382	6.59893	5.44403	4.49961	7.59882	7.52684	6.72717	8.1394	5.1225	5.32381	8.08536	5.89445	6.0999	7.13909	10.2511	5.85283	7.20257	6.35554	6.26556	6.66613	8.39359	7.42433	6.44594	7.50327	5.89173	6.46745	6.35991	7.48929	7.36513	7.21507	6.82552	7.1928	7.54828	9.20843	6.41801	8.04094	6.56644	7.53521	4.95322	7.12186	7.9906	6.49743
AIMP1	7.98605	7.29636	7.30949	7.40359	7.79593	7.98977	6.99105	7.97607	7.48351	7.27418	7.37669	8.4858	8.53627	8.39185	8.43932	8.53402	8.52391	8.49477	8.49179	8.66613	7.66923	8.28961	8.18755	7.87317	8.17318	8.20655	8.42025	7.88488	7.94092	8.34675	8.37381	8.43406	8.48536	8.0713	8.55547	8.01663	8.40357	8.50418	8.59925	8.50294	8.27385	8.53248	8.26222	8.60386	8.3966	7.14273	8.13011	8.72697	8.11361
AIMP2	8.43035	8.77254	8.6005	8.84638	8.34079	8.64413	8.48213	8.46537	8.55005	8.95159	8.47965	7.73829	8.21402	7.84647	7.94321	9.09936	8.72333	8.24041	8.06816	8.55687	8.42384	8.56387	8.36881	7.91543	7.97671	8.04349	8.169	7.81955	7.97237	7.9622	8.08984	8.25433	7.91001	7.90659	8.47357	8.34539	8.29247	7.91205	7.92748	7.96354	7.5874	7.82303	7.91958	8.08819	7.87082	8.23855	8.21648	7.55585	8.33076
AIP	8.59689	8.39903	8.89743	8.64009	8.53568	8.35661	8.36105	8.3786	8.53126	8.55727	8.49641	7.92715	7.92602	8.03624	8.06086	8.26012	8.29314	7.92455	8.23266	7.7999	8.81127	7.74141	8.48932	8.14516	8.40855	8.39249	8.50301	8.43899	8.47389	8.53899	8.70771	8.2329	8.6477	8.29136	8.2657	8.59443	8.59193	7.80856	7.6478	7.83451	7.90097	7.91544	8.16655	8.23623	8.05445	9.0475	8.13758	8.7705	7.84405
AIPL1	4.92376	4.90823	5.05395	4.83017	4.71069	4.59785	4.96858	4.89725	5.04035	4.7513	4.83915	4.65259	4.65245	4.65987	4.65681	4.64999	5.01381	5.02213	4.64707	4.64739	4.9503	5.31473	4.86807	4.74165	4.82551	4.53489	4.77469	4.88014	4.91373	4.45112	4.81029	4.99822	4.70177	4.43771	4.60544	4.57224	4.51663	4.69855	4.57008	4.9064	4.8176	4.46346	4.52792	4.77254	4.68428	4.52015	4.64737	4.76955	4.64555
AIRE	5.94954	6.21075	6.24061	5.937	6.0548	6.09581	6.13756	6.08879	6.18454	5.63094	6.06849	5.652	5.66553	5.57066	5.63028	5.73681	5.66295	5.86292	6.45473	5.20253	6.48074	6.57138	5.9086	5.56845	5.91364	5.64966	5.84669	6.00361	6.0996	5.45925	5.76267	6.05819	5.55982	5.47751	5.39302	5.73546	5.67631	6.19068	5.53004	5.95211	6.07174	5.47107	5.6742	5.96712	5.56476	7.85429	5.60297	5.52276	5.74328
AJAP1	4.69839	4.52832	5.11153	4.77446	4.90388	5.00123	4.76599	4.5133	4.39804	4.37784	5.57363	4.32117	4.3218	4.3972	4.3321	4.32337	4.32151	4.44788	5.52397	4.72019	4.41918	4.24286	4.64649	4.32709	4.33112	4.37343	4.09048	4.34685	4.48034	4.23841	4.07792	4.22267	4.21133	4.67437	4.08529	4.36803	4.4403	4.33985	4.29704	4.41001	4.47186	4.39483	4.07076	3.95913	4.30346	4.25812	4.37604	4.7684	4.33418
AJUBA	7.81787	8.00066	7.78808	7.86364	7.065	7.5719	8.0371	7.2137	7.20035	7.39225	8.37789	7.01212	7.07816	6.76619	6.7317	7.55835	7.43691	6.50169	7.9576	6.84287	6.98273	5.37276	7.63177	6.61707	6.74111	6.91063	6.81367	6.21093	5.91658	6.76001	6.5392	7.15852	6.69074	6.76373	6.38884	6.83248	6.81952	6.7788	6.81998	6.03586	6.4403	7.0725	6.66835	6.80603	6.37621	5.98985	6.43619	7.09463	7.12833
AK1	9.84053	9.9655	9.62119	9.55245	9.25714	9.41633	10.3025	9.27614	9.46522	9.49103	10.1336	8.55756	8.18947	8.43592	8.356	10.1523	9.39155	8.62655	9.28525	8.14054	9.16187	9.63767	9.39873	8.6787	8.56429	8.87355	9.17441	8.60551	8.8151	9.25285	8.85773	8.8626	9.15576	8.75791	8.9678	8.7531	8.89399	8.71176	8.52309	8.35845	8.63498	8.77106	8.75002	9.04654	8.58427	9.75489	8.76562	8.81505	8.84502
AK2	8.42542	7.74222	8.57524	8.4752	8.6547	8.74978	7.56644	8.80501	8.14166	8.71757	7.62662	8.85749	9.01642	8.75712	8.81786	9.61867	8.68434	9.40789	8.51125	8.99545	7.65911	9.01949	8.52038	9.18833	9.1327	9.34665	9.47106	8.77212	8.89272	8.92546	8.77058	8.90369	9.05184	8.87391	9.10853	9.31645	9.19097	8.69581	8.69667	8.35826	8.54216	8.86955	8.6446	8.97636	8.71002	6.91471	9.06154	8.22378	8.91117
AK3	9.74764	9.69055	9.52364	9.77428	9.76322	9.74678	9.48967	9.45409	9.41034	9.79072	9.39408	9.45358	9.51208	9.75589	9.68996	9.55366	9.46681	8.58486	9.32756	8.77827	9.47927	9.14864	9.15651	9.60011	9.45547	9.3453	9.48748	9.81309	9.47598	9.24974	9.43913	9.6796	9.68509	9.14283	9.3453	9.53253	9.59932	9.5603	9.21737	9.38067	9.51733	9.03448	9.67154	9.79603	9.3035	7.77813	9.4491	9.48342	9.6262
AK5	3.64465	3.62479	3.68821	4.00559	3.76187	3.70724	3.88414	3.70233	3.73519	3.53761	3.70989	3.67949	3.71004	3.68823	3.68738	3.6207	3.6826	4.15956	3.54649	3.79355	3.53437	4.14016	3.49941	4.19469	3.68267	3.87413	3.78128	3.68821	3.59005	3.57825	4.14367	3.70479	3.98363	3.56899	3.40915	3.80275	3.46697	3.73699	3.33205	4.53807	3.76914	3.44611	4.0985	3.92739	3.66308	4.51059	3.64478	3.63696	3.67182
AK6	8.16118	8.29065	7.8875	8.44308	8.51112	8.39031	8.558	8.74904	8.14517	8.54276	8.58831	9.25352	8.38218	8.9123	8.64647	9.0349	9.09225	9.44686	8.97775	8.82381	8.78467	9.04175	8.51884	8.47924	8.92936	8.60354	8.66155	8.27023	8.46048	8.72167	8.8017	8.8147	8.79273	8.65888	9.43102	8.55103	8.77117	8.2823	8.46384	8.46533	8.38957	8.43219	8.64893	8.54313	8.51562	8.78757	9.4032	9.63118	8.52353
AK7	4.1414	4.06548	4.49859	3.7687	4.65659	3.97311	3.71826	4.948	4.7073	4.1313	3.98196	5.48761	5.4378	5.21362	5.97732	4.864	6.21416	4.5746	5.49154	6.36552	5.05093	4.98127	5.35848	6.67372	7.07183	5.96266	5.25526	6.75217	4.94888	4.87912	5.26108	5.70085	5.94224	6.67277	5.23326	6.70946	5.53159	4.5197	6.96582	4.47876	5.88149	7.14461	5.02883	4.53612	6.36264	4.50924	5.79373	5.91251	5.96026
AK8	5.65887	6.24511	6.5685	5.73218	6.24277	5.85496	5.89687	6.65453	6.61566	5.90863	6.12907	5.61741	5.6264	5.79946	6.18208	6.31573	5.9299	5.85016	5.1905	5.72004	6.03126	7.0368	5.58339	6.53826	6.72541	6.07463	5.64518	6.49995	5.28442	5.37147	5.66274	5.99509	5.87078	6.45791	5.46343	6.65032	5.65803	5.16177	6.51683	5.20371	5.87782	6.84078	5.54956	5.15912	6.26555	5.04729	6.42932	6.52042	6.61044
AK9	4.82995	4.99182	4.74796	4.88273	5.26679	4.69844	4.83598	5.16922	4.85638	5.01896	4.9186	5.59497	5.41167	5.47478	5.76768	6.70923	6.01337	4.93905	5.87416	6.57718	5.01646	4.85016	5.41214	6.4259	6.8873	6.21834	5.49047	6.6325	5.18241	5.52372	5.75186	5.82533	6.03116	6.57936	5.5629	6.52733	5.78289	5.47701	7.33266	5.50187	5.94241	7.19783	5.54327	5.32701	6.52647	5.16186	5.72879	6.75641	5.87388
AKAP1	8.12555	8.06474	8.72489	8.1931	7.79949	8.65315	7.87843	8.02751	8.07488	8.55173	7.84538	7.54315	7.89263	8.3544	7.81859	8.78697	8.5531	7.41328	8.05044	7.3193	7.97592	8.23472	8.55507	7.78735	8.3757	8.67572	8.55465	7.55529	7.7074	8.01139	7.45023	8.11276	8.481	8.4008	7.64592	7.90639	8.39503	7.83747	8.49875	7.68536	7.06844	8.09746	8.12758	8.23791	8.09746	6.61756	7.95274	7.33945	8.44272
AKAP10	7.00746	6.95239	6.95587	6.71926	7.30323	6.90598	6.80547	7.00598	6.66313	7.08306	6.88908	6.83018	7.0011	7.46643	7.43693	7.70244	7.36913	7.31735	8.2179	7.72388	7.101	6.94652	7.50077	7.63157	7.7821	7.72585	7.62418	7.64707	7.65265	7.84194	7.93784	7.70586	7.84632	7.73754	7.62078	7.65623	7.67687	7.8625	7.73842	7.80073	7.71318	7.79026	7.73322	7.77418	7.63603	6.98205	7.54035	7.57862	6.93985
AKAP11	8.48862	7.64192	7.25818	7.31474	8.25009	7.85316	6.92527	7.63574	7.35535	7.77314	7.29391	8.43421	8.5322	8.72806	8.71781	8.69723	8.73952	7.59099	8.60554	8.52212	7.93472	8.13861	8.57909	8.5531	8.88861	8.7005	8.55532	8.76029	8.71516	8.72828	8.98795	8.77607	8.88628	8.8087	8.88138	8.54544	8.65885	9.1286	9.00752	8.9918	8.90515	8.91783	8.9145	8.91097	8.99752	6.90092	8.52409	8.40035	8.42122
AKAP12	6.87334	7.93087	6.67589	7.09175	8.47889	7.81137	6.73254	7.74108	7.3141	7.03524	6.39728	9.65675	8.49893	9.02684	8.09548	6.13458	8.7257	10.233	8.54002	7.93672	9.37635	9.19063	9.11759	8.3768	7.81864	8.26092	8.28738	8.40863	8.78025	8.65521	8.49158	8.41658	8.10032	8.82158	9.22377	8.18699	8.22718	8.76399	8.92761	9.74566	8.44675	8.20104	9.23918	8.2672	9.36711	6.46126	9.30697	9.35817	9.04362
AKAP13	9.22245	8.98609	8.78401	8.90536	9.44648	9.33914	8.59753	9.1888	9.01699	9.437	8.23601	9.77949	9.88001	9.54569	9.3065	8.93682	9.80548	9.73878	9.99169	9.4247	9.71107	10.3485	10.2594	9.33093	9.6321	9.53894	9.76464	9.49461	9.61825	9.84572	9.82459	9.77699	9.69555	9.52176	9.77288	9.32496	9.52481	9.95229	9.68805	9.84821	9.92399	9.56589	9.84821	10.0302	9.6919	10.0702	10.0662	8.75376	9.75261
AKAP14	3.48351	4.77639	4.7148	3.22652	4.09083	4.09962	3.74244	5.00624	4.65247	3.69751	4.28501	4.20368	5.07757	3.1576	5.35175	3.32293	4.61053	3.09467	4.03884	5.65962	2.90658	3.09198	3.6669	5.7558	6.02705	4.87898	3.89271	4.96313	3.62346	2.96732	3.83649	4.51921	4.66062	6.0212	3.87538	5.84904	4.34823	3.32116	6.11815	2.98001	4.47422	6.31993	3.30206	2.76814	4.94925	4.81944	4.60493	7.14104	4.86018
AKAP3	4.19128	3.94408	4.18773	4.22106	4.14975	4.32471	4.10798	4.28575	3.98266	4.17051	4.17532	4.3454	4.35153	4.36079	4.36541	4.34879	4.35816	4.64269	4.22947	4.50956	4.4223	4.15695	4.35451	4.62129	4.57919	4.35	4.2936	4.54304	4.10597	4.23667	4.15667	4.40019	4.28873	4.51956	4.39	4.80513	4.52466	4.54436	4.63535	4.48053	4.36802	5.02772	4.60016	4.25749	4.53356	4.20268	4.352	4.3497	5.06487
AKAP4	4.23498	4.21034	3.92797	4.04679	4.22221	4.22798	4.09216	4.11744	4.13211	4.16415	4.39265	3.94887	3.96877	3.91665	3.93885	4.97877	3.89761	4.72321	4.05459	4.32064	4.06239	4.17968	3.4127	3.77994	4.1204	4.04719	4.23843	4.01856	4.25974	4.23093	3.93642	4.35664	4.29629	4.02386	4.2754	4.17076	4.03361	4.17547	4.05219	4.02769	4.20043	4.09034	4.04644	4.12493	4.15972	4.22461	3.88944	3.83201	3.8936
AKAP5	4.69203	4.65058	4.40892	4.70177	5.29011	4.68187	4.2229	4.60268	4.33516	4.58798	3.84917	4.87658	4.86942	4.6992	4.87826	5.01198	4.78735	5.20326	5.24777	4.02703	4.72764	4.9706	5.11496	4.63993	4.35032	4.80327	4.97869	4.16862	4.47228	6.02885	4.81081	5.03649	4.89857	4.65704	6.10262	4.18645	4.52596	5.95652	4.80711	4.53301	4.90653	4.92929	5.62435	5.8116	4.76666	7.85951	4.76221	5.46338	4.55408
AKAP6	4.7209	4.60171	4.22934	4.22712	4.64501	4.7734	4.36905	4.76291	4.27188	5.07466	4.3152	5.0336	5.13912	4.91334	5.14304	5.00888	5.2788	5.31069	5.92356	5.54692	6.06038	5.8723	5.52977	5.78092	5.89668	5.56757	5.18088	5.60626	4.95219	5.25374	5.44372	5.46225	5.49122	5.71728	5.44633	5.32046	5.23882	5.85929	6.20843	5.64852	5.1347	5.98972	5.5793	5.13522	5.93157	5.7042	5.75104	6.3037	5.4317
AKAP7	6.48595	6.08584	5.99843	6.17599	6.32892	6.18926	6.47766	6.12387	6.23406	6.26458	6.53474	6.97915	7.12865	6.97483	7.37003	6.75236	7.33775	6.05446	7.18569	6.94514	7.11478	7.36402	6.49151	6.44378	6.59009	6.82205	7.22503	6.39567	6.48487	6.96728	7.27105	6.88415	6.77687	7.16885	6.94212	6.62406	6.78164	6.85209	7.17816	7.04515	6.55519	7.19863	7.18642	7.23082	6.88127	5.22766	6.1238	7.04008	7.2485
AKAP8	8.44131	8.73964	8.96563	8.88137	8.64088	8.86756	8.89765	8.90904	8.82839	8.81945	8.49577	8.60917	8.64581	8.45466	8.48066	8.18082	8.55106	8.80204	8.84854	8.53375	8.71087	9.10807	8.75532	8.59843	8.43961	8.46975	8.55879	8.6344	8.61469	8.46825	8.50491	8.31116	8.33883	8.53342	8.32216	8.53416	8.70567	8.49605	8.39893	8.61397	8.77609	8.36183	8.59772	8.5509	8.41783	8.80261	8.87878	7.847	8.56981
AKAP8L	8.06109	7.81036	8.3202	8.21824	7.99885	8.11466	7.86651	8.13055	8.13664	8.03101	7.86078	7.37453	7.38936	7.42341	7.27107	7.22811	7.24421	7.98559	7.5989	7.64947	7.60927	7.6947	7.83672	7.6815	7.78892	7.63527	7.61789	7.77238	7.48464	7.46734	7.62176	7.60888	7.73763	7.7357	7.37768	7.70087	7.61598	7.19055	7.25264	7.26542	7.43628	7.34384	7.32798	7.3406	7.33345	8.51759	7.79838	7.25296	7.5689
AKAP9	6.78709	6.15136	5.68331	5.69626	6.89611	6.19609	5.53444	6.36864	6.0017	6.15845	5.85585	7.41418	8.08447	7.8505	7.86565	8.31871	7.96764	6.47079	8.01977	7.26223	7.4559	7.74099	8.811	7.91399	8.34218	8.23903	8.10097	8.08205	7.7204	7.83797	8.11052	8.38954	8.084	8.22118	7.79864	8.11744	7.97073	8.33556	8.56817	8.02668	8.43674	8.62534	8.08513	7.90573	8.26999	4.17174	7.49882	7.86402	8.19794
AKIP1	7.92024	8.03618	7.99255	8.16557	7.56749	7.86556	8.17854	7.62078	7.72678	8.02593	8.5192	6.71379	7.29749	7.17131	7.54948	8.23698	7.61285	6.52474	7.2643	7.42208	7.30838	6.5697	6.71256	7.23597	7.15733	7.2809	7.26528	7.06466	6.84768	7.52306	7.48815	7.35691	7.51474	7.38693	7.34554	7.33321	7.39889	6.79569	6.97813	6.59021	6.7336	6.89685	6.90307	6.97955	6.98564	8.13776	7.06707	6.74671	7.11803
AKIRIN1	8.40002	8.79527	8.60986	8.79811	8.56512	8.53571	8.66013	8.6704	9.00554	8.60864	8.76678	9.62642	8.65791	8.77934	8.83807	8.58294	8.24156	9.61027	8.58499	8.47781	8.53082	8.16223	8.23467	8.80412	8.84472	8.52509	8.73108	8.84157	9.07724	8.60627	8.32618	8.59556	8.52921	8.41661	8.62553	8.59874	8.48707	8.76544	8.79456	9.0164	9.10751	8.66978	8.69776	8.64025	8.74044	7.89038	9.46087	7.31467	8.61771
AKIRIN2	7.86991	8.41711	8.25436	8.4284	8.29978	8.19199	8.68645	8.19546	8.36784	8.35377	8.70273	8.58401	8.45072	8.62225	8.79974	7.49023	8.32686	8.71167	8.40515	8.4173	8.45409	7.37069	8.09558	7.91409	7.5892	7.88206	7.98484	7.81439	7.75365	8.17861	7.99357	8.02292	7.75727	7.92795	7.99192	7.61489	7.8926	7.75854	7.50797	7.91939	8.12746	7.62747	7.88138	7.81826	7.55952	8.04178	8.54314	7.43189	8.03837
AKNA	7.1082	7.02639	7.14849	6.78405	6.99963	6.98447	7.07402	6.57485	7.40814	6.85445	7.04831	7.21621	6.9221	6.67919	7.00803	6.47533	6.3889	7.21628	6.80847	6.95394	6.9344	7.01746	6.95519	7.20479	6.48124	6.60782	6.5369	7.12706	6.95247	6.78189	6.82508	6.33735	6.45662	6.60323	6.58657	6.60801	6.74333	6.65157	6.53797	6.89955	7.17089	6.78405	7.04016	6.63976	6.87863	6.98555	6.85309	6.9846	6.68942
AKNAD1	3.90173	4.0193	3.90209	3.89641	3.79668	3.87327	3.93902	3.95287	4.04652	4.14119	4.13204	3.69017	3.68702	3.62834	3.64737	3.68417	3.81456	3.60232	3.83702	3.70127	3.57524	3.65365	4.45384	3.79705	3.74069	3.72309	3.98477	3.92554	3.91063	4.14515	3.91705	3.94357	3.82828	3.8772	3.96572	3.93308	3.80469	3.7838	3.91524	3.98509	3.68095	3.69895	3.86329	3.59418	3.69593	3.84359	3.58149	4.59682	3.63078
AKR1A1	10.3646	10.5708	10.6196	10.6102	10.0206	10.4214	10.766	10.4066	10.6597	10.4761	10.664	9.43159	10.2807	10.1386	10.418	9.83053	10.4623	9.42994	9.87313	10.4903	10.1609	9.80895	9.64886	10.6314	10.2648	10.4748	10.3517	10.2172	10.2421	10.2585	10.238	10.2493	10.2418	10.2007	10.0317	11.0105	10.7852	9.7642	9.76355	9.24356	10.2981	9.68573	9.94272	10.1133	9.74821	10.6462	9.61999	10.6552	10.3988
AKR1B1	10.8761	11.0864	11.16	11.0292	11.0267	10.8976	10.8911	10.7125	11.0637	11.0709	10.9881	9.38894	9.86562	10.1387	10.8754	9.29827	9.62113	9.23688	9.55784	10.1319	10.6901	9.98312	9.89211	9.93854	9.70014	9.59966	9.88691	10.0232	9.85814	9.98855	10.0292	9.86519	9.92994	9.86275	9.78293	10.1331	10.1083	9.6872	9.44047	9.41674	9.7087	9.63958	9.99235	9.79933	9.84863	10.0188	10.2815	10.1736	9.92601
AKR1B10	3.4028	3.49497	3.48731	3.70632	2.99775	3.45039	2.89904	3.19473	3.358	3.44182	3.54622	3.356	3.35394	3.37079	3.69525	5.6485	3.3606	3.15488	3.2416	3.39101	3.53559	2.94992	3.13721	3.62724	4.1123	3.86923	3.91099	3.80711	3.87746	3.57492	3.12945	3.58571	4.4954	4.33588	3.73051	4.18007	3.61581	3.68968	3.50532	3.99148	3.3026	3.54854	3.05179	3.21144	4.03341	3.35099	3.35818	3.35168	3.36212
AKR1C1	7.23552	7.19307	7.31579	7.69034	7.63748	7.386	8.00096	7.33009	6.87144	7.08438	7.15569	7.32318	7.09729	7.42149	7.12379	10.213	7.34961	8.03011	7.78073	6.99943	8.09606	8.1311	6.83873	6.35122	7.00387	6.67813	6.33128	7.63748	7.40719	7.33592	7.16991	7.81985	7.27643	8.29967	7.82245	6.83973	7.21225	7.43138	7.33024	8.07516	6.86689	6.88893	7.36239	6.68814	7.78864	7.82625	7.51349	7.29357	7.67348
AKR1C3	7.46515	7.92919	8.62333	8.78583	9.08299	9.17193	7.46788	9.39986	8.75737	8.84461	8.62155	9.48175	9.70838	10.5717	9.49301	12.502	11.0072	9.87054	10.652	9.94504	12.7913	9.19128	10.2181	10.0247	10.7339	10.0215	9.91574	9.89728	9.88626	10.8077	10.0853	10.718	10.0314	10.5338	10.3969	11.056	10.4319	9.9727	10.6238	10.0433	9.50481	10.8357	9.87805	9.60471	10.1544	6.73074	9.61649	10.6726	10.036
AKR1C4	2.98854	2.91147	3.30385	3.55098	2.7523	3.08149	2.90543	3.13465	3.34141	3.30895	4.06739	3.21698	3.22951	3.20459	3.21343	4.51332	3.20696	3.17345	3.52475	2.87943	3.52183	2.40889	3.37181	3.78717	4.0887	3.06038	3.22003	3.30113	3.23712	3.7564	3.99506	3.67227	3.05628	3.28447	3.07482	4.32789	3.35887	2.46268	3.60379	3.21004	3.1928	3.44084	3.13753	3.20417	3.45729	6.33366	3.19277	3.2018	3.20592
AKR1C6P	4.49231	4.08527	4.12681	4.25032	4.33563	4.09917	4.01356	3.98871	3.95861	3.90592	4.08751	4.08561	4.06357	4.0521	4.05334	4.08879	4.83802	4.33654	3.83597	3.99321	4.25887	5.05415	4.16481	4.39501	3.55318	4.39416	4.02054	4.07983	4.1418	3.84565	4.51732	4.42175	4.43252	4.23793	3.9239	3.91137	4.52431	4.30153	3.84367	4.19943	4.3746	4.34223	4.40568	4.01602	3.95421	5.37275	4.0261	4.05279	4.06381
AKR1D1	3.45917	3.52703	3.69753	3.43048	3.38571	3.34874	3.51919	3.46521	3.39605	3.27584	3.4724	3.40099	3.43054	3.36661	3.40116	3.42065	3.35236	3.5835	3.24997	3.39899	3.11547	3.38175	3.59526	3.72704	3.51919	3.4956	3.2357	3.60277	3.58712	3.33402	3.37906	3.41821	3.43794	3.31221	3.45349	3.37906	3.60373	3.40502	3.40838	3.38761	3.45488	3.30922	3.74828	3.37335	3.37211	4.3451	3.37824	3.39336	3.36749
AKR1E2	5.92255	6.35769	6.27217	6.77314	6.64077	6.19777	6.67783	6.14032	6.39862	6.67643	6.85972	5.69009	5.61233	5.74575	5.68464	5.89744	6.60702	5.80407	6.51527	6.1786	6.69282	5.35353	6.16284	5.44469	5.44776	5.53997	5.57952	5.43178	5.92616	5.74207	5.54387	5.67105	5.5876	6.00875	5.79745	5.4633	5.08204	5.80009	5.5319	6.04821	5.65397	5.21335	5.86463	5.90646	5.8692	6.55441	5.78984	5.45751	5.71005
AKR7A2	9.7941	9.99252	9.96799	9.64724	9.40187	9.76244	10.0666	9.36934	9.92171	9.5165	9.93512	8.48616	8.55553	8.89382	8.67445	9.43689	8.90602	8.31452	7.85555	9.18038	8.82107	8.71529	8.27451	9.04776	8.94562	9.21475	9.00643	9.2267	9.2478	8.93341	8.99082	8.92894	8.92442	9.00956	8.78798	9.25607	9.18519	8.89035	8.61257	8.85082	8.79343	8.75374	8.85478	8.74355	8.80782	9.77097	8.4296	10.562	9.18343
AKR7A3	7.58398	7.60614	7.93044	7.85665	7.48773	7.36442	8.36439	7.48507	7.77501	7.80418	8.25178	7.00447	7.02155	7.24299	7.16389	8.11917	7.16363	6.28058	7.00559	6.94315	6.98658	7.35867	6.71131	7.17158	7.26842	7.16652	6.84754	7.8848	7.83892	6.97804	6.83941	7.14273	7.21136	6.74444	7.09129	7.48178	6.90074	6.58641	6.84728	7.1017	7.33738	6.76165	6.63887	7.22989	6.62146	8.40886	6.83786	7.98606	7.43643
AKT1	10.2361	10.3636	10.403	10.4347	10.2595	10.3992	10.7275	10.2972	10.1435	10.3688	10.5616	9.32126	9.58773	9.16317	9.46823	10.1879	10.0795	8.63756	9.02337	8.95478	9.29294	8.61341	9.42789	9.27042	8.95272	9.15765	9.35991	9.01016	9.1605	9.33065	9.09588	8.95086	8.99871	9.05204	8.9338	9.12594	9.15398	8.94194	8.80853	8.6865	9.01098	8.84431	8.98438	9.1323	8.88144	10.1799	9.58974	9.03313	9.06157
AKT1S1	7.1458	7.54648	7.14377	7.11351	6.68791	7.01266	7.92727	7.07276	7.07647	7.0844	7.54553	6.43562	6.63219	6.43087	6.44111	7.25676	6.50874	6.26637	6.54555	6.44433	6.23898	5.72173	6.45219	6.49626	6.61193	6.37703	6.55903	6.40562	6.73664	6.31341	6.32035	6.55562	6.15797	6.16503	6.05737	6.60558	6.57565	6.35279	6.16076	6.73845	6.38977	6.36069	6.33385	6.63317	6.30741	8.38737	6.50165	6.2482	6.31838
AKT2	8.03128	8.3095	8.13091	8.04694	7.7916	8.00242	8.41614	7.9368	8.06132	7.95906	8.46172	6.99207	7.07109	6.95642	6.84653	7.15059	6.91094	7.04013	7.09759	6.88675	6.69181	7.01813	7.32297	7.22672	6.91218	7.07922	6.98503	7.17409	7.15617	7.11739	7.08739	7.04604	6.96929	7.07639	6.86722	7.08593	6.98404	6.89699	6.96608	6.9788	7.03347	6.9614	7.08937	6.92708	7.06006	8.75123	7.28483	7.31128	7.53168
AKT3	7.67919	7.58811	7.51613	7.46271	7.944	7.47596	7.3818	7.62344	7.64752	7.88896	7.36904	7.41543	7.33436	7.51951	7.37363	6.51163	7.27063	7.71111	8.02017	7.53033	7.69061	7.44087	8.23764	7.05503	7.14567	7.05929	7.08243	7.08649	7.39081	7.66893	7.65883	7.21406	7.49593	7.81882	7.72462	6.95217	7.10842	7.89827	7.46981	8.29295	7.2764	7.4341	7.81044	7.3603	7.8899	7.68301	7.83494	7.80188	7.20905
AKTIP	8.47595	7.58602	7.85375	8.30934	8.20847	7.8769	7.81763	7.98925	7.58763	8.21826	7.99235	9.02142	8.70252	9.01056	9.15271	9.14617	9.08652	8.42595	9.81087	9.29212	9.47917	8.46579	9.56352	8.53912	8.71026	8.69033	8.6123	8.53589	8.45785	8.70683	8.71234	8.95368	8.862	8.82069	8.83771	8.68483	8.62901	8.85525	8.70467	9.10885	8.77269	8.86305	8.71497	8.97255	8.90434	6.97166	8.33276	8.32246	8.63905
ALAD	7.47665	7.03973	7.33874	7.74243	7.10594	7.20974	7.53928	6.86783	7.50441	7.62657	7.0314	6.97727	7.20743	7.46492	7.33668	8.71261	7.49585	6.34035	7.17609	7.34262	6.97072	6.70693	7.45161	7.1206	6.84329	7.39262	7.71277	7.33434	6.86898	7.85024	7.93543	7.54825	6.91213	7.35548	7.39334	7.22851	7.57144	6.99641	6.78627	7.01696	6.59478	7.24662	7.33219	7.06295	7.0126	5.99407	6.98062	7.10089	7.11242
ALAS1	9.44475	9.8482	10.2271	10.1999	9.96544	10.2483	9.92443	10.0684	10.3612	9.81517	10.1768	9.85065	10.1617	9.80106	10.0275	9.97446	9.94058	9.8307	9.50063	9.41552	9.58947	9.92765	9.50955	9.5757	9.28777	9.94963	9.82704	9.22902	9.60826	9.83763	9.7484	9.77122	9.94674	9.47098	10.1212	10.0387	9.64106	9.95548	9.11273	8.98916	9.53341	9.52401	9.50153	9.79193	9.49311	9.13353	9.59818	8.82303	9.62172
ALAS2	4.66845	5.21194	4.87723	5.36778	5.88491	4.95589	4.91753	4.6851	5.09693	4.69799	5.27391	5.33982	5.61741	5.76186	5.51668	4.57973	4.58242	5.18171	4.39319	4.36465	5.00373	5.84566	4.71517	4.27169	4.61703	4.88579	4.54381	4.77055	5.27008	4.84211	4.45837	5.19717	4.80242	4.4926	4.4988	4.91416	4.81308	4.94465	4.58426	5.92568	4.63778	4.62663	4.45762	4.51819	4.74257	6.14078	4.85279	4.58841	5.733
ALB	3.42628	3.55658	3.57287	3.61352	3.47025	3.4604	3.39943	3.41985	3.57206	3.55751	3.49448	3.50162	3.54146	3.47626	3.49034	3.59562	3.4684	3.48734	3.64482	3.61649	3.66206	3.48994	3.91002	3.47965	3.41493	3.49232	3.48997	3.35625	3.60421	3.54437	3.75997	3.43751	3.22171	3.5796	3.24969	3.53717	3.49448	3.39433	3.72024	3.57123	3.39265	3.53488	3.55083	3.38068	3.7109	3.38105	3.46718	3.52319	3.48349
ALCAM	10.0616	9.53821	9.31133	9.18487	9.88805	9.68642	9.1253	9.62796	9.39981	9.60677	8.89461	10.6125	10.1234	9.80924	10.4785	10.6985	11.2861	9.57205	10.6507	10.1196	9.87082	9.78373	10.4848	10.0402	10.7129	10.4435	10.3246	10.3576	9.76854	10.0885	10.1678	10.6729	10.3755	10.5707	10.1473	10.093	10.3029	10.4244	11.0194	9.33906	10.0783	10.7529	10.1968	10.391	10.5605	9.40046	9.99505	10.1127	10.1048
ALDH16A1	7.91711	8.2481	8.02987	8.17479	7.39921	7.98041	8.6744	7.71797	7.98517	8.27717	8.39331	7.04851	7.65015	7.43619	7.53427	7.94038	7.57235	6.97178	7.42123	7.32507	7.08709	6.98653	7.5206	8.15019	7.82683	7.84212	7.9567	8.1061	7.68306	7.77005	7.78896	7.51986	7.79399	7.63024	7.72943	7.96406	7.89733	7.15537	7.25333	7.30576	7.36175	7.29929	7.44076	7.57998	7.08859	9.31282	7.56692	8.05174	7.64977
ALDH18A1	7.26905	6.95455	7.50014	7.66124	7.32435	7.51499	6.90216	7.72023	7.0943	7.82295	6.85754	7.7568	8.73583	8.60279	8.72179	9.87216	8.34748	7.84969	7.78469	8.11352	7.58036	8.39062	7.1643	9.31532	9.04873	8.84166	8.94585	8.99852	8.98415	8.82028	8.97965	8.92684	8.82179	8.74513	8.99764	9.3831	9.18012	8.78219	8.97895	8.84196	9.2572	9.10102	8.79725	9.05176	9.00604	9.27499	8.55423	7.96441	8.43195
ALDH1A1	10.5726	9.67476	9.93227	9.40435	10.2963	10.3381	9.13456	10.3396	9.9641	9.78888	8.82031	11.5355	11.6175	11.5081	11.6619	7.77332	11.3247	10.1609	10.9504	11.3793	9.20936	9.94747	12.0245	11.264	12.172	11.8444	11.1465	11.6688	10.7386	10.5777	11.0776	11.7964	11.5956	12.1646	10.909	11.7572	11.9174	10.9221	11.9829	10.5201	10.4647	12.0863	11.2528	10.2672	11.2528	9.03548	9.98437	11.0635	11.2112
ALDH1A2	4.92318	5.41721	5.14013	5.26302	5.49479	5.30952	5.66719	5.67944	5.36499	5.17391	5.0446	5.54502	5.5381	5.55999	5.56877	5.47039	5.5954	5.79741	5.24657	5.39811	5.32109	6.32025	5.82505	5.51559	5.27109	5.54556	5.80221	5.16806	5.66351	5.79648	5.56117	5.50815	5.74971	5.50833	5.67175	5.64443	5.66513	5.85303	5.77869	5.79404	5.35665	5.77977	6.23568	5.86418	6.10559	5.23958	5.51935	5.55878	5.54344
ALDH1A3	5.76547	6.6101	6.47244	6.3159	6.67909	6.11546	6.51859	6.86531	7.09502	6.04685	5.82836	6.68925	6.59602	7.47694	6.85395	4.93803	6.37869	6.78729	5.70317	6.04809	5.12446	7.33398	6.35941	7.22483	6.88051	6.86156	6.90825	6.74168	7.39247	6.62274	6.49763	6.99937	6.40655	6.64867	7.09257	6.88521	7.06524	6.7124	7.09257	6.70132	6.74038	6.4297	7.01011	7.31823	6.97572	7.20191	7.37609	6.84914	7.22638
ALDH1B1	6.15491	6.53883	6.74362	7.09754	6.16021	6.78653	6.44566	6.80173	6.54826	6.6227	6.77567	6.56475	6.64465	6.53961	6.48218	7.35664	6.55941	6.92897	6.72454	6.45792	5.78871	6.61	6.41769	7.06783	6.84564	7.30039	6.82798	6.86014	7.09616	6.75374	6.74105	6.55425	6.40017	6.73485	7.07986	7.03172	6.82831	6.91901	6.87304	7.05955	6.5134	6.26476	6.89162	6.82883	7.1384	6.77341	7.22641	7.40443	7.29526
ALDH1L1	5.01582	5.74922	5.76666	5.66487	5.06514	5.10336	5.84627	5.08562	5.36275	5.51694	5.61157	5.19686	5.35761	5.82974	5.21771	5.87157	5.66492	5.50793	5.43092	5.21987	5.50511	5.91032	5.87233	5.41225	5.24469	5.31969	5.42616	5.66794	5.61015	5.21943	5.02492	5.38715	5.41762	5.45611	4.96449	5.35865	5.17176	5.24155	5.37158	6.03144	5.36249	5.06888	5.08752	5.36396	5.73339	4.69857	5.26159	5.26659	5.43334
ALDH1L2	4.71418	4.07172	3.76527	4.47759	4.62064	4.21887	3.92974	4.25318	4.02992	4.92022	4.07038	4.95101	5.1289	5.88499	5.91025	4.76413	5.71367	4.59561	5.23812	6.77096	6.42863	5.19351	4.66455	5.76525	5.43528	5.59861	5.78924	5.75506	6.27276	5.90886	6.10136	5.28031	5.6683	5.77034	6.05693	6.15538	5.44176	6.29481	5.85773	6.5686	7.17359	5.79802	6.02814	6.0863	6.44995	5.29682	4.6143	5.72996	5.65321
ALDH2	11.5824	11.8451	12.1578	11.6403	12.1302	12.1234	11.8361	12.2116	11.8193	11.7749	11.8052	11.2929	11.3278	12.502	11.7555	12.0471	11.9409	10.7734	11.7631	10.8405	11.4588	11.3083	12.0887	11.316	11.5742	11.6144	11.7368	11.4089	11.1991	12.0842	11.8816	11.9698	11.8214	11.961	11.7	11.4928	11.8939	11.6694	11.4242	11.1955	11.2318	11.5938	11.548	11.8419	11.5662	12.3347	11.1572	10.7217	11.7909
ALDH3A1	6.83049	7.07702	6.97177	6.37094	6.82835	6.72149	6.79513	6.6809	7.35414	6.55226	6.59427	6.09074	6.39952	6.12039	7.05918	7.99864	6.56606	5.82358	5.74636	6.94788	6.32382	6.07761	5.70853	7.35555	8.20786	7.55874	7.24225	7.22604	7.08091	6.66779	6.26747	8.36317	7.88117	7.91987	6.84454	7.74037	8.43684	7.19531	8.64271	6.17908	6.62045	8.13346	8.2247	6.65619	7.25294	9.53155	6.64809	8.02478	8.71811
ALDH3A2	9.45297	8.75605	9.12359	9.11525	9.29929	9.54507	8.39001	9.66737	9.28139	9.54163	8.07687	9.78349	9.63631	9.68841	9.67133	10.999	9.53206	9.52684	8.77233	9.15089	8.56117	9.51399	9.37974	9.29647	10.149	10.2697	10.1073	9.40467	9.36432	9.8761	9.29929	10.1624	10.1881	10.0481	9.84946	9.7963	10.1945	9.9334	10.3285	9.26627	9.57643	10.1589	9.63237	10.2478	9.88915	7.68143	9.8319	8.38356	9.8947
ALDH3B1	8.92655	9.09013	8.9242	8.58501	8.24579	8.29875	9.17372	8.51862	8.80709	8.31174	8.98404	8.26695	8.09887	7.41247	8.14236	8.89345	8.3659	7.25102	7.5908	8.02154	7.6246	7.4093	8.25012	7.95331	8.23967	7.96924	7.94742	8.23679	7.70008	7.61379	7.34885	8.0082	7.91415	8.17126	7.44324	8.05134	8.05598	7.38322	7.95052	7.17862	7.45577	7.88643	7.55949	7.58971	7.75642	9.26158	7.54889	8.07009	8.4353
ALDH3B2	4.63501	4.95154	4.64887	4.89431	4.64698	4.53316	5.09512	4.8363	4.86927	4.52573	4.96263	4.47404	4.47022	4.47224	4.47352	4.43806	4.4659	4.25972	4.22929	4.66905	4.20003	4.05279	4.44948	4.93256	4.90447	4.7058	4.51453	4.90491	4.58423	4.21008	4.43032	4.41968	4.6235	4.72447	4.46006	5.18093	4.52967	4.35122	4.73125	4.35545	4.41302	4.77563	4.28647	4.71979	4.64072	4.38816	4.42554	4.46985	5.40964
ALDH4A1	6.45676	6.49142	6.47767	6.33522	6.29197	6.35375	7.11449	6.31534	6.37352	6.55733	6.77957	6.12324	6.22344	6.26933	6.15694	7.1408	6.6396	6.09837	6.04159	6.35108	6.53244	6.18845	5.63069	6.29032	6.35607	6.35868	6.47937	6.53092	6.63225	6.48636	6.10553	6.30742	6.42473	6.26708	6.42735	6.91749	6.40625	6.28933	5.65479	6.77615	6.11767	6.38558	6.26645	6.19975	6.41251	7.62477	6.71037	6.12892	6.16807
ALDH5A1	6.55905	6.1062	7.07122	6.68022	6.19018	6.6482	6.27842	5.71482	6.42588	6.91781	6.4754	6.44568	6.57835	6.69747	6.76097	8.34314	6.55394	6.30713	6.79195	6.11344	6.08413	5.48395	6.74991	6.14865	6.24708	7.03132	6.68706	6.00307	5.99494	6.17359	6.53845	6.58668	7.05746	6.61874	6.57213	6.60419	6.60347	6.73429	6.71842	6.52259	6.55218	7.16151	6.61732	6.70253	6.63089	4.7337	6.36095	6.72504	6.41102
ALDH6A1	7.04112	6.39541	7.07485	6.38203	7.00212	6.44395	7.02315	6.80543	7.31703	6.97233	6.61522	6.69238	6.93919	6.90745	6.74965	8.5738	7.53586	7.14252	7.86239	7.01389	7.10916	7.16898	7.98064	6.12074	6.19102	6.22526	6.15702	6.02645	5.97343	6.11645	6.34649	6.54378	6.45475	6.33474	6.49447	6.16165	6.33662	6.29265	6.13701	7.05879	6.04643	6.52448	6.30131	6.27275	6.62014	5.81923	6.495	6.8903	6.89473
ALDH7A1	7.67234	7.13165	7.35086	7.34523	7.93625	7.73427	7.00665	7.14722	7.30385	7.70496	7.06771	8.2114	8.12138	8.33575	8.34746	10.4194	8.52606	7.9026	8.7264	8.23659	7.66731	7.81791	8.36457	8.2587	8.79083	8.90275	8.73407	8.65994	8.61602	8.34494	8.45817	8.79716	8.59332	8.88011	8.27647	8.72172	8.99603	8.62366	8.65024	8.7283	8.3875	8.85941	8.51533	8.16363	8.96606	7.87956	7.78179	7.7885	8.63323
ALDH8A1	4.69941	5.15128	4.84498	4.87018	4.66377	5.26828	5.22985	4.41858	4.70752	5.1842	5.22505	4.94627	5.03501	5.1537	4.62897	3.80438	5.15183	5.98927	6.51178	5.52641	4.51532	4.19071	5.19906	5.03528	5.23487	5.04071	4.79682	5.29962	5.75195	5.3988	4.7476	5.59258	4.99221	5.10405	5.5804	5.4776	5.31822	5.18372	5.15732	5.23462	5.74733	4.73757	5.32506	5.68424	5.1915	4.31224	5.31881	5.34368	5.92873
ALDH9A1	10.4133	9.57742	10.1627	10.2322	10.0862	10.2344	9.61532	9.96986	9.83928	10.4488	9.55314	10.2756	10.7668	10.6798	10.6831	10.4919	10.5845	9.23425	10.3222	10.0541	10.4795	10.2645	10.0888	10.5846	10.2868	10.7709	10.9054	10.6171	10.4478	10.8447	10.7831	10.5795	10.5653	10.9521	10.7365	10.6251	10.6857	10.5866	10.3307	10.6327	10.2082	10.5354	10.8345	10.5235	10.4928	9.2217	9.88554	10.4823	10.1474
ALDOA	10.2236	10.6078	10.5562	10.4551	10.4061	10.5282	10.5911	10.5541	10.4973	10.3311	10.5477	9.67836	10.0657	9.86736	9.68901	10.5551	10.1627	9.85814	9.83501	10.5422	9.93961	9.47522	9.22872	10.5156	10.1895	10.0263	10.1813	10.2314	10.3842	10.2157	9.94995	10.0077	10.0321	10.1406	9.98061	10.3182	10.2413	9.70574	9.71361	9.70676	9.79655	9.77183	9.91393	10.0204	9.88306	10.6363	9.80874	10.1094	9.9429
ALDOAP2	4.96552	5.25266	5.23066	5.55794	5.26657	5.20436	5.69687	5.25629	5.49515	5.50716	5.46831	4.73286	4.77783	4.69683	4.70482	5.08519	4.68882	4.82254	4.75047	4.47146	5.25927	6.05317	5.52977	4.94206	4.8661	4.65364	4.62258	4.61917	5.21061	4.92052	4.31034	5.08865	4.77936	4.48545	5.0275	4.90546	4.75437	4.76606	4.3644	4.74662	4.17766	4.49905	4.70353	4.51305	4.62707	5.5572	4.67792	4.65073	4.66223
ALDOB	4.34198	4.54647	4.52281	4.27521	4.27494	4.39731	4.4081	4.24211	4.45502	4.4873	4.17333	4.13199	4.13766	4.09326	4.1802	4.16875	4.08326	4.19852	4.32845	4.12805	4.46075	4.61869	4.10949	4.31775	4.23154	4.33886	4.382	4.21121	4.29972	4.08906	4.3124	4.29479	4.19397	4.24257	4.17609	4.28413	4.31398	4.15429	4.1746	4.06324	4.16022	4.2952	4.13613	4.45165	4.1235	4.53773	4.12217	4.3574	4.09054
ALDOC	8.11526	7.87424	8.01178	8.36482	7.18061	7.55782	7.56094	7.83519	8.52087	7.78062	7.47917	7.30222	8.02384	8.14717	7.26436	6.46392	7.85905	6.98033	7.90594	8.42871	7.2098	8.29016	7.13646	7.53441	6.52044	6.66767	7.52677	7.94479	7.41798	7.65119	7.41155	7.42965	6.65107	7.65671	7.12844	7.35119	7.2009	6.75511	6.57352	7.77602	6.85019	6.55579	7.19503	6.39251	7.68157	7.62446	7.15858	7.5346	7.03346
ALG1	7.65799	7.91279	8.0063	7.88458	7.3312	7.58148	8.24661	7.71489	7.62366	8.05999	8.024	7.16034	7.39647	7.34332	7.33407	8.63667	7.35682	7.29409	7.51254	7.53371	7.15203	6.31063	7.11834	7.74209	7.4195	7.29676	7.63959	7.51703	7.63147	7.61258	7.27862	7.4477	7.37768	7.38162	7.4017	7.9677	7.65308	7.25386	6.90642	7.11251	7.43817	7.28701	7.50296	7.46702	7.26664	8.06937	6.90684	8.23139	7.32387
ALG12	7.70597	8.08917	8.07519	7.91013	7.43916	7.78433	8.32731	7.33805	7.86491	7.65185	8.24323	6.91325	7.17235	7.19071	7.04792	7.64761	7.05857	6.93693	7.34718	7.07783	7.40976	6.84691	7.48651	7.57401	7.36192	7.53899	7.65796	7.42758	7.46195	7.40212	7.13839	7.50083	7.28275	7.24513	7.10879	7.67314	7.38108	6.62859	6.92073	6.81883	7.24238	6.96807	6.95953	7.13023	7.11507	8.65778	7.37925	8.12643	7.04914
ALG13	7.4428	7.41286	6.90908	7.15575	7.07166	7.09405	7.07025	6.94456	7.24458	7.1321	6.98931	7.94583	7.47713	7.58923	7.50912	7.56338	7.42851	7.3385	7.28177	7.35099	7.81509	7.98022	7.4929	7.09198	7.40148	7.40044	7.35765	7.29525	7.21995	7.4586	7.31137	7.18109	7.46959	7.41702	7.6355	7.11596	7.28232	7.45191	7.76602	7.6592	7.24151	7.76504	7.62702	7.3354	7.64024	6.38967	7.48696	7.3177	7.54726
ALG14	6.48914	6.71662	6.31866	6.69333	6.4135	6.50149	6.84238	6.21173	6.33688	6.71229	6.97461	6.46357	6.70567	6.65824	6.79282	7.04099	6.54073	6.25022	6.54066	6.78588	6.35714	6.75149	6.64511	6.70692	6.34362	6.57311	6.82145	6.58316	6.59631	6.74133	6.74024	6.81934	6.713	6.85961	6.65845	6.95567	6.63445	6.50534	6.34462	6.51453	6.62552	6.3816	6.35096	6.71683	6.26348	6.73135	6.40817	6.46707	6.60561
ALG2	7.49553	7.66916	7.21884	7.85631	7.3084	7.69929	7.75753	7.92072	7.67911	7.52961	7.52024	7.91071	8.07179	7.8213	7.92889	8.0052	8.00417	8.48626	7.86101	7.85806	8.41051	8.54341	7.90307	8.20827	7.87094	8.05586	8.43719	7.92185	8.36284	7.89061	8.05363	8.00977	7.96685	7.89253	8.33146	8.03975	8.31806	7.86358	7.86885	8.04083	8.55616	7.70477	7.975	8.44491	8.01437	7.39173	7.9639	7.50905	7.89776
ALG3	9.50632	9.69556	9.39995	9.4729	8.77802	9.30976	9.82043	9.27768	9.33215	9.21833	10.0819	8.01271	8.78334	8.27836	8.31363	9.33896	8.7734	8.25577	8.17342	8.75142	9.16217	8.93927	8.36048	9.05872	8.6012	8.68808	8.94422	8.77524	8.77327	8.72952	8.42827	8.6573	8.46837	8.25573	8.22782	9.12029	8.96889	8.46374	8.5014	8.27362	8.80698	8.38106	8.41208	8.72475	8.48652	10.4424	8.99888	8.49657	8.77114
ALG5	6.46084	6.20809	5.92914	6.44655	6.65662	6.40158	6.08255	6.43555	6.05756	6.47023	6.4004	6.57532	6.68094	6.6269	6.68094	7.06541	6.60975	6.78829	6.95329	7.24538	6.49603	7.14365	6.68677	6.8338	6.64482	6.70718	6.63251	6.13109	6.45084	6.69202	6.75801	6.8123	6.81959	6.70924	7.12558	7.14168	7.0527	6.36088	6.61712	6.41875	7.09429	6.59417	6.76158	6.75751	6.68748	7.59951	6.59193	7.43636	6.50327
ALG6	6.22747	5.45106	5.81467	5.90368	5.72538	5.8285	6.02488	5.53859	5.26139	6.13808	6.16746	7.59168	7.60823	7.85626	7.79271	7.95157	7.688	5.92551	7.16995	8.27732	6.73813	6.41452	5.55185	7.26201	7.5485	7.6527	7.28271	7.20478	7.21089	7.57239	7.56414	7.96702	8.00894	7.89848	7.74281	7.42707	7.77571	7.73165	7.63105	7.98224	7.50033	7.88468	7.67518	7.31849	7.37906	3.58126	7.19694	8.57289	7.64393
ALG8	8.95766	9.23625	9.27568	9.30835	8.9603	9.05049	9.38028	9.11692	9.11692	9.29398	9.48054	8.37823	8.97137	8.66605	8.85287	9.76838	8.9355	7.84128	7.91237	8.87871	8.37666	8.41122	7.55965	8.15801	8.37528	8.23826	8.25108	8.13924	8.19454	8.09637	8.23616	8.51445	8.51713	8.26509	8.23662	8.17441	8.44312	8.1863	8.26288	8.04642	8.54184	8.04852	8.01496	8.43914	8.06857	7.55327	8.10389	7.91461	8.79668
ALG9	7.87873	7.6719	8.07496	8.08732	8.2934	7.68541	7.97274	7.62532	7.53323	7.90282	8.13112	8.13363	8.55038	8.47155	8.53779	8.75077	8.61623	7.3472	8.59577	8.34786	7.78877	6.92694	8.36755	8.37052	7.78841	8.15974	7.89086	8.23215	8.14214	7.94409	8.02337	8.30852	7.91073	8.03071	7.51972	8.3285	8.10759	8.49134	8.45482	8.60788	9.24892	8.34802	8.2767	8.45435	8.46394	5.64132	8.34276	7.74228	8.43395
ALK	4.89808	4.9643	5.0327	4.97683	4.99754	5.0137	5.0755	5.02563	4.72708	4.85016	4.90264	4.51059	5.46611	4.39149	4.64602	4.28199	4.99997	4.65527	4.34803	4.53328	4.65407	5.69142	4.67597	4.58833	4.55053	4.71495	4.51682	4.64481	4.65056	4.24745	4.52074	5.25056	4.60287	4.80356	4.46996	4.55445	4.70914	4.45857	4.52646	4.71134	4.6983	4.83901	4.54633	4.87057	4.77196	4.25989	4.30225	5.67209	5.6696
ALKBH1	6.59518	6.43035	6.73211	6.98164	6.83303	6.49214	6.34367	6.79442	7.01436	6.7851	6.50828	6.77969	6.14568	6.50963	6.50889	6.89513	6.82667	7.1687	6.65494	6.37031	7.27131	6.60369	6.51334	6.07593	5.95007	6.00899	6.08739	5.97657	5.78466	6.67258	6.72842	6.14993	6.65045	6.41374	6.82153	6.19272	6.42283	6.6068	6.66481	6.51519	5.97604	6.69185	6.57676	6.65105	6.63447	6.14192	7.13196	5.69915	6.39071
ALKBH2	7.37031	7.35652	7.22783	7.57074	6.84994	7.05487	7.82801	7.311	7.44625	7.33883	7.71556	6.67972	7.25664	7.02206	6.76169	7.9055	7.58578	7.99544	7.02829	7.35441	7.03401	6.30356	7.30903	7.11325	6.737	7.25767	7.07903	6.87551	7.20704	7.23323	7.27505	6.82613	6.85536	7.17369	7.52596	7.41256	7.23794	6.69306	7.1197	6.78773	7.14737	6.78501	7.00115	7.19379	6.98205	7.00574	7.85572	7.05149	7.03538
ALKBH3	8.29575	7.89285	8.51781	8.32963	8.62673	9.02256	7.94067	8.63283	8.14547	8.80222	8.33266	7.90372	8.22742	8.00281	8.07135	8.53361	8.29643	7.85699	8.66056	8.63918	8.32533	7.67313	8.23006	8.03666	8.2312	8.24295	8.18315	8.15184	8.13202	8.24498	8.46724	8.34111	8.40489	8.61681	8.14816	8.66873	8.26582	8.19736	8.37742	8.3275	8.42649	8.33414	8.17452	8.29345	8.24066	7.86904	7.86851	8.16201	8.43241
ALKBH4	6.5862	7.10152	7.18055	6.70265	6.58482	6.89375	7.46093	6.43375	6.54854	6.72035	7.20634	5.8167	5.91445	5.64828	6.15539	6.56968	6.21424	5.87373	6.33468	6.06968	5.66798	5.78052	6.47069	6.61346	6.65679	6.70875	6.19177	6.39919	6.41598	6.19427	6.38524	6.22442	6.32681	6.16105	5.87672	6.48509	6.534	5.71797	5.46707	6.06936	6.72035	6.09738	6.10398	6.12907	6.2961	8.75073	6.42991	6.10095	5.74027
ALKBH5	8.48196	8.67195	8.73638	8.66146	8.39678	8.62518	9.01841	8.52241	8.57694	8.53994	8.95272	8.01496	8.03831	7.85509	8.02973	8.5358	8.00473	7.74089	8.25516	7.61264	8.28566	7.79405	8.27595	8.43265	8.1359	8.05358	8.20268	8.22405	8.23183	7.9749	8.03571	7.9838	7.95484	8.18349	7.71344	8.33042	8.04345	7.8292	7.86063	7.83576	8.0176	7.77865	8.0907	7.95775	7.94957	8.69645	8.15554	8.44414	8.04414
ALKBH6	7.99431	8.31023	8.21976	8.18003	7.85543	7.9669	8.44652	7.74825	8.13812	7.96327	8.59967	7.53641	8.14817	7.41088	7.52913	8.02678	8.38156	7.67239	8.4146	8.20725	7.9585	7.46769	8.56936	7.86831	7.69817	7.72433	7.93768	7.93522	7.82709	7.88973	7.78711	7.87787	7.97946	7.81358	7.70897	8.09933	7.89697	7.68181	7.54738	7.6192	7.81639	7.60013	7.75059	7.6659	7.65548	8.72274	7.42953	7.55831	8.0776
ALKBH7	7.41742	7.09731	6.775	6.75177	6.46463	6.77312	7.18483	6.5755	6.8231	6.66338	7.21394	6.15459	6.1748	6.13428	6.1319	6.52437	6.45598	6.31953	7.01752	6.61062	6.73681	6.26499	5.99983	6.37344	6.17904	6.23754	6.34573	6.25642	6.20754	6.49895	6.24216	6.36751	6.48444	6.49875	6.40645	6.51035	6.61879	5.92855	6.06949	6.10821	5.87583	5.94421	6.18549	6.20029	6.23829	7.57479	6.29616	6.58266	6.12799
ALKBH8	5.72299	5.53069	5.35068	5.52658	5.86133	5.57286	5.52448	5.52619	5.33344	5.77001	5.2112	5.78033	6.15149	6.43018	6.39692	7.0893	6.93426	6.29867	7.35082	6.41959	6.50218	6.26102	6.2146	6.30943	6.43528	6.56038	6.60441	6.30042	6.31791	6.74953	6.80365	6.54779	6.65987	6.6835	6.80067	6.63621	6.66626	7.16704	6.86063	7.21833	6.7492	7.07803	6.77819	6.83994	6.68719	7.12878	5.96252	6.17167	6.43129
ALLC	3.93972	4.0004	3.85796	3.81617	3.97744	4.0617	3.92116	3.71086	3.82318	3.7979	3.68263	3.69887	3.86532	3.69408	3.68014	3.75041	3.68169	3.77156	3.4553	3.44439	3.76114	4.02586	4.33631	3.82366	3.61535	3.86191	3.86362	3.95475	3.82202	3.76678	3.77248	3.85879	3.78627	3.74991	3.83601	3.82922	3.78751	3.67454	3.58114	4.01712	3.51819	3.64558	3.6132	3.58771	3.74211	4.35738	4.17846	3.68601	3.7014
ALMS1	7.71675	7.04477	7.16313	7.20344	8.02081	7.47365	7.02274	7.67106	7.13367	7.50824	6.96321	7.58158	8.30853	7.72468	7.76296	8.00424	7.92309	7.43257	8.05345	8.53311	8.21415	7.61863	8.2268	8.71468	8.83901	8.59209	8.34535	8.81695	8.19078	8.24291	8.40748	8.39906	8.42001	8.80412	8.31069	8.74439	8.33383	8.44658	9.03753	8.57604	8.54894	8.9672	8.36464	8.26357	8.8245	8.74489	7.90267	8.62905	8.75004
ALMS1P	4.97215	4.68068	5.12774	5.18647	4.931	4.9928	4.85745	5.08976	5.09462	5.09485	4.88016	5.30634	5.59139	5.47676	5.50371	5.36339	5.58139	5.63338	5.66806	5.82575	5.72783	6.36418	5.98105	6.29577	6.29404	5.56169	5.60536	5.76156	4.99699	5.45212	5.61869	5.63988	5.76879	6.25687	5.67646	5.70532	5.73952	5.43144	6.53869	5.31535	5.5621	6.23779	5.50271	5.17505	6.31796	7.20188	5.60841	5.41857	5.62658
ALOX12	4.21904	4.33806	4.25857	4.46786	4.55756	4.62699	4.41358	4.38308	4.23683	4.45291	4.43229	4.65244	3.99087	3.98858	3.97174	3.98426	4.00301	4.58738	3.95683	4.8505	4.95041	3.67252	4.59647	4.00978	4.19628	3.96833	4.27476	4.0054	4.40149	4.39017	4.33343	4.13214	4.06026	4.19019	4.21304	4.23072	3.94014	4.14148	4.09462	4.18181	4.11333	4.20177	3.97644	4.37046	4.20814	4.47607	4.69039	3.99209	3.99209
ALOX12B	4.71905	4.89678	4.6827	4.76253	4.94088	4.85189	4.9819	4.81226	4.88516	4.83616	4.94205	4.50312	4.5082	4.51058	4.50925	4.49618	4.50756	4.88658	4.66969	5.19745	4.56815	4.34878	4.45628	4.67388	4.55109	4.84044	4.86895	4.96659	5.01041	4.75195	4.82199	4.9083	4.37738	4.7675	4.22853	4.53882	4.43585	4.79092	4.59752	4.44838	4.45837	4.46329	4.38598	4.66166	4.41478	6.26874	4.50305	4.52443	4.50725
ALOX12P2	4.62245	4.50347	4.89394	4.72213	4.60662	4.37281	4.76317	4.90061	4.80964	4.66874	4.3026	4.97796	4.96626	5.1233	4.97431	6.5149	5.02326	5.0595	4.7908	4.49176	5.20652	5.82899	4.92781	5.15174	5.72543	5.74744	5.23632	5.15246	4.62315	5.00128	5.11721	5.3343	5.21792	5.53917	5.0898	5.4731	5.42877	5.24197	5.90727	4.38299	4.93428	5.6236	4.95209	5.34658	5.3663	4.87318	4.94503	4.9648	4.97823
ALOX15	5.48539	6.72023	7.27216	5.34657	5.99842	5.84673	6.60744	7.13489	7.02152	5.4826	6.04187	5.66941	6.25779	5.98155	6.45378	6.05308	6.02849	5.61142	5.70753	6.0197	5.80231	5.57188	5.70344	7.3385	7.65916	7.38949	6.05363	7.82543	5.40624	5.13325	5.66794	6.74607	7.63289	7.88506	5.59152	7.70856	6.6795	5.78798	7.92869	4.99695	6.43797	7.8598	5.602	6.03982	7.11647	8.76674	6.32133	7.1305	6.56259
ALOX15B	9.64804	8.76069	7.22022	8.45	8.18017	8.73233	9.0056	8.55376	8.441	9.32818	7.48811	7.07244	8.91927	9.05886	8.04103	8.53425	9.50396	8.69705	8.56539	8.2715	8.83254	9.14997	7.91792	6.44944	6.80943	6.56318	8.36425	7.19792	7.43136	8.75168	7.8204	7.64549	7.39878	6.68695	8.25735	6.61656	7.3027	7.60645	6.78174	7.31976	7.12918	7.36349	7.22649	8.95528	7.07074	7.51234	9.10808	5.92227	7.23588
ALOX5	8.71863	9.57655	9.97842	9.9401	9.72929	10.1816	9.64975	10.0118	10.0393	9.90301	8.98262	9.01525	9.04923	9.33635	9.1337	6.69749	9.16084	8.8952	8.54754	9.18384	8.57768	8.06828	9.17452	8.837	7.29936	8.52118	8.78081	8.44245	8.54835	9.74877	8.73894	8.75753	8.51302	8.57885	8.87606	8.47242	8.60316	9.19895	7.92938	8.40618	8.80767	8.36224	9.05639	9.44737	8.64339	7.95693	8.44361	8.28553	8.43013
ALOX5AP	11.1195	12.2891	11.8988	12.1141	11.4433	12.1621	12.2185	12.1882	12.3317	11.8988	11.9602	10.7277	10.5248	10.6777	10.7743	7.13661	10.7413	10.9255	10.2402	10.998	10.7316	9.77724	11.1575	10.3201	9.30448	9.83062	9.8972	9.70467	9.887	10.5823	10.2809	10.6739	10.0762	10.0578	10.4923	9.68876	10.1967	10.4597	9.46342	9.5809	9.95361	9.21916	10.005	10.6342	9.8972	9.53734	10.9343	9.78177	9.57412
ALOXE3	4.45695	4.67103	4.63099	4.76499	4.58008	4.42874	4.70786	4.46145	4.59378	4.54179	4.67835	4.27625	4.2728	4.27983	4.27784	4.32037	4.27437	4.72303	3.88964	4.02073	4.29812	4.50479	4.59443	4.47961	4.29161	4.25978	4.59159	4.17055	4.35453	4.35561	4.15695	4.34027	4.0626	4.2808	4.3301	4.24069	4.30784	4.35874	4.08376	4.61429	4.37397	4.24469	4.4427	4.34363	4.26467	4.28411	5.60648	4.27335	4.28065
ALPI	5.08258	5.36003	5.27332	5.0666	5.16401	5.2289	5.21471	5.13128	5.19762	5.02946	5.10795	4.93219	4.93423	4.93737	4.94075	4.93188	4.9324	5.52792	4.64967	4.93054	5.07476	4.42758	4.81618	4.88633	4.93854	4.88364	4.85212	5.22575	5.20211	4.8114	4.7287	4.85366	4.83287	4.73987	4.742	4.80394	4.86674	4.91106	4.73801	5.00815	4.95791	4.7879	4.88173	4.75024	4.84689	4.8343	4.90838	4.92978	4.93017
ALPK1	6.78476	6.85199	6.51567	6.67998	7.13972	7.07323	6.44194	7.32123	6.57539	6.92632	6.48112	7.12275	7.25414	7.32151	7.28116	7.6137	7.26957	7.26257	7.03014	7.93609	7.21974	7.93648	7.3904	7.91004	7.63693	7.80736	7.62436	7.76847	7.46736	7.37428	7.67834	7.61571	7.75573	7.55476	7.39585	7.677	7.65986	7.71443	7.86658	8.14571	7.76456	7.60621	7.78761	7.72655	7.74097	7.14153	7.42171	7.17557	7.49915
ALPK2	4.13513	4.21312	3.99019	3.82181	4.17821	3.80938	3.79349	4.10289	3.67151	3.78482	4.1232	3.81495	3.81715	3.81382	3.8184	3.80606	3.81244	4.12997	3.5251	3.50376	4.3733	5.05426	3.9111	4.08965	3.22329	3.74106	4.11796	4.79857	5.04428	4.13253	5.10103	4.20498	3.9254	4.26672	4.57932	4.56686	3.80123	4.45252	3.70519	4.65169	5.03329	3.69521	4.52667	4.0527	4.24161	7.07162	3.80686	4.40702	3.81829
ALPK3	7.32896	7.16334	7.49846	7.78367	7.1541	6.96048	7.19923	7.3847	7.37669	7.45231	7.13686	7.48494	6.9984	6.73845	6.36423	6.35573	5.62343	7.17024	6.76674	5.99175	6.1475	5.84337	6.40555	6.14796	5.95485	6.06599	6.11891	6.41645	6.7385	6.83866	6.70312	5.98724	6.23462	5.89836	6.82789	6.02697	5.71776	7.28776	5.88261	6.22109	6.7979	6.21175	6.03663	6.71903	6.18314	4.6629	7.13924	5.73557	5.789
ALPL	8.72305	8.75723	8.12528	8.56873	8.40995	8.69576	8.66993	8.5294	8.76277	8.62114	8.67392	7.76837	8.11047	7.70253	7.81008	6.84455	8.11228	7.99654	8.30699	7.58822	8.04459	8.22311	7.68304	6.96148	6.91337	7.34993	8.49342	6.72857	7.36911	8.0909	7.61386	7.56974	7.69037	6.84121	7.9485	7.10802	6.52846	7.50108	6.56938	7.63593	7.31998	7.4419	7.58424	8.77192	7.17007	8.49672	7.96263	6.98688	7.61468
ALPP	5.16774	5.00615	5.81553	4.92889	5.04576	4.77126	4.55775	4.87498	5.10594	4.55326	5.21318	4.31885	4.3039	4.31216	4.30458	4.29255	7.81726	5.44133	5.80788	6.25142	4.31882	5.17702	6.7042	5.39212	5.16812	4.57014	4.27317	4.00827	3.97911	4.34946	4.74203	5.27118	4.77957	4.97155	4.33432	3.78299	4.57194	4.85142	4.5505	4.64025	4.8119	4.84599	5.08007	5.05126	5.25242	4.24433	4.34474	4.29926	4.30642
ALPPL2	5.83211	6.42302	6.19531	5.88739	5.91043	6.01164	6.20705	5.77267	6.09797	5.72519	6.07556	5.5309	5.55414	5.69864	5.71699	5.51481	5.77301	5.6713	5.46655	5.7291	5.98872	6.34683	5.91785	5.49491	5.5227	5.67016	5.49941	5.64428	5.93626	5.62275	5.41004	5.64312	5.15234	5.32704	5.2767	5.42175	5.53493	5.70064	5.86575	5.76945	5.95911	5.24471	5.58394	5.64873	5.78369	5.31791	5.5043	5.49589	5.52984
ALS2	5.95578	5.7797	5.94976	5.99363	6.36512	6.17698	5.62953	6.29305	5.97836	6.00667	5.62839	6.7345	6.90513	6.94912	6.93138	7.31569	6.85653	7.46389	7.15732	7.49057	6.12316	6.08806	6.76592	6.53095	7.10819	6.93434	6.86032	6.66693	6.84946	6.96469	7.0039	6.92573	6.95221	6.90682	7.05264	6.85412	6.7748	7.23038	7.18188	7.1621	6.94994	7.20489	6.85685	7.10494	7.10069	4.80635	6.81674	6.59253	6.60393
ALS2CL	8.30161	8.34018	8.56777	8.49304	8.29612	8.32276	8.56944	7.99858	8.45984	8.12589	8.38008	7.78316	7.6708	7.47108	7.47866	7.40921	7.62568	7.1832	7.7658	7.51653	7.20317	7.73704	7.4373	7.27421	7.58386	7.71572	8.03725	7.35694	7.34197	7.64559	7.55096	7.92782	7.71178	7.71162	7.30338	7.48377	7.83838	7.63648	7.67111	6.96533	7.39356	7.35385	7.47168	7.53773	7.32548	6.80789	7.55162	6.98592	7.97674
ALS2CR11	4.56483	4.71751	4.50094	5.07268	4.06276	4.67434	4.9752	4.50763	4.98051	4.74135	5.33723	4.19581	4.24009	4.17079	4.16742	4.83547	4.1422	4.02194	4.07492	4.60363	4.14649	4.27201	4.3416	4.02045	3.84597	3.79962	4.34351	3.72499	3.98815	4.91777	4.59686	4.29134	3.9673	4.14669	4.75448	4.01975	4.054	4.59907	4.08569	4.29364	3.81154	4.03095	4.37451	4.06693	4.3422	5.38318	4.14964	4.57568	4.12956
ALS2CR12	4.80491	5.14259	5.3406	4.92541	5.35313	4.70102	4.58116	5.635	5.22651	4.93963	4.91195	5.33925	6.31805	5.33307	5.33642	5.11161	5.33607	5.04031	5.67414	6.7322	4.54561	4.96907	5.41495	6.28656	6.90649	5.99791	5.17232	6.55707	4.5255	4.872	5.23456	5.86818	5.85641	6.38688	5.26298	6.55412	5.13147	4.76232	6.96013	5.11521	5.49328	7.00982	5.13071	4.81796	6.41557	5.20452	5.76378	6.44181	5.54385
ALX1	4.6158	4.60143	4.65483	4.40354	4.44142	4.10225	4.62341	4.4548	4.48037	4.19522	4.47913	4.35072	4.36132	4.36085	4.36458	4.35429	4.34731	4.26671	4.34179	4.15619	4.43239	5.53924	4.73118	4.43155	4.57482	4.64737	4.60829	4.62243	4.56769	4.50213	4.36285	4.36089	4.16408	5.13715	4.48116	4.32038	4.30166	4.30541	4.56042	4.66215	4.33004	4.29901	4.49537	4.48024	4.87877	4.72756	4.34124	4.3576	4.5229
ALX3	5.43496	5.60736	5.61769	5.3394	5.31124	5.59957	5.59341	5.38756	5.54242	5.22986	5.39992	5.0253	5.02595	5.0329	5.02651	5.01254	5.0253	5.25939	4.8542	5.16925	5.94333	5.28068	5.09483	5.01603	5.26038	5.28395	5.31809	5.43098	5.36776	4.93032	4.98145	5.41128	4.90889	4.87603	4.64883	4.9599	5.01718	5.2403	5.01586	5.11812	5.09802	4.95632	4.89768	4.96572	4.99634	5.99149	5.02454	5.01976	5.02824
ALX4	5.07449	5.26789	5.27907	5.18952	5.37017	5.21786	5.25877	5.22428	5.30383	5.28148	5.21805	5.1391	5.14158	5.13959	5.14533	5.14713	5.13936	5.00964	5.0168	4.8743	5.51548	5.12544	5.21609	5.15281	5.11315	5.25968	5.17965	5.41298	5.58276	4.86479	4.92741	5.22849	5.13839	4.86059	4.78728	5.11623	5.03361	5.43472	4.90272	5.10024	5.46285	5.07344	5.15123	5.07875	5.12563	5.1004	5.12187	5.1411	5.14581
ALYREF	9.16452	9.75628	9.53908	9.74711	9.13168	9.41357	9.87133	9.4894	9.42917	9.51814	9.95085	8.91116	9.05029	8.43096	8.95473	8.83737	8.93137	9.37262	9.03869	9.51968	8.88938	7.20123	8.47647	8.47813	8.28485	8.37846	8.46838	8.20239	8.62333	8.47514	8.29392	8.17745	8.13166	8.34671	8.51859	8.5428	8.50921	8.10186	7.97628	8.12359	8.29527	7.92504	8.36489	8.36753	8.06079	9.38294	9.19245	8.08114	7.86306
AMACR	5.10389	5.08172	5.40382	5.31076	5.46471	5.45641	5.30489	5.34443	5.01485	5.74111	5.33819	5.54175	5.5393	5.52909	5.54692	6.08509	5.53253	5.65202	5.8402	5.38467	5.46302	5.57424	5.52105	5.77053	5.73185	5.78137	5.48297	5.77625	5.3727	5.62951	5.80449	6.10022	5.7852	5.73368	5.28257	5.62544	5.71019	5.67843	5.5207	5.72356	5.22218	5.71727	5.48216	5.61003	5.59597	5.16171	5.47693	5.53883	5.43013
AMBN	3.87062	3.70433	3.6346	3.75743	3.84166	3.69564	3.65546	3.528	3.71359	3.58404	3.84553	3.54248	3.59223	3.67903	3.52434	3.49506	3.49273	3.62274	3.5301	3.12252	4.11041	4.75777	3.66123	3.53144	3.50111	3.57415	3.63515	3.61282	3.54972	3.39182	3.7225	3.60821	3.5873	3.54603	3.42209	3.7379	3.68733	3.85073	3.4623	3.75527	3.502	3.61881	3.39097	3.50738	3.59329	3.74861	3.52511	3.50068	3.49578
AMBP	4.76559	4.84843	4.66055	4.68469	4.90904	4.95077	4.97647	4.89921	5.00059	4.62862	4.77038	4.47382	4.48811	4.47633	4.47678	6.82816	4.46948	4.84484	5.09846	4.72883	4.96743	5.10765	4.33706	4.57166	4.5552	4.2802	4.48691	4.46941	4.51115	4.04291	4.4728	4.67057	4.35832	4.32833	4.37588	4.40077	4.40432	4.46941	4.50199	4.21155	5.05224	4.67359	4.69406	4.72513	4.45927	4.46919	4.44964	4.43568	4.46767
AMBRA1	6.88083	6.89785	7.19843	6.98065	6.69224	6.96673	6.85509	6.81005	6.95992	7.00203	6.76959	6.56619	6.65722	6.31689	6.57172	7.03659	6.66078	6.57161	6.88266	6.49231	6.20518	6.067	6.33855	6.22636	6.21042	6.2471	6.39532	6.26643	6.25116	6.43584	6.27597	6.35996	6.33228	6.2482	6.16562	6.21779	6.24013	6.19889	6.13162	6.21903	6.42302	6.09455	6.25625	6.35724	6.23051	5.47522	6.38948	6.60535	6.49417
AMD1	8.42763	8.85868	7.53656	8.3728	8.96826	8.61834	8.19176	9.16958	8.79491	8.42763	7.92181	10.6455	10.2303	9.8616	9.80684	9.62715	10.4839	11.2486	10.7928	9.88062	10.0869	10.9209	9.77907	9.62205	10.102	9.57855	9.63669	9.38322	9.63724	9.4736	9.37819	10.0202	9.74189	9.62486	10.2249	9.52337	9.84852	9.71329	9.90919	9.83149	9.9379	10.0019	9.85124	10.1425	9.5997	7.97329	10.4551	9.56064	10.0524
AMDHD1	5.37976	4.77803	5.24249	5.03939	5.06199	5.44091	5.70317	5.04014	5.00663	4.7895	5.28677	5.37685	5.13803	5.2363	5.28132	4.28985	6.37612	5.38807	6.24509	4.92996	5.66383	3.95108	5.68915	4.66189	5.23343	4.96579	5.70856	5.27702	5.03939	5.28836	5.15681	5.27578	5.08202	4.3252	4.85782	4.96485	4.93107	4.80093	4.44896	5.03222	5.55227	4.91171	5.2046	4.82099	4.758	4.31353	5.327	4.68653	5.43041
AMELX	4.09752	3.90043	4.06773	3.73427	4.09533	3.88488	4.22044	3.76364	4.15742	4.0336	4.43968	3.71911	3.70777	3.70591	3.72195	3.79707	3.70527	3.76711	3.89241	4.06721	3.89947	3.99416	3.56961	3.13678	3.50913	3.90429	3.5761	3.695	3.93837	3.45471	3.81235	3.63237	3.71278	3.91385	3.52049	3.92177	3.59452	4.10902	3.47533	3.87983	3.64379	3.50862	3.71426	3.72434	3.70977	4.21467	3.69762	3.7368	3.67746
AMELY	3.57299	3.47705	3.59454	3.41203	3.49961	3.35921	3.65599	3.50426	3.28948	3.54215	3.41432	3.57899	3.60891	3.54806	3.5408	3.6534	3.5261	4.17725	3.40629	3.7535	3.48459	3.51174	3.65998	3.50078	3.4114	3.63785	3.52015	3.36128	3.38331	3.37168	3.49179	3.27113	3.33684	3.23132	3.22064	3.39074	3.48261	3.3126	3.48984	3.60398	3.62059	3.24614	3.44524	3.40234	3.24343	3.44061	3.55067	3.53263	3.52944
AMER1	5.05344	4.56783	4.90015	5.12861	4.54143	5.01524	4.78064	4.70031	4.47049	5.38761	4.57747	4.92452	4.92123	4.93257	4.92652	4.97206	4.92158	5.14087	5.18103	4.92009	5.32636	5.13307	5.09888	4.65606	4.95319	5.04361	4.52628	4.64928	4.64539	5.3094	5.22214	4.70715	5.14007	5.02816	5.19906	5.17585	4.97769	5.12014	5.25518	4.9506	5.11455	4.87568	5.27281	5.42786	5.04659	4.67642	4.8789	4.88145	4.91349
AMER2	4.39745	4.99556	5.05665	4.78022	5.22537	4.84392	4.74298	4.77078	4.68567	4.6559	5.09689	4.46463	4.47656	4.46519	4.52749	4.49669	4.4606	4.58493	4.37398	4.31338	4.48145	5.25986	4.68294	4.90749	4.58663	4.26317	4.26317	4.86223	4.896	4.027	4.28479	4.51773	4.38222	4.45613	4.42895	4.67654	4.4155	4.92677	4.33834	4.1322	4.48767	4.02764	4.84599	4.7229	4.66612	4.9647	4.45805	4.45493	4.45858
AMER3	4.7992	4.91921	4.89275	4.73468	4.67978	4.6444	4.83232	4.69433	4.70402	4.6886	4.98185	4.54035	4.55458	4.53877	4.54688	4.52811	4.6221	4.46537	4.57325	4.59214	4.74531	4.9134	4.57575	4.48707	4.57121	4.45004	4.66536	4.61277	4.71573	4.62389	4.30012	4.61878	4.63453	4.64863	4.4161	4.44027	4.44543	5.00525	4.55161	4.73787	4.5805	4.31341	4.47578	4.69891	4.62632	4.90079	4.53955	4.53212	4.54789
AMFR	8.45238	8.59723	8.95678	8.83937	8.44927	8.66513	8.72014	8.30767	8.58513	8.45583	8.52899	7.62378	7.77185	8.24209	7.83038	5.97768	8.21292	7.92958	8.8196	7.69804	8.07948	6.67519	7.32483	7.5928	7.22838	7.46764	7.52206	7.67504	7.689	7.87298	7.52312	7.45887	7.55959	7.49602	7.36043	7.55895	7.58483	7.3411	7.40195	7.37205	7.48559	7.45658	7.60747	7.41503	7.65757	6.15693	8.16268	7.07063	7.75125
AMHR2	4.94883	5.18196	5.17385	5.13598	4.91431	5.21574	5.10144	5.08959	5.20406	4.92096	5.06343	4.84334	4.83854	4.83969	4.85157	4.83854	4.84091	4.6691	4.88068	4.7214	4.96593	5.31384	5.10052	5.0598	4.73799	4.65537	4.82137	4.79093	4.98882	4.83211	4.67833	4.91246	4.7617	4.74621	4.74366	4.81087	4.91669	4.72029	4.78496	4.96006	4.64239	4.78917	4.87496	5.1167	4.87598	4.75952	4.8357	4.83249	4.84803
AMICA1	8.98439	9.6573	9.62019	9.78371	9.43785	10.1551	9.03322	9.88161	10.0212	9.1788	9.34784	10.4278	9.78049	10.1416	9.8101	7.19688	9.46415	9.7259	8.85215	10.3967	9.60909	8.33356	9.3479	9.92675	8.04098	10.1514	9.11767	9.27543	9.30868	10.0574	10.1574	9.46925	9.79217	9.46975	9.28928	8.32207	9.39081	10.4645	8.73576	10.1341	9.80357	8.5799	9.70813	9.70242	9.21796	8.82195	8.95425	9.18239	8.92645
AMIGO1	7.98354	7.45824	7.6566	7.87251	7.32498	7.73738	7.67865	7.44636	7.58066	7.28571	7.8944	7.28657	7.18067	6.97136	6.83261	7.2185	7.26347	7.00994	7.80669	6.42632	7.53408	6.90536	6.37629	6.63521	6.6659	6.87693	6.89618	6.95906	7.05439	6.67625	6.56395	7.01466	6.71111	6.40119	6.34325	6.86962	6.59685	7.2378	6.40459	6.88324	6.84942	6.82903	6.73588	6.89349	6.72581	5.05501	7.01132	7.79431	6.65658
AMIGO2	7.37643	8.32209	8.84787	8.63794	10.1828	9.04331	8.42777	8.80217	8.52666	8.4624	8.81832	9.4389	9.42594	9.38334	9.55943	7.6772	9.48967	8.40146	9.12425	8.67145	9.2573	8.10711	9.22271	8.87109	8.58729	9.00717	9.30114	9.07388	8.97034	9.50238	9.07091	9.6302	8.83605	9.11973	9.09985	8.65812	8.68946	10.2295	8.93333	9.34654	10.1591	9.00479	9.55953	9.72175	9.69299	7.11456	9.27508	9.63774	9.1091
AMMECR1	6.85646	7.04441	6.92851	6.86069	6.79528	6.92087	7.12662	6.80414	6.52651	6.8954	7.01871	6.91099	6.98717	6.90299	6.92264	7.08703	7.18741	7.70272	7.61605	7.12592	7.08318	6.75931	6.29875	6.88057	6.67633	6.72611	6.98072	7.15831	7.11529	6.5824	7.04179	7.32661	7.03225	6.35756	6.71469	6.76353	6.66496	7.06697	7.1204	7.06122	7.69549	6.98719	6.62518	7.25879	6.65821	5.38715	6.95585	7.04401	6.79983
AMMECR1L	8.57743	8.67053	9.02446	9.36125	8.69374	8.88165	8.47101	8.9341	9.08717	9.21769	7.86345	9.47978	9.029	9.17086	9.03569	9.29797	9.2805	9.9603	9.46912	9.16344	9.35426	9.07691	9.18051	8.61579	9.4614	9.01954	9.18242	8.78665	9.35753	9.34487	8.99438	9.30322	9.21889	8.8444	9.94438	8.79355	9.07849	9.1821	9.61654	9.5858	9.13171	9.38186	9.39159	9.29488	9.37525	7.72995	9.50848	9.53568	9.51392
AMN	6.58878	6.79501	6.66916	6.47791	6.38675	6.71892	6.95544	6.58725	6.59476	6.66576	6.72178	6.49043	5.9759	5.98299	5.98537	7.46936	6.70264	6.52071	6.25919	5.85572	6.65281	6.42591	6.64014	6.52316	6.31896	6.5147	6.57271	6.5183	6.64636	5.90636	6.05055	6.43763	6.0758	6.10815	5.91772	6.31269	6.29613	6.25476	6.09217	6.30689	6.53344	5.91364	6.27858	6.16696	5.98871	6.36681	6.68276	5.40857	6.33143
AMN1	6.93654	6.2609	5.98505	6.60163	6.22505	6.19679	7.09242	6.03034	6.4452	6.60353	7.32877	7.58517	7.38266	7.28717	7.54246	7.97874	7.35997	7.36891	7.48888	8.44755	7.35407	5.86587	6.87648	7.0242	6.60863	6.66088	6.94461	7.34492	6.68154	7.01472	7.48066	7.67025	7.08722	7.49501	7.33405	6.83458	6.57733	7.93548	7.96946	8.07405	7.87936	7.42324	7.36973	7.49849	7.40604	4.38824	7.37386	8.23664	6.90534
AMOT	5.22989	4.79834	5.52292	5.115	5.12372	5.34837	4.60416	5.16485	5.10313	5.25973	5.03138	4.89764	4.85576	4.87823	4.86989	4.82948	4.87252	4.69618	4.57883	4.99809	4.54642	4.64859	4.81342	5.14778	4.98129	5.14561	4.91375	4.83557	4.91689	5.02508	4.80634	5.07299	4.93373	5.09642	4.85884	4.77761	5.04021	5.02489	4.99332	4.85218	4.79065	5.2429	4.87041	4.23591	5.1542	4.72215	4.85163	5.86543	4.87265
AMOTL1	7.35657	6.90408	7.49686	7.40733	7.50773	7.68012	6.91452	7.50915	6.74763	7.39043	7.07583	7.45514	7.23118	7.32823	7.25073	7.08607	7.36407	7.68999	7.86108	7.06032	7.37101	7.45485	7.65565	6.68172	7.00081	7.19378	7.28663	7.05754	7.23646	7.57176	7.57399	7.19378	7.19088	7.14745	7.66889	6.98782	7.11268	7.6037	7.1931	7.41157	7.01428	7.07457	7.3147	7.38478	7.29921	7.54939	7.82509	7.27364	7.16342
AMOTL2	9.0445	9.10929	9.63808	9.85527	9.26331	9.42641	9.53101	9.10508	8.9717	9.66935	9.49135	8.62294	9.18431	8.62022	8.60336	8.82864	9.50147	7.99574	9.88354	8.98951	8.65714	8.41184	9.76081	8.20007	8.12034	8.34907	8.87542	8.17102	8.25834	8.90166	8.66802	8.67494	8.66501	8.68557	8.44974	8.58952	8.61131	8.81713	8.10789	9.0416	8.57472	8.7773	8.67898	8.61385	8.55389	8.09174	8.16054	8.01222	8.9348
AMPD1	4.52817	4.58095	4.63789	3.89436	5.30971	4.56906	3.92893	4.96619	6.37719	5.40961	5.45224	4.76995	5.2064	8.07278	5.66852	3.97525	3.97562	5.20808	4.56835	4.93298	5.01798	6.65975	5.94386	7.40926	6.12367	7.00193	5.68625	7.89529	6.3531	6.07124	7.34602	5.38712	6.26556	7.12202	6.03775	8.0805	6.24139	7.47877	7.23657	6.33706	7.97967	7.29233	6.80333	5.98983	7.34814	3.94329	6.35264	6.8861	6.23873
AMPD2	8.42412	8.54894	8.27459	8.34753	7.96861	8.4224	8.63377	8.17424	8.6239	8.19035	8.56269	8.43725	8.14316	8.52007	8.09329	7.63954	7.7426	8.60661	7.77916	8.68675	8.2987	8.09594	7.68057	8.29831	7.51534	8.02552	8.09329	8.23417	8.37388	8.48264	7.85943	7.5973	7.83936	8.0593	8.07464	8.14499	8.04929	7.78735	8.01511	8.25051	8.05979	7.51063	8.05888	8.00673	7.73497	8.58499	8.05536	8.0155	8.16371
AMPD3	7.96568	8.04077	8.13558	7.89644	7.8131	7.61067	7.35397	8.01994	8.50238	7.72814	7.79703	8.16029	8.06246	7.51269	8.56669	7.38271	7.86275	8.574	7.41477	9.08037	7.26871	7.49279	7.79818	9.375	9.09382	8.61501	7.83614	8.51968	8.18587	7.48082	8.2882	7.98847	8.38342	8.71361	7.49028	9.11006	8.38843	8.06841	8.48058	7.61345	8.4448	8.5687	8.06571	8.0663	8.54637	7.00435	7.42872	7.80091	8.58342
AMPH	4.30247	4.70586	4.143	4.95148	4.92759	4.83131	4.9716	4.4889	4.8708	4.95901	5.12786	4.7563	4.24563	5.06133	4.65284	4.66801	4.65996	5.18207	4.82015	6.37207	5.61346	5.06087	5.07016	4.63615	5.6464	5.13483	4.64414	5.04584	5.08499	4.71799	4.95801	4.84262	5.20836	4.84614	4.99963	4.3798	4.9638	4.82761	4.49295	5.39281	5.04669	5.32643	5.27086	4.86688	5.94986	4.19342	4.70607	4.74746	5.32923
AMT	8.70426	8.60717	8.92884	8.62483	8.5281	8.66487	8.73767	8.59881	8.36778	8.48725	8.6939	7.42663	7.63727	7.82901	7.50917	8.29937	7.93491	7.02394	7.72795	7.38789	7.5261	8.05655	8.06624	7.82037	8.02777	8.48297	8.21452	8.27984	8.06076	8.20629	8.21332	8.50087	8.39768	8.34442	7.70024	8.21208	7.85374	7.74954	7.9792	7.98232	7.79038	7.80772	7.97227	7.74337	8.27819	7.11236	7.59273	7.78697	8.68202
AMZ1	6.16766	6.11316	6.39437	6.27417	6.14888	6.24468	6.88317	6.4209	6.16004	5.8139	6.44424	5.86547	5.68951	5.62193	5.61854	6.2888	6.14246	5.94438	5.61655	5.63974	6.12196	6.82111	5.54346	5.95453	5.65605	5.61921	5.62038	5.8057	5.95031	5.87152	5.73603	5.88979	5.52415	5.54759	5.46872	5.66279	5.72574	6.03593	5.46821	5.9324	5.91378	5.59164	5.56286	5.78557	5.38829	7.35424	5.66483	5.51509	5.82507
AMZ2	9.95294	9.93528	10.1429	10.0832	9.9965	9.93214	9.65346	9.84769	9.85054	10.1646	10.1113	9.52568	9.6352	10.0098	9.93307	9.82353	9.68307	8.59605	9.28954	9.49421	9.34124	9.19893	9.33679	9.95762	9.67001	9.57853	9.54285	9.84967	9.74336	9.20747	9.40598	9.61944	9.20582	9.55837	9.13242	9.96403	9.77579	9.38674	9.6121	9.40553	9.85942	9.28064	9.51003	9.12083	9.48133	8.08488	9.27911	9.5296	9.84595
AMZ2P1	7.48411	7.84734	7.65041	7.58703	7.66055	7.81424	7.58628	7.28446	7.5663	7.5639	8.05809	7.66501	7.33852	7.90271	7.73421	7.28516	6.93799	7.47584	7.40859	7.97975	6.85351	6.31781	7.23142	7.08933	7.82944	7.32156	6.76009	7.6585	6.97109	7.02265	7.38184	7.74864	8.18142	7.66171	7.43339	7.55434	7.67526	7.61024	7.50473	7.29452	7.14362	7.84533	7.57205	6.62253	8.03818	8.58592	7.41503	8.0108	7.25839
ANAPC10	7.15087	6.89941	7.09889	7.4744	7.36342	7.06925	7.37273	6.80239	7.07574	6.87047	7.42547	6.92491	7.11027	7.28224	7.44252	7.01684	7.41103	7.0321	7.33776	7.4563	6.8653	6.09996	6.29385	6.34054	6.39893	6.2662	7.11688	6.21759	6.27047	7.11711	7.08049	7.0243	6.96472	7.0237	7.58399	6.43621	7.3055	6.81106	6.37419	6.65858	6.10806	6.91184	6.5739	6.90816	6.61928	5.48679	6.65672	8.1395	6.81708
ANAPC11	7.22488	7.4602	7.2554	7.49878	7.01591	7.21237	7.75953	7.13689	7.28967	7.22888	8.0659	6.65971	6.9045	6.87764	6.83049	7.48485	7.14659	6.94156	6.72193	7.02552	6.90897	7.20662	6.43082	6.92735	6.84713	6.81627	7.04006	6.77486	7.05558	7.0374	7.16804	6.89491	7.10368	7.08141	6.97385	7.18589	7.05345	6.55377	6.53472	6.6926	6.42023	6.49257	6.65677	6.67215	6.43817	7.94699	6.83657	7.11765	6.79691
ANAPC13	7.42403	7.58293	7.49867	7.48717	7.49779	7.42232	7.52868	7.68599	6.94512	7.54073	7.66819	7.78201	7.9848	7.86304	7.70676	8.07284	8.15416	7.85894	8.15272	8.15708	8.65253	8.0501	7.68853	8.03182	8.19296	8.24241	8.31375	8.14439	8.25964	8.27678	8.11558	8.3322	8.27186	8.17031	8.06723	8.17329	8.34958	8.15654	8.18558	8.3315	8.22357	8.26086	8.33257	8.50865	8.22165	8.93397	7.49238	8.27986	8.02292
ANAPC15	8.55644	8.62786	8.99724	9.17446	8.70937	8.59048	8.92878	8.66223	8.55599	8.78485	8.88942	7.98041	7.69669	7.26098	7.6873	8.45922	8.12696	7.42919	8.06378	7.92065	7.55533	7.73949	8.25197	7.83087	7.90521	7.86672	7.96771	7.69163	7.70154	7.95642	7.98393	8.01396	7.83578	7.82272	7.86385	7.832	8.01644	7.89245	7.50803	7.54911	7.48526	8.01436	8.04802	7.85713	7.73441	9.15301	7.63912	8.533	7.98219
ANAPC16	9.70737	9.62967	9.7867	9.85245	9.70531	9.52581	9.84702	9.50286	9.73842	9.75584	10.0576	9.99559	10.0804	9.88087	10.0501	10.1685	10.1196	9.17885	10.4634	9.87654	10.3827	10.0929	10.0755	10.1582	10.2224	10.2732	10.0593	10.3025	9.71094	9.94155	10.4415	10.4524	10.3275	10.6804	10.0271	10.1219	10.3711	9.32723	9.59896	9.50551	9.41302	9.71383	9.7093	9.78626	9.7027	8.38951	9.94056	9.91581	10.1623
ANAPC2	7.41942	7.53749	7.58255	7.56893	7.39681	7.50868	7.71987	7.39571	7.70154	7.46809	7.48953	7.43651	7.16788	6.57604	7.13464	7.70567	7.97271	6.93455	6.96573	6.9445	6.92127	6.68241	7.23754	7.4103	7.02318	7.3531	7.36633	7.67035	7.42197	7.33287	7.12739	7.28012	7.12456	7.0672	7.10561	7.43352	7.30486	7.06476	6.85839	6.90047	7.49538	6.81829	7.24494	6.97177	7.26206	6.73668	7.14842	7.5296	7.00014
ANAPC4	8.47384	8.34134	8.28322	8.30061	8.66418	8.32065	8.25701	8.54275	8.59663	8.44395	8.59032	8.67461	9.13124	9.35577	9.38213	9.15525	9.51244	8.10073	9.43341	9.95397	8.70341	8.78728	9.28068	9.51019	9.653	9.45465	9.14857	9.65847	9.2668	9.29985	9.37186	9.39528	9.70845	9.63464	9.00491	9.73498	9.48743	9.43772	9.8388	9.25281	9.49299	9.75731	9.31617	9.2068	9.56074	7.87105	8.52599	9.60135	9.81947
ANAPC5	8.4441	8.15332	9.05884	8.84043	8.71735	8.83064	7.88492	8.87685	8.62836	8.8401	7.83472	7.99532	8.22769	8.51706	8.33469	8.67581	8.50273	7.97548	8.46316	8.8821	8.58843	8.34978	8.71839	9.08967	8.94006	9.00704	8.79607	9.08373	8.95471	8.8408	8.95142	8.83818	9.06488	9.00142	8.90678	9.15589	9.0865	8.70376	8.81195	8.46687	9.12444	8.8963	8.73784	8.71698	8.77969	9.36442	8.83594	8.3001	8.45759
ANAPC7	7.82273	7.8469	8.31779	8.04075	8.21381	8.38077	7.63845	8.21423	8.0771	8.19735	8.19028	7.83769	8.30674	8.03218	8.10955	8.39186	8.37369	7.98235	8.01808	8.27252	7.71469	8.01695	8.15185	8.20566	8.26762	8.35596	8.09739	8.18296	7.98102	8.12937	8.24633	8.23371	8.18412	8.12143	8.21071	8.5008	8.32113	8.27588	8.30238	8.19778	7.97448	8.34275	8.43198	8.51028	8.43549	8.6344	8.22058	7.95694	8.11603
ANG	8.97207	9.00568	8.81237	8.47663	8.54908	8.46421	9.13047	8.42539	8.77152	8.47145	9.125	8.14666	8.2381	8.50872	8.03736	8.31531	8.85285	8.45886	8.85299	8.055	8.80363	8.27036	9.28825	7.52797	7.77521	7.56537	7.55	7.35482	7.40712	7.45561	7.84118	8.09669	8.09288	8.38067	7.61548	7.73946	7.74862	7.30546	7.86516	8.23257	7.30514	7.96757	7.73089	7.28777	8.16221	6.47847	7.88894	8.04588	8.14709
ANGEL1	7.6333	7.26702	7.5472	7.77195	7.18022	7.57509	7.65554	7.36064	7.49378	7.39135	7.67159	6.83108	7.1435	7.07821	7.34009	7.41212	7.03329	7.06948	6.74456	6.9717	7.31284	7.19864	6.63024	7.29218	7.12269	7.28735	7.09117	7.33406	7.1853	6.94988	7.05839	7.00388	7.25111	6.97116	6.77664	7.29826	7.07624	7.32384	7.01912	6.72422	7.38378	6.92065	6.98134	7.15834	7.19619	7.98384	6.84193	7.00219	6.9853
ANGEL2	6.58807	6.13202	6.36583	6.24837	6.52641	6.33308	6.03743	6.43035	5.90787	6.62326	6.03442	7.60311	7.6043	7.52971	7.79862	8.18261	7.74484	7.05949	8.06393	7.7302	7.62303	6.12754	7.42604	7.14407	7.50063	7.70869	7.39494	7.40448	7.0945	7.60915	7.81984	7.58351	7.73749	7.81224	7.48697	7.66573	7.59133	7.64065	7.82217	7.84287	7.45443	7.62342	7.76244	7.64191	7.63792	4.65585	7.16074	7.62732	6.9792
ANGPT1	8.37026	7.01738	6.94236	7.09541	7.76785	7.13261	6.97694	7.04868	6.85107	7.28572	7.10484	8.21236	7.69301	7.10181	7.66968	6.01318	7.7927	7.55593	8.54474	8.39284	8.29336	7.47575	8.21702	6.55838	7.30947	7.73726	8.1452	7.55565	7.80585	8.44484	8.39383	8.42812	7.83816	7.98656	8.20711	6.5194	7.57034	8.70632	7.55361	8.4085	7.69108	8.30261	8.43724	8.27934	8.04841	7.65461	7.47239	8.76644	7.39226
ANGPT2	6.57284	5.19524	4.61463	5.77578	5.67384	5.38288	5.08104	6.62575	5.13799	6.24683	4.66479	6.18435	6.49508	7.21883	6.40729	7.47721	7.47053	6.06466	6.15399	5.02857	6.08926	7.75074	8.96715	6.74518	5.92395	5.70073	5.36719	6.08613	6.91208	6.53812	6.84307	5.67293	6.44611	6.80373	7.50556	6.52599	5.93399	6.37739	6.31719	8.07979	5.66565	6.48348	6.82908	6.7293	6.56972	4.55768	6.49106	7.10263	5.9238
ANGPT4	4.87334	5.17892	4.99904	5.2265	5.40407	5.28516	5.43729	5.26571	5.1999	5.13487	4.93991	4.81776	4.8039	4.83272	4.82439	4.83522	4.82496	4.56577	4.73056	4.58139	5.32264	5.70853	5.08679	4.62729	4.86518	4.79988	4.80093	4.82436	4.99502	4.936	4.80877	4.77039	4.60032	4.59857	4.95785	4.63237	4.81162	4.73839	4.56053	5.20893	4.63209	4.94681	4.88061	4.86961	4.87859	4.67377	4.8001	4.82344	4.80804
ANGPTL1	6.37174	6.68825	6.42624	6.5114	7.1823	6.55711	5.97267	7.0105	6.83464	7.1016	5.91303	7.63059	7.28008	8.5325	7.2558	4.79167	7.24878	7.07659	8.81861	7.77762	8.63288	8.09313	8.16638	6.53621	6.32495	6.52858	7.72081	6.85558	7.38581	7.87237	7.21634	7.67482	7.22599	7.93182	7.73593	6.92732	6.66664	7.97039	7.62173	9.03008	5.6402	7.59763	7.99572	7.78315	8.78727	6.62336	7.23847	7.90823	7.24289
ANGPTL2	8.61795	8.53225	8.69195	8.92269	7.82529	8.78424	8.89411	8.3944	8.39272	8.72279	8.31904	7.45075	7.23641	8.1813	7.37258	6.42492	6.856	7.0945	7.22584	6.44269	6.86549	7.22558	7.75942	7.39044	7.23284	7.64723	7.98108	7.50128	8.65438	8.2527	7.72007	6.9912	7.24967	7.4969	7.92639	8.0871	7.82076	7.49226	7.43398	7.57434	7.30101	7.28525	7.87017	7.79818	7.77512	8.79495	7.17809	7.78946	7.82358
ANGPTL3	3.01289	2.847	2.8421	2.95625	2.7805	2.86847	2.95799	2.86695	2.95168	3.06223	2.90876	3.09675	3.03138	2.97805	3.01474	3.06374	2.95833	3.37546	2.98033	3.1493	2.87816	3.31393	3.3039	2.71013	2.85119	3.04773	2.8479	2.94796	2.67711	2.98072	2.82926	2.90683	2.75928	2.74992	2.72559	2.91234	2.90982	2.818	2.73025	2.99303	2.99544	2.92858	2.98503	2.98133	2.89433	2.89541	2.99492	3.09363	2.99806
ANGPTL4	7.86752	9.50193	8.06111	9.38745	7.8214	9.15712	8.8287	8.54756	10.0492	7.52489	8.14453	8.89138	7.20883	7.3243	5.01271	5.45229	7.24778	9.94424	5.37333	6.45242	6.76465	9.31591	7.04449	6.11556	6.05431	5.63964	5.90692	6.11373	6.0259	6.15684	5.654	5.85035	5.78437	5.79101	7.24838	5.86329	5.83831	5.46609	5.95695	5.76171	5.66517	5.60433	5.8011	6.12348	5.96323	9.55246	9.53201	7.00258	6.38904
ANGPTL6	5.71989	5.98943	5.79786	5.80564	5.29954	6.01496	6.35103	5.84344	5.9032	5.57865	6.35568	4.97808	5.05585	5.29692	5.29131	4.84463	5.31543	5.64648	5.32852	4.87858	5.64897	6.02438	6.30248	5.47332	5.60612	5.50343	5.63328	5.79313	5.78053	5.34436	5.10333	5.73814	5.37521	5.17984	5.08373	5.48514	5.36514	5.32413	5.41488	5.00644	5.66593	4.59912	5.40416	5.08409	4.90223	4.75574	5.88398	6.5732	5.1004
ANGPTL7	4.88445	4.48302	4.55375	5.158	4.82018	5.02536	4.98732	4.92071	4.51743	5.16814	4.66355	5.38797	4.41044	4.41416	4.41021	4.36089	4.4041	5.15895	5.10916	4.32212	4.85067	4.54195	4.62058	4.09631	4.32826	4.06525	4.21413	4.04646	4.50022	4.71512	4.50301	4.48877	4.57257	4.59322	4.65261	4.29714	4.34648	4.17694	4.0099	4.33026	4.26417	4.47019	4.3097	4.39394	4.04994	4.18647	4.36813	4.35043	4.3958
ANK1	4.93424	5.02105	5.15637	5.09223	5.05095	5.08071	4.93169	4.95242	4.91039	4.87035	4.95935	4.7684	4.69367	4.76999	4.74957	4.75411	4.70073	4.69611	4.56099	4.62671	5.10654	5.26261	4.86049	4.82545	4.62333	4.69893	4.80734	4.85876	4.93637	4.65303	4.73246	4.90648	4.76559	4.67161	4.67959	4.92767	4.777	4.90929	4.63351	4.81597	4.87569	4.64933	4.80073	4.88511	4.81483	4.79885	4.71237	4.67187	4.74873
ANK2	5.05328	5.32082	4.88169	5.25106	5.62754	5.31928	4.83294	5.88172	5.54076	5.3254	4.43769	6.63697	5.90168	6.77395	5.83106	5.139	5.38847	5.46679	5.10445	5.44898	4.88157	6.57194	6.44521	5.96022	5.81785	5.899	6.08113	6.1098	6.83065	6.6262	6.1953	6.19168	5.96439	6.32293	6.88962	5.94567	5.98428	6.6929	6.13748	7.2989	6.2959	6.16637	6.61969	5.92918	6.36323	4.47861	6.6578	7.10314	6.56176
ANK3	8.41528	7.459	7.1959	7.08859	8.58624	7.9962	7.34447	8.09441	6.91284	8.22692	6.77883	7.87473	8.28433	7.91558	7.98435	6.77663	8.17573	7.28512	7.90345	7.56974	7.16157	8.45485	7.79612	7.44216	8.06768	7.84274	7.90399	7.58598	6.96752	7.43437	7.56545	7.77784	7.78845	8.35507	7.59293	7.50484	7.59038	8.05642	8.64417	7.52987	7.58407	8.30734	7.87861	7.91361	7.76324	7.22751	7.65725	7.88553	7.87844
ANKAR	4.94952	4.76117	4.75212	4.65619	4.92136	4.54808	4.94844	4.54589	4.2737	4.96238	4.88277	5.02665	5.03583	4.97443	4.97989	5.20283	4.97466	5.05678	4.65454	4.6538	5.25637	4.67127	4.88122	4.6276	4.73735	5.21163	5.12311	4.65268	4.73805	5.18675	5.41637	5.20709	5.23117	5.30536	5.1078	4.94868	4.95468	5.63563	5.47045	5.5336	4.84039	5.81959	5.40297	5.0791	5.43895	6.96746	4.96888	4.91966	4.9455
ANKDD1A	6.85861	6.83651	6.43669	6.96351	6.44046	6.50713	6.87153	6.39763	6.73063	6.68544	6.32083	6.92406	6.7122	6.7623	6.88379	5.61124	6.36617	7.71889	7.35691	6.93969	6.81225	6.96428	7.18816	6.70789	6.10739	6.68007	6.77557	7.22705	7.20129	6.69774	6.80307	6.41942	6.75466	6.81278	7.40803	7.02901	6.422	6.76919	6.23445	6.90306	6.93279	6.46912	6.80307	6.71974	7.05724	6.23284	7.45714	6.71562	7.34099
ANKEF1	4.72666	4.66184	4.93335	4.59283	5.23354	5.04242	4.73601	5.06994	4.89289	4.98542	4.5493	5.52281	6.1756	5.61513	5.69965	6.94983	6.22442	5.42579	6.06195	6.44198	5.11594	5.2537	5.4875	5.93066	5.61868	5.74495	5.72999	5.4574	5.05539	5.77591	5.43432	5.82685	5.77376	5.90529	5.66932	5.97667	5.88601	5.67848	6.18341	5.8684	5.59673	6.28888	5.59295	6.04512	5.85083	4.89563	5.24247	5.49851	5.61164
ANKFN1	3.72248	4.42965	4.60799	3.697	4.52522	4.20431	3.63482	5.14356	4.42301	3.84832	3.8837	4.60022	4.62305	4.60265	4.96769	4.60737	4.64093	3.76958	4.26923	5.12426	4.05197	4.31185	4.35761	5.58831	6.22634	5.69249	4.67511	5.78546	4.03402	4.4515	4.24896	4.92692	5.44208	6.16286	4.42771	5.97678	5.13456	4.15827	6.38546	4.54392	4.99167	6.3275	4.7158	3.99593	5.75989	4.51604	4.60046	5.24538	4.61253
ANKFY1	6.95651	6.38513	7.36389	6.91693	7.22912	7.27131	6.54872	7.43866	6.81607	7.38452	6.21628	7.25185	7.31184	7.36705	7.14668	7.55627	7.449	6.89324	6.77639	7.15634	7.44742	7.49045	7.60984	7.41305	7.21026	7.34743	7.40739	7.16758	7.10154	7.39527	7.40886	7.47456	7.43571	7.29522	7.12807	7.2885	7.29765	7.40711	7.26422	7.32836	7.35603	7.37641	7.35812	7.61367	7.36358	6.68254	7.21518	7.1606	7.19811
ANKH	6.90591	7.23493	7.21934	7.15868	6.75832	7.22459	7.3672	7.13502	7.01157	6.99452	7.2271	7.26792	6.83712	7.28592	7.07773	7.09104	6.98165	7.15812	7.0472	7.06527	6.84005	7.43766	7.46077	7.48257	6.96813	7.34173	7.28147	7.39938	7.68229	7.43243	7.48985	6.99625	7.29136	7.34237	7.53428	7.63529	7.56548	7.20615	7.03204	7.21714	7.39164	7.10467	7.49252	7.35567	7.34271	6.62946	7.692	7.34941	7.22652
ANKHD1	7.48165	7.2929	7.33398	6.98744	7.93491	7.38194	6.92146	7.76233	7.29762	7.44589	6.93016	7.52223	7.87582	7.68848	7.73538	8.27011	7.94217	8.728	8.61472	8.26959	7.57122	7.28332	8.12764	8.05464	8.14787	8.15356	8.13774	7.99197	7.98226	7.9209	8.12968	8.08143	8.12596	8.02938	7.94192	8.03255	8.02201	8.14589	8.14958	8.14473	8.255	8.12074	7.98226	8.11303	8.11378	6.99261	8.12222	7.63801	7.74554
ANKIB1	8.18955	7.54162	7.63247	7.5196	8.43065	7.84859	7.2976	8.21865	7.49437	7.91327	7.18744	8.62962	8.66513	8.68473	8.66878	8.81538	8.6566	8.04526	8.26061	7.90388	7.99808	7.96826	8.39705	8.37287	8.46411	8.54302	8.62942	8.4275	8.59994	8.5958	8.60646	8.61799	8.43788	8.47749	8.31529	8.56099	8.60182	8.95838	8.86501	8.96233	8.93851	8.80086	8.80023	8.73215	8.75835	6.0623	8.473	9.22393	8.48184
ANKLE1	4.73186	4.77906	4.91216	4.85835	5.05316	4.95128	5.2713	4.89144	4.74267	4.68027	4.83052	4.42704	4.55892	4.38559	4.4053	4.46428	4.33641	4.89178	4.61072	4.56239	4.35717	4.15259	4.22184	4.22768	4.75706	4.47669	4.56885	4.56925	4.5469	4.44702	4.28977	4.57622	4.19416	4.21232	4.43868	4.33624	4.35942	4.77301	4.28505	4.56817	4.81801	3.8569	4.30216	4.64165	4.49836	6.22525	4.39514	4.47049	4.36794
ANKLE2	7.61322	7.8281	7.81809	8.17434	8.02247	7.96744	7.67193	7.93093	7.97426	7.84031	7.26613	8.29982	7.72827	7.68992	7.6176	8.0067	7.74247	8.72385	7.81302	7.77707	7.47532	8.16548	7.68933	7.63716	7.77451	7.85695	7.89137	8.03758	7.90701	8.02759	7.70493	7.78022	7.53199	7.82538	8.32166	7.72543	7.79558	7.70238	7.6782	7.48177	8.07556	7.50932	7.9723	8.02339	7.83909	8.37174	8.17428	6.81553	7.68317
ANKMY1	6.11538	6.3847	6.9172	6.31234	6.31758	6.58578	6.36746	6.24893	6.50746	6.23538	6.42513	5.89639	5.76658	5.706	6.07664	6.41891	6.30281	5.63351	6.04376	6.32519	5.76475	5.16805	6.13491	6.5157	6.52984	6.16501	6.25019	6.42564	5.87948	5.87176	5.88929	6.14475	5.79062	6.13247	5.72381	6.42333	6.17625	5.64298	6.3322	5.57149	6.24094	6.25019	5.70165	5.58777	6.05549	7.64526	5.9167	6.05655	6.56337
ANKMY2	7.76822	6.93835	7.22782	7.07424	8.10436	7.6629	6.66817	7.46744	7.04914	6.94774	7.11852	8.45818	8.59546	8.81759	8.9677	9.00999	8.50744	6.80076	8.15992	8.42239	7.12237	7.94912	7.90666	8.93823	9.44953	8.93542	8.30538	8.77257	8.62028	9.00125	9.03357	9.08538	9.32677	9.36131	8.98844	8.98444	9.04509	9.14245	9.17251	9.0209	9.22489	9.68223	8.89571	8.93225	9.51321	4.11749	8.06107	9.53224	8.88164
ANKRA2	8.00003	6.60444	7.03223	7.18659	7.27254	7.18453	7.62527	7.16685	6.60926	7.96251	7.59416	7.56295	7.9552	8.06812	8.28783	8.18042	7.83279	5.61643	8.2274	7.3605	8.19976	6.88534	7.29608	7.38328	8.53808	7.48968	7.19021	7.68213	6.99024	7.25323	8.54663	8.41109	8.41523	7.9446	7.50465	7.0453	7.53434	7.38713	8.08086	7.97372	7.77146	8.35738	7.72204	7.18453	8.43494	5.62092	6.521	8.66502	8.37087
ANKRD1	8.05957	6.63015	4.47954	7.85819	7.34207	7.44259	5.36165	7.39703	5.87274	6.43342	6.64708	7.89706	9.01876	5.05948	7.92414	4.93764	8.57502	9.6314	7.23162	7.09358	4.77828	4.71677	6.31115	3.27533	3.42858	3.39927	6.47928	3.67373	3.96156	7.95206	7.70468	6.34992	4.75678	3.97614	7.5769	3.82452	3.68951	6.92845	4.17366	5.44175	6.50636	4.94313	6.10673	7.25021	4.09102	5.00112	9.39119	7.15568	4.88865
ANKRD10	7.75223	7.48035	7.27524	7.61781	7.74631	7.49376	7.3688	7.66843	7.65785	7.65785	7.32386	7.90606	7.8731	8.27775	8.22502	8.9564	8.06747	8.47765	7.97699	8.06398	8.64203	8.82014	8.4089	8.35881	8.4544	8.57534	8.38804	8.66318	8.52201	8.40298	8.46599	8.37177	8.62665	8.34046	8.30339	8.40848	8.36435	8.27731	8.20839	8.21435	8.43511	8.22846	8.32775	8.1492	8.41074	7.59726	8.47205	7.34022	8.38382
ANKRD11	7.61688	7.86899	7.89788	7.81751	7.53996	7.62159	7.62234	7.57416	7.58247	7.75778	7.56984	7.02462	7.04915	7.15436	6.94185	7.08522	7.14226	7.81585	7.57512	7.55098	7.64606	7.51892	7.81585	6.94094	7.10869	7.37296	7.24089	7.04531	7.13114	7.41335	7.12129	7.1876	6.97606	7.0362	7.18546	7.04173	7.10631	7.22199	7.03418	7.24971	7.03335	7.08358	7.41335	7.20765	7.37572	7.31525	7.52367	7.00646	7.62127
ANKRD12	8.3445	7.72544	7.04341	7.16642	8.51806	7.77283	7.2935	8.1002	7.57572	7.86713	7.29866	8.85357	8.61578	8.30743	8.6945	8.37035	8.42334	9.12654	8.65859	8.90752	8.51872	8.87661	8.71278	8.40411	8.45866	8.40545	8.28249	8.24635	8.49931	8.51189	8.65109	8.4313	8.37752	8.67752	8.69272	8.37168	8.42365	8.73494	8.78037	8.9695	9.03896	8.7308	8.86021	8.58824	8.63387	7.90417	8.75982	9.46232	8.22912
ANKRD13A	10.0061	9.1209	9.78464	9.64694	9.58812	9.6523	9.01056	9.71	9.23051	9.48855	8.73383	9.25447	9.12631	8.99206	9.14071	8.67222	9.14562	9.61757	9.60644	10.0721	9.27161	9.50563	9.91412	9.5485	9.19809	9.61747	9.81442	9.39502	9.25489	9.51003	9.42108	9.5766	9.24188	9.5459	9.0605	9.41993	9.29458	9.4085	9.58946	9.56916	9.70507	9.38885	9.52956	9.24567	9.55182	9.18913	9.44275	9.30516	9.90565
ANKRD13B	6.33987	6.77763	6.42107	6.37772	5.72837	6.30225	7.06176	6.58691	6.21781	6.01341	6.76338	5.73779	5.72709	5.84691	5.73153	6.18747	5.92561	6.05959	5.541	5.11405	6.18201	5.59107	5.45158	6.04792	5.82796	5.95078	6.03767	6.05872	6.43592	5.90268	5.44992	5.45934	5.82626	5.98088	5.55783	5.89701	5.79723	5.93799	5.6597	6.20289	5.78233	5.58123	6.00623	5.99611	5.84967	8.33278	5.12716	5.47481	5.60973
ANKRD13C	6.5194	6.28164	6.19448	6.23545	6.5943	6.19402	6.188	6.42459	6.17057	6.45274	6.3905	7.75221	7.4646	7.42231	7.4628	7.62126	7.47206	7.89357	8.3547	7.45237	7.17116	6.82171	7.4007	6.89201	7.19768	7.15088	7.14035	6.909	7.14408	7.20124	7.111	7.12586	7.13853	7.04448	7.17527	7.01499	7.12188	7.26976	7.25413	7.5422	7.41138	7.30646	7.32803	7.39956	7.36019	5.26444	7.31616	7.25606	7.24694
ANKRD13D	7.79109	7.87997	8.04792	7.94386	7.61425	7.68821	8.25835	7.46169	7.80026	7.55227	8.36693	6.94386	6.82027	6.99288	6.7681	6.68766	6.50285	7.33686	6.88672	7.42765	6.88546	7.32959	7.02677	7.50688	7.30535	7.18463	7.29545	7.26516	7.29345	7.27346	6.91579	7.01484	7.20253	6.96389	6.84591	7.14425	7.14515	7.13635	7.19207	7.42517	7.10626	7.04983	7.06374	6.95079	7.24004	7.76063	7.05494	7.24481	7.06363
ANKRD16	6.51408	6.36988	6.58455	6.40618	6.27443	6.3311	6.66559	6.18041	6.47588	6.5942	6.56071	5.73126	5.90503	6.0245	6.1183	6.83492	6.02722	5.72896	5.8189	6.34649	5.34967	6.03519	5.65014	5.90554	5.70088	5.86762	5.61956	5.50444	5.49847	6.04308	6.11887	5.40518	5.99237	6.16365	6.18548	5.95787	5.73201	5.40332	5.73773	5.78142	5.61817	6.16751	5.9349	5.70118	6.19939	6.06636	5.52277	7.18263	5.59606
ANKRD17	9.50454	9.18558	8.97667	9.01694	9.64903	9.44288	8.72467	9.56216	9.14679	9.35225	8.67479	9.31097	9.64681	9.66683	9.54588	9.45862	9.5365	10.0923	9.77496	9.38724	9.30101	9.3447	9.68709	9.87333	9.99028	10.0247	9.95979	9.84937	9.85814	9.85512	9.90682	9.92995	9.93252	9.9409	9.95594	9.82598	9.87866	9.94931	10.0231	10.0169	9.93499	9.88002	9.82598	9.97827	9.97566	9.348	10.2243	9.12158	10.1252
ANKRD18A	4.16217	4.19725	4.68467	4.17076	4.45478	4.31128	3.94519	4.53203	4.52306	4.12238	3.77549	4.52657	4.77623	4.93746	5.11624	4.49653	4.99501	4.04003	4.60548	4.87254	4.08507	5.34781	3.95294	5.63711	6.33347	5.49779	5.13209	5.72005	4.73287	4.60421	4.94863	5.14472	5.48845	5.78301	5.07596	5.40772	5.36868	4.39994	6.43232	4.1646	5.18963	5.92858	5.00509	5.0489	5.37223	4.31066	5.11734	4.53252	6.22276
ANKRD18B	3.60595	4.06742	3.65143	3.52276	4.3441	4.01171	3.8052	4.27229	3.91898	3.7588	4.40374	4.57294	4.59305	4.56858	5.12647	4.69495	4.56759	4.92448	3.99394	4.73503	4.90182	5.12791	4.93246	5.37261	6.07278	5.55938	4.7154	5.30947	5.012	4.35673	4.68694	5.35529	5.4848	5.87305	4.67594	5.5029	5.25128	4.08242	6.30546	3.94573	4.90053	5.94047	4.71615	4.65881	4.8764	4.41979	4.54792	4.56037	4.76588
ANKRD19P	4.53176	4.71716	4.72663	4.613	4.41348	4.43703	4.81126	4.49492	4.61866	4.98657	4.46999	4.45649	4.46237	5.06992	4.80898	5.60222	4.50532	4.87051	4.05072	4.92366	4.36371	5.03995	4.96318	4.81642	4.73777	5.27014	4.99747	4.58951	4.51253	4.83329	4.52958	4.37102	4.55395	4.71382	4.66951	4.63154	4.69856	4.57007	4.59238	4.61831	4.6383	4.69139	4.74322	4.38479	4.89153	4.07315	4.40931	4.40041	4.45259
ANKRD2	5.37999	5.74462	5.65637	5.52637	5.90382	6.12421	6.18699	5.57444	5.84887	5.71717	6.1219	5.32902	5.34925	5.04965	5.05269	5.27316	6.12999	5.87439	6.29062	5.55974	6.11726	5.46353	6.07088	5.42518	5.48266	5.4454	5.19171	5.82978	5.71314	5.16936	5.55998	5.1704	5.38333	5.00153	4.95384	5.42834	5.18049	5.15558	4.90612	5.6206	5.58981	4.97527	5.17239	5.39778	5.18151	8.04755	5.53894	4.86862	5.10695
ANKRD20A11P	6.68891	6.41541	6.68585	6.85116	7.17035	6.64227	6.9597	6.48132	6.43445	6.74472	6.76485	6.96937	7.29037	7.25078	7.00455	6.33085	6.39474	5.80611	7.52104	6.79481	7.3273	7.86403	7.57759	6.90937	8.04712	6.88294	6.6439	7.11492	7.05223	7.60735	7.55331	7.24573	7.80391	7.90276	8.04945	7.30449	6.90956	7.27622	8.23906	6.58305	7.63295	8.21496	7.5483	7.24082	7.72192	7.39293	7.32521	7.06512	7.77163
ANKRD20A12P	5.08253	4.52353	4.87237	5.2656	5.35286	4.95765	4.78208	4.42565	4.16414	5.03767	4.71937	4.9871	4.92034	5.32785	4.89529	5.59858	4.85955	4.89665	5.28454	5.30635	5.47467	6.46008	5.68622	4.32939	5.16421	4.7984	4.46681	4.86163	4.92393	5.60884	5.71853	5.29783	5.64242	5.66596	5.94885	4.54082	4.64926	5.31053	5.11851	5.4445	4.87486	5.63308	5.47492	4.88283	5.07564	4.69182	5.30395	5.43598	4.97588
ANKRD22	4.43228	5.58588	3.75407	5.32484	6.08003	5.08663	4.15373	4.47353	4.73842	5.62318	5.10595	7.90594	9.87819	5.8198	8.44796	5.36447	5.12989	7.51712	6.92434	8.19595	6.34347	7.06493	5.08894	8.33144	6.42189	6.55848	6.8903	6.66469	6.41088	7.0643	7.3402	6.38179	6.25676	5.89639	7.41189	6.61382	7.14108	7.50526	6.83648	7.57794	8.35673	6.48459	7.15353	7.85071	6.32443	8.42875	7.79785	5.39561	6.0267
ANKRD23	6.21485	5.74871	6.11688	5.79938	6.00255	6.293	5.97886	6.02707	6.51377	5.75059	5.96225	5.19884	5.76761	5.55613	5.42548	6.31307	5.76677	4.67364	6.0183	6.23879	5.47376	5.50798	5.82246	6.11526	6.11526	5.79704	5.96469	6.15354	5.94708	5.60124	5.8091	5.88119	5.80553	6.09302	5.60767	5.81604	5.78836	5.74723	6.60117	5.74052	6.43336	6.47395	5.50059	5.78865	5.64891	6.94752	5.77632	5.24859	6.82923
ANKRD24	5.26767	5.35016	5.28055	5.31156	5.18655	5.2976	5.50387	5.38987	5.40787	5.35025	5.27667	5.07848	5.07739	5.08012	5.0894	5.08615	5.07314	5.45386	5.15573	5.15608	5.25541	5.29695	5.44874	5.02568	5.16951	5.02288	4.96229	5.11482	5.17672	4.91496	5.05827	5.05244	5.13211	5.02139	5.12329	5.02035	5.01318	4.9522	4.92189	5.17851	5.1849	5.15145	5.27729	5.12254	4.94964	5.99144	5.06308	5.06968	5.07839
ANKRD26	4.85141	4.36081	4.43913	4.35317	4.75235	4.39811	4.48584	4.6378	4.57894	4.62795	4.49732	5.73989	6.14928	6.05551	6.19681	6.76986	6.3091	4.99162	5.72582	6.24127	5.63854	5.42599	5.41243	5.98453	6.37742	5.98037	5.8072	6.02014	5.57433	5.83273	6.06287	6.06062	6.02754	6.32765	5.87837	6.1249	5.8161	6.14364	6.61016	6.08175	6.0071	6.5647	5.96856	5.94768	6.36967	4.65661	4.96937	5.808	6.41544
ANKRD27	8.99673	8.20918	9.65024	8.84251	9.35352	9.19987	8.23424	9.04467	8.27978	9.0522	8.44264	9.22582	9.02077	9.00626	8.87568	8.51699	9.15544	8.93106	9.44314	9.02729	9.45964	8.73935	9.83676	8.50153	8.68496	9.00706	8.88991	8.45394	8.50189	8.99832	9.07148	8.96153	9.09314	8.74537	8.77981	8.55817	8.61224	9.27223	9.05124	8.94303	8.86394	9.09063	9.18848	9.53921	8.85761	7.12613	8.6802	8.97941	9.06842
ANKRD28	7.84156	8.22502	6.87301	7.53983	8.81582	7.85186	7.05483	7.99209	8.61078	8.26035	6.77537	10.1993	9.44247	9.54595	9.70958	8.76733	8.91182	9.38977	8.27549	7.78919	8.74926	10.9363	9.47922	9.3738	9.40517	8.8765	8.87258	9.41493	9.28328	9.21356	8.81159	8.93693	9.04454	9.06141	9.74147	8.8454	9.25159	9.33628	9.18832	8.98357	10.2698	9.02449	9.47772	9.00028	8.92107	6.06902	9.6819	9.58357	9.94696
ANKRD29	10.1039	9.21262	10.06	9.63729	9.7858	9.71161	9.45504	9.54716	9.15502	9.72399	9.12062	9.48401	9.03022	9.10458	8.8809	8.30797	9.00253	8.63141	9.64219	8.45868	8.03186	8.15862	9.67343	7.19852	6.45786	7.55959	7.88588	7.16763	6.98864	8.99305	8.84629	8.71584	8.58286	8.05434	8.35111	7.21413	7.71271	8.86564	7.5821	8.72416	7.2726	7.72211	8.12394	8.81164	7.53187	5.38092	7.77717	8.43737	8.47671
ANKRD30A	3.44031	3.50163	3.47172	3.19044	3.54852	3.34767	3.39443	3.35831	3.57321	3.44655	3.42171	3.34176	3.36057	3.67899	3.33524	3.33009	3.29626	3.47939	3.19832	3.32539	3.14693	3.48622	3.39574	3.46338	3.52444	3.31747	3.45018	3.48177	3.39757	3.22432	3.3595	3.48529	3.59407	3.82556	3.59407	3.48033	3.64085	3.68488	3.39574	3.4942	3.52774	3.54812	3.47172	3.42616	3.55973	3.27069	3.28016	3.36294	3.31881
ANKRD30B	2.9682	2.92394	2.98381	2.99092	2.8348	2.8379	3.06092	2.87597	2.83289	2.8192	2.85798	3.03438	3.02306	2.89201	2.94187	3.37832	3.06367	3.09728	2.87488	3.14479	3.11077	2.96877	2.72296	3.02952	3.10162	2.9529	2.77902	2.72137	2.74056	2.93118	2.89737	3.15349	2.99092	2.94183	2.4481	2.92394	3.02119	3.02537	3.15108	3.12748	3.25621	2.7493	2.98598	2.89166	3.01353	4.58075	3.29654	2.95266	2.8808
ANKRD30BP2	3.67173	3.69546	3.70511	3.70757	3.72893	3.56477	3.67786	3.61434	3.70377	3.69051	3.56137	3.77918	3.86731	3.74976	3.77055	3.94713	3.72752	3.74245	3.43334	3.89241	3.90792	4.1429	3.6248	3.80837	3.58038	3.74715	3.62435	3.73448	3.72239	3.66935	3.9171	3.61648	3.80491	3.72571	3.7744	3.86901	3.77121	3.7237	3.8786	3.98121	3.96927	3.60811	3.80703	3.79282	3.78091	3.63798	3.72148	3.76575	3.73492
ANKRD30BP3	2.73238	2.80848	2.98	2.92034	2.72754	2.81107	2.98899	3.13045	2.82654	2.94578	2.5368	3.03928	3.07469	3.00741	3.01028	3.13009	2.97721	3.31371	2.95038	2.87867	3.28683	4.41002	3.49502	3.0574	3.02664	2.87405	3.25468	2.81387	2.8195	2.60039	3.22944	3.32721	2.66969	2.90557	3.20877	3.09984	2.83752	2.89881	2.99554	3.12357	3.10086	2.75264	2.71294	3.35156	2.83752	3.35876	3.01281	2.97978	2.98583
ANKRD31	3.35595	3.40298	3.37152	3.29105	3.40552	3.47957	3.09489	3.29165	3.37327	3.42479	3.40509	3.66348	3.68589	3.61755	3.61662	3.5987	3.6026	2.97482	3.63903	3.45296	3.71794	4.01691	3.64665	3.69761	3.53898	3.70267	3.80077	3.58936	3.37058	3.65827	3.83919	3.80757	3.62603	3.91408	3.51425	3.44037	3.6972	3.78122	4.03376	3.78713	3.51042	4.0463	3.7269	3.70446	3.74241	3.93885	3.64795	3.65633	3.63735
ANKRD32	5.31565	4.93745	4.71171	4.72539	5.11883	4.84296	4.83199	4.79521	4.77879	5.14771	5.35889	5.72397	5.84698	5.82411	6.33525	6.11266	5.95925	5.66354	6.18095	6.83025	5.80859	5.4762	5.3979	5.75777	6.06687	5.7304	5.52035	5.57511	5.58827	6.02102	5.94842	5.48312	5.90647	5.99596	6.10411	5.68102	5.64239	5.95128	6.15344	6.00026	5.7492	6.18917	6.02743	6.02626	5.79291	5.86393	5.32511	6.52818	5.07142
ANKRD33	4.77255	4.80501	4.80608	4.75232	4.80477	4.73811	4.76537	4.82599	4.88028	4.79974	4.89139	4.58535	4.6259	4.55191	4.587	4.58671	4.55234	4.64279	4.57921	4.70426	4.83224	4.91861	4.86532	4.54226	4.61397	4.47592	4.55151	4.62028	4.82038	4.46916	4.77808	4.74469	4.45626	4.54921	4.55642	4.6593	4.57149	4.76811	4.35392	4.73628	4.80898	4.40538	4.38315	4.74248	4.55619	4.46574	4.53159	4.57077	4.54849
ANKRD33B	6.93183	7.91287	7.53882	7.39927	7.21447	7.25896	7.5479	6.96684	7.4362	6.82639	7.46187	8.17656	7.09425	7.3178	6.36124	5.60156	7.02666	7.96025	6.13643	6.80854	6.43921	7.93259	8.10612	7.20539	6.50035	6.11841	7.07026	7.42787	7.42441	6.45107	6.92534	6.85203	6.44815	6.182	6.75746	6.67758	6.83616	7.06565	6.48424	6.50774	7.49606	6.33927	6.8237	6.82794	6.71622	6.79447	8.11713	5.03121	5.47855
ANKRD34A	5.19928	4.99093	5.06248	4.88685	4.94558	4.90394	5.24139	4.85658	5.11373	4.75752	5.10376	4.80461	4.82043	4.79438	4.8086	4.79737	4.78413	4.52358	4.55581	4.61146	5.04888	5.26809	5.02593	4.68697	4.87013	4.83825	4.94163	4.7598	5.12656	4.69278	4.86177	4.90483	4.8225	4.58165	4.80435	4.99298	4.96917	4.88645	4.63946	4.84876	5.01689	4.7513	4.47868	4.77646	4.78824	4.68458	4.7752	4.81715	4.79273
ANKRD34C	4.35253	4.29072	4.32584	4.10651	4.28737	4.261	4.04265	4.16546	4.3785	4.2788	4.41912	4.15004	4.1476	4.14	4.1415	4.17234	4.13165	4.09159	4.24027	4.21145	4.09995	4.27672	4.07596	4.20411	3.93589	4.27828	4.17265	4.27511	4.14147	4.1419	4.00873	4.27924	3.94397	3.9379	4.10758	3.7579	4.34172	4.17398	4.32706	4.18681	4.19085	4.06179	3.8362	4.19036	4.16221	4.08261	4.12279	4.17742	4.12555
ANKRD35	6.15688	6.02996	5.97731	6.35532	6.25336	6.42596	6.5101	5.93291	6.02167	6.21465	6.11198	6.33986	6.8216	6.43066	6.34218	5.21888	6.30557	5.5704	6.46181	7.28962	5.82333	5.86065	5.75739	6.74576	7.53682	6.72013	6.75733	7.16238	6.84951	6.84996	6.70292	6.686	6.82388	7.56822	6.2774	7.54075	6.52309	6.23391	7.06156	6.528	6.75967	6.72463	6.30611	6.49522	6.8762	6.40348	6.01786	7.58547	7.29598
ANKRD36	5.84133	5.53503	5.3318	5.31105	6.19985	5.41249	5.27917	5.81197	5.878	5.53381	5.53064	6.21515	6.61711	6.58716	6.70981	5.9361	6.12492	5.85487	6.50782	6.66857	5.50906	5.52442	6.1278	7.30493	7.21007	7.20752	6.71846	7.35701	7.22895	6.79688	6.9395	6.94545	7.1153	6.96947	6.80904	7.12874	6.91932	7.14268	7.43985	6.96999	7.49693	7.42	7.0233	6.82702	7.19049	6.4112	6.18351	7.62424	7.34599
ANKRD36B	8.52247	8.05021	7.91525	7.98409	8.86265	8.2123	7.31888	8.26378	8.20716	8.16854	7.84918	8.80617	9.08129	9.53313	9.24737	8.41006	8.03342	8.62874	8.96581	9.57183	7.66577	9.15466	9.66604	10.268	9.88793	9.89859	9.46912	10.212	9.95624	9.44925	9.94011	9.7679	9.82677	9.91197	9.3585	9.8951	9.64684	10.0859	10.2981	9.76971	10.6276	10.2362	9.94776	9.67639	10.1907	7.63279	9.03207	9.49448	10.5162
ANKRD36C	5.84678	5.20842	5.49769	5.40006	6.19201	5.64961	4.94622	5.87937	5.26637	5.69672	4.88533	6.39442	6.4245	6.3173	7.77316	6.41943	5.64785	5.80935	6.2997	6.35189	5.72118	5.68496	6.52994	7.16736	7.01694	6.9855	6.3944	6.90981	6.85464	6.5116	6.55075	6.68329	6.86605	6.8095	6.38217	6.85147	6.57658	6.61633	7.5132	6.69714	7.02053	7.23371	6.86568	6.48769	6.80644	6.07787	6.0006	6.2071	6.5898
ANKRD37	6.10976	7.63263	6.82565	6.72328	7.18384	6.55736	7.44789	7.46578	7.02445	7.44075	7.21829	7.37359	7.02904	7.06144	6.91837	7.61702	6.57292	7.15743	7.20828	7.14306	7.48226	5.80322	7.00922	6.66142	7.33691	6.46784	7.03159	6.94213	6.37824	6.46912	6.22598	6.8337	6.11034	7.20149	6.00401	6.78565	6.36901	6.52843	6.8087	6.42725	6.93912	6.25502	6.48163	6.52251	6.81724	6.91452	6.80229	7.39548	7.21423
ANKRD39	8.17605	8.33734	8.42443	8.22075	7.99308	8.11698	8.47035	8.1406	8.32158	8.11395	8.47378	6.58457	7.14318	7.51758	7.16643	8.36123	7.43891	7.1973	8.08347	7.81837	7.59141	6.18234	7.75085	7.74412	7.70004	7.56103	7.65667	7.8157	7.58048	7.27204	7.61164	7.59736	7.45587	7.61245	7.20879	7.72007	7.59495	7.35549	7.50436	7.41903	7.68694	7.54084	7.38066	7.30295	7.50259	7.72701	7.16681	8.39705	7.28661
ANKRD40	8.12368	7.82249	8.13746	8.33137	7.86696	8.13289	8.25006	7.98204	7.90072	8.05742	8.15008	7.80344	7.68955	7.45203	7.39328	7.88863	7.92908	8.11475	7.97808	7.3859	7.9502	6.99187	7.72565	7.36526	7.43897	7.23039	7.26459	7.2022	7.47023	7.7158	7.29523	7.3698	7.26522	7.31707	7.46605	7.45375	7.2725	7.40534	7.18361	7.41659	7.14613	7.08928	7.22571	7.41698	7.42099	6.35848	7.58003	7.3072	7.31881
ANKRD44	7.77828	7.14898	7.47572	7.19321	8.12699	7.92849	6.82532	7.66119	7.36294	7.71981	7.20057	7.84018	7.68161	7.77256	8.35724	7.57169	7.30509	7.85948	8.1417	8.00813	7.63098	7.81423	7.88814	7.51965	7.08969	7.57942	7.4248	7.7604	7.64546	8.05232	8.12469	7.57388	7.77828	7.5231	7.62212	7.35	7.60525	8.01111	7.56723	7.87068	8.36607	7.56946	8.18485	7.83963	7.62101	7.65424	6.80171	7.47418	7.28277
ANKRD45	3.13832	4.37087	4.72493	3.29354	3.96335	3.76741	3.83601	4.72763	4.20627	3.73181	4.07169	4.03095	4.34635	4.01565	5.72804	4.23169	4.35381	3.89248	4.46669	6.15235	3.60326	3.43202	3.62157	5.88163	6.37452	5.57977	4.86118	5.63767	4.0432	4.38814	4.52379	4.64958	5.47015	6.05848	4.76618	6.25076	4.85841	4.1382	6.50006	3.70417	4.73201	6.7306	4.8192	4.2595	5.7104	6.7845	4.2982	6.5552	5.91071
ANKRD46	8.37412	7.48247	8.35626	7.66853	8.54817	8.06632	8.00706	7.47444	7.82982	8.01814	8.68776	8.8927	8.59503	8.7795	8.78683	8.19341	8.57708	7.75973	9.24913	8.81737	8.4663	6.32079	7.05484	7.82178	7.30084	7.92796	7.72705	7.41559	7.34047	8.50775	9.4021	8.6283	8.4087	8.63259	8.52341	7.41397	8.0485	8.32506	8.21616	9.02124	7.73176	8.74153	8.30269	8.80235	8.06405	4.40536	7.90647	9.30561	8.3044
ANKRD49	8.27249	7.60579	7.29593	7.5681	8.59367	8.50678	7.09608	8.38362	7.96917	8.28753	7.73429	8.31504	8.22022	8.56092	8.3535	8.62222	8.52993	7.48623	7.74387	8.38629	8.26854	8.28144	8.36148	7.02692	7.99134	7.69608	8.05503	7.56133	7.49258	7.9102	8.40519	8.01159	8.45738	8.23296	8.66198	8.21595	8.4859	8.30646	8.35718	8.04019	8.61936	8.97044	8.5865	8.14741	8.58945	4.52725	8.02085	8.70801	7.76805
ANKRD50	7.05127	6.23457	6.75326	6.64961	7.19053	6.78252	6.0551	6.56292	6.33386	6.93178	6.54405	8.24532	7.85139	7.37459	8.28905	7.95379	7.70054	7.42422	7.98043	7.54152	7.54468	8.34694	6.98138	7.4571	8.06707	8.11545	8.0728	7.63267	7.86472	7.99891	8.35708	8.31894	8.22732	7.73248	8.31218	7.93383	7.93947	8.531	7.89254	8.15683	8.14593	8.31926	7.87151	8.22453	7.78259	6.70224	7.13101	9.35617	7.44433
ANKRD52	8.04895	8.0974	8.67328	8.54355	8.33719	8.4707	8.61885	8.09435	8.39675	8.32282	8.62198	7.33622	7.53545	7.28812	7.15296	7.59452	7.51348	7.41158	7.23745	6.8082	7.08958	8.25356	7.29236	7.50771	7.31105	7.59137	7.63743	7.28479	7.15588	7.62955	7.32098	7.06982	7.53046	7.24018	7.17015	7.64546	7.43318	7.39717	7.6163	7.50407	7.70569	7.46397	7.57731	7.44505	7.66406	9.86577	7.66273	7.46335	7.43264
ANKRD53	5.41287	5.85725	5.67371	5.3853	5.53729	5.4544	5.74921	5.54543	5.88681	5.72715	5.54028	5.86894	5.41886	5.5188	5.3476	5.45485	5.37555	5.55765	5.78296	5.29643	5.70283	5.79893	5.56901	5.39293	5.29386	5.5259	5.44908	5.43331	5.40704	5.26084	5.48585	5.56462	5.14239	5.34672	5.14338	5.37387	5.44696	5.04995	5.3669	5.34029	5.74863	5.18905	5.46959	5.16153	5.46015	5.73871	5.47895	5.3978	5.29571
ANKRD54	6.6767	7.18061	7.24824	7.02244	6.869	7.01181	7.21251	7.09668	7.29191	7.02932	7.13844	6.52661	6.5846	6.29783	6.39878	6.79589	6.50503	6.31674	6.56567	6.53553	6.25294	6.46604	6.29977	6.70223	6.49932	6.54399	6.48906	6.74491	6.44088	6.41603	6.45373	6.51342	6.2992	6.27896	6.41125	6.55649	6.42854	6.45392	6.21594	6.04653	6.25821	6.46075	6.40426	6.52065	6.34175	6.0941	6.81326	6.26353	6.64781
ANKRD55	4.44656	4.70434	4.46477	4.01131	4.56609	4.5407	4.05071	3.85861	4.86838	4.90875	4.3899	4.5662	4.2126	4.0582	4.08749	4.02759	4.06265	3.50335	5.32073	4.90438	4.49191	4.68977	4.04263	4.21806	4.68102	3.82868	4.29217	4.11874	4.13569	4.39787	4.60026	4.38161	4.50548	4.49915	4.01572	4.38207	4.35192	4.27085	4.6483	4.57412	4.05253	4.78878	4.46444	4.51695	4.60172	4.0053	4.0514	6.26067	4.05918
ANKRD6	8.00504	7.84739	7.82321	8.19091	7.75209	8.07048	7.58516	7.51141	7.3704	8.29998	6.74425	7.93551	7.89005	7.96409	8.01708	7.93076	8.08582	6.55841	8.29691	6.96499	7.41353	7.53457	7.91743	6.98993	7.49117	8.20239	7.79649	7.15228	7.13278	8.26878	7.75448	7.81116	8.22115	8.26591	7.87919	7.33643	7.45817	8.25834	8.26172	7.80738	7.48687	8.20344	7.94247	8.09949	7.80706	6.28038	7.01705	7.8303	8.06309
ANKRD60	4.90317	4.80162	4.96963	4.83729	4.63127	4.7956	4.89804	4.78729	4.87052	4.72521	4.92191	4.67805	4.6746	4.68108	4.68125	4.67575	4.6746	4.81783	4.92484	4.5769	4.78529	4.23301	4.71281	4.70248	4.78975	4.74123	4.79125	4.78334	4.93623	4.49167	4.60366	4.91978	4.62124	4.58407	4.44087	4.69445	4.70901	4.77205	4.75077	4.89022	4.9568	4.49253	4.74158	4.67033	4.69582	4.69982	4.63952	4.65815	4.72609
ANKRD7	2.78283	2.81355	2.85249	2.85162	2.69522	2.7884	2.69568	2.7031	2.91411	2.98272	2.80105	2.9568	2.94663	2.93498	2.94049	3.03289	2.94739	2.81424	3.47154	2.5726	3.30194	3.05938	3.30194	2.96355	3.05499	2.94222	3.08587	3.04679	2.80383	2.69838	3.02767	3.19073	3.14238	2.9689	2.80512	2.86171	3.10109	3.07641	2.85746	2.83457	2.61353	3.00604	2.92839	2.76933	3.10657	3.87915	2.90682	2.89011	2.90221
ANKRD9	7.33908	7.4414	7.37184	7.2196	7.05406	7.26734	7.69647	7.17427	7.23268	7.27356	7.40925	6.81999	6.70551	6.62514	6.41423	8.21079	6.59569	7.31841	7.1014	6.26276	7.24137	6.16756	6.20952	6.65093	6.1615	6.46335	6.54268	6.69742	6.6078	6.65354	6.52718	6.3833	6.40468	6.51998	6.34558	6.62516	6.53014	6.59585	5.93296	6.35227	6.75797	6.09536	6.44404	6.38498	6.34728	8.10402	6.82092	6.54835	6.74211
ANKS1A	10.9359	10.5567	10.9694	11.0894	11.058	11.3097	10.9064	10.7899	10.5931	11.5922	10.2082	10.5659	10.2047	10.2416	10.3771	9.79474	10.1651	8.98293	11.573	10.4847	10.98	9.46062	11.1485	9.66141	9.49224	9.62398	10.107	10.0407	10.0101	10.5166	10.6133	10.1465	9.89889	10.0041	9.71773	10.0592	9.73944	9.91194	9.83593	9.71307	9.64496	9.68139	10.0787	10.0264	9.72298	7.51093	9.52523	9.93581	10.2281
ANKS1B	4.15574	4.6826	4.45109	4.65206	4.29052	4.81964	4.49317	4.41808	4.30692	4.6483	4.67335	4.42292	4.287	4.30548	4.35203	4.37043	4.39222	4.34786	4.35011	4.35466	4.42572	4.28305	4.53144	4.32389	4.35268	4.39349	4.29496	4.15367	4.06282	4.33915	4.45286	4.17778	4.61527	4.64682	4.43166	4.26233	4.38135	4.28845	4.60495	4.7172	3.93411	4.41783	4.61089	4.35438	4.68758	4.84078	4.49699	4.65593	4.45895
ANKS3	6.61239	6.93695	7.00116	6.74757	6.14842	6.61595	7.12309	6.61765	6.78206	6.33872	6.99063	6.01751	6.64829	6.55739	6.34754	7.07392	6.62869	6.87728	7.13138	6.61494	6.68004	5.57528	6.96671	6.65597	6.85365	6.80698	6.88205	7.16748	6.85093	7.07763	6.80955	6.63703	6.68041	6.74837	6.66975	7.12577	6.43211	6.68504	6.82531	7.07064	6.90763	6.26164	6.53287	6.70016	6.84771	8.02959	6.66257	6.80497	6.91578
ANKS4B	4.22992	4.49175	4.46414	4.45544	4.20625	4.59787	4.24489	4.37892	4.33754	4.5097	4.1504	4.14575	4.15159	4.14933	4.15434	4.14159	4.14063	4.31429	4.1116	4.18893	4.19623	5.03379	4.16161	4.39428	4.60424	3.98212	4.45583	4.10858	4.2266	4.19133	4.27631	4.20808	4.26482	4.31271	4.18819	4.06583	4.14554	4.20542	3.68915	4.17766	4.16011	4.21887	4.40907	4.37929	4.16999	4.99252	4.13583	4.15066	4.14854
ANKS6	6.12636	6.1864	6.44076	6.42133	6.24335	6.20274	6.44823	6.01568	6.02563	6.18945	6.38278	5.84015	6.16835	5.98452	5.97773	6.78422	6.35204	6.11848	6.30417	6.03748	6.25261	5.47399	5.96551	6.14001	6.14063	6.34196	6.27622	6.00998	5.89881	6.0662	5.82936	6.11134	6.2256	6.29393	6.14094	6.60222	6.14094	6.44884	6.605	6.28604	6.04019	6.58971	6.45576	6.39098	6.52971	6.93463	6.31711	5.89922	6.17739
ANKZF1	8.0085	7.41015	7.94159	7.45049	7.7387	7.79636	7.33737	7.58317	7.78671	7.6903	7.43936	7.05951	7.42039	7.5308	7.48084	8.05858	7.4574	7.1978	7.59892	7.42763	7.51498	8.20268	8.18179	8.13882	8.15859	7.95385	7.59305	8.13308	7.79428	7.71877	8.00492	7.41294	8.19892	7.96865	7.26916	8.21076	7.80468	7.59667	7.86008	7.12125	8.03408	7.64059	7.7296	7.22883	7.9866	7.36922	7.39161	7.09936	7.96346
ANLN	3.82368	4.03073	4.063	4.21655	3.81576	4.1916	3.89168	4.18837	4.01705	4.29437	4.16958	4.19552	5.12316	5.1148	4.8025	7.34715	5.4194	4.10874	4.681	5.19768	3.99304	4.67045	3.94722	5.11733	5.28401	5.23168	5.56087	4.9468	5.21132	5.56907	4.82729	5.62289	5.55766	5.02955	5.28418	5.20711	5.21516	5.54346	6.07395	5.67699	5.36959	6.31528	5.44966	5.42847	5.24734	6.49069	4.8144	5.25515	5.51557
ANO1	7.54472	7.74441	8.02556	7.77928	7.11594	7.60936	7.76731	7.30445	7.54208	7.78928	7.22956	7.41937	6.62637	7.11765	6.70719	5.76996	5.0786	6.01267	6.35604	5.73809	5.37101	5.05546	5.96485	6.58319	6.00015	6.1548	6.24688	6.51269	6.58722	6.61366	6.6992	5.75621	6.11032	6.70679	6.81766	6.41205	5.82691	6.60534	6.3748	6.65645	6.17591	6.30181	6.54662	5.91641	6.63477	6.42699	6.6032	6.41858	6.6039
ANO10	8.11311	7.7317	8.51201	8.48188	8.52862	8.30094	7.81044	7.96214	7.86609	8.34611	7.84797	8.20498	8.43507	8.03772	8.30823	8.29119	8.9811	8.40043	8.17473	8.95297	8.45341	8.45497	8.18161	8.20942	8.34059	8.26594	8.52467	8.27026	8.57545	8.4822	8.46445	8.52183	8.55209	8.29395	8.33202	8.39395	8.24476	8.7841	8.42131	8.82609	8.50677	8.43965	8.53265	8.711	8.58732	8.52611	8.23028	8.44177	8.68683
ANO2	6.09271	5.7752	5.92215	6.56401	6.0341	5.95016	5.8804	5.63851	5.85936	6.3481	5.54045	6.04209	5.35963	5.34999	5.34098	5.19092	5.35062	6.54419	5.47526	5.55069	5.22849	4.52102	5.49413	5.13526	5.49632	4.6908	5.35444	5.18725	5.78741	5.50599	5.44623	5.065	5.17129	5.35568	5.96928	5.07498	5.05142	5.18504	5.05209	6.09145	4.93964	5.15649	5.53458	5.47367	5.53847	4.83092	5.37359	5.35166	5.65882
ANO3	5.19699	4.11591	4.40721	5.69748	4.41788	4.78663	4.67371	4.6537	3.90188	5.62048	4.18287	5.1879	5.38291	5.15472	5.38585	5.36736	5.18427	4.68484	5.11821	4.68025	5.26329	4.34103	4.7221	5.17891	5.28739	5.12508	5.04944	5.12821	4.70633	6.14102	5.84479	4.93058	5.82301	5.61385	6.22206	5.01673	5.99014	6.81922	5.96004	6.24787	4.61252	5.8603	5.37273	6.34905	5.62676	5.1924	6.1341	6.43234	4.89351
ANO4	4.05395	4.04304	4.20925	3.95999	3.72981	4.72069	4.36685	4.15027	4.06504	4.29679	4.76442	4.05598	4.09117	4.07129	4.59721	4.05159	4.13725	3.82609	3.91153	3.974	3.89134	4.20349	3.66612	3.95433	3.69257	4.24526	4.3324	4.46496	4.16747	5.09831	5.09195	4.36636	4.14357	4.30482	4.51038	4.01881	4.34341	5.08577	4.0546	4.08894	4.06634	4.28576	3.86714	4.78312	3.97637	3.91048	4.04882	5.22425	4.0507
ANO5	6.30299	6.24596	5.73196	5.59108	6.52308	6.34329	6.25004	5.81005	5.61924	5.93942	5.94994	6.22689	6.44428	6.61149	6.83962	6.71248	7.10186	5.58859	5.71579	5.73115	6.72941	6.7102	5.44639	6.24224	6.43128	6.54693	7.0015	6.09349	6.38266	7.09455	6.70829	6.52176	6.959	7.04909	6.85822	6.38415	6.88734	6.92824	6.96526	5.87818	6.23773	7.2807	7.10474	6.85799	6.39527	6.89317	5.71938	6.76427	7.30145
ANO6	9.14808	8.5717	8.73161	8.53749	9.23732	9.01396	8.28721	9.01678	8.48239	8.46878	8.23611	8.84777	8.7391	8.76053	8.69076	8.08879	8.55269	8.9657	8.49226	8.81655	8.64598	8.6491	8.80291	8.09987	8.21339	8.29886	8.43364	8.32357	8.5579	8.86927	8.70714	8.51711	8.46285	8.39446	8.56541	8.20921	8.22359	8.9154	8.57901	9.1546	8.31775	8.5484	8.65405	8.74962	8.70073	7.7831	8.57507	8.60978	8.6322
ANO7	5.73586	5.75456	5.87787	5.74906	5.60983	5.76999	5.9613	5.61967	5.57282	5.50728	5.99619	5.26691	5.26328	5.27165	5.26851	5.25823	5.33312	5.28379	5.45997	5.02027	6.0512	7.27745	5.67144	5.66666	5.38259	5.53638	5.38798	5.79739	5.73785	5.5736	5.43386	5.14184	5.04099	5.14989	5.00253	5.34593	5.52669	5.6934	5.03951	5.04577	5.43386	4.89889	5.32474	5.75372	5.28232	7.9962	5.47267	5.25955	5.26771
ANO8	6.04224	6.18486	6.60009	6.16511	6.04988	6.17204	6.60803	6.03263	5.98117	6.35012	6.44616	5.71858	5.71425	5.63392	5.74827	5.67925	5.85063	5.52799	5.48328	5.34323	6.08546	6.11459	5.99363	5.57767	5.84281	5.85651	5.89852	5.82086	5.97091	5.94003	5.694	5.85934	5.72176	5.46531	5.6174	5.95888	5.5151	5.80644	5.6877	5.55555	5.93941	5.2483	5.40195	5.57792	5.60991	7.1158	5.38556	5.41606	6.57995
ANO9	8.48042	8.44489	8.71776	8.17713	7.98759	8.11243	8.55603	7.86358	8.51722	8.29913	8.43504	6.72627	7.16325	6.76667	7.20515	8.35316	7.5435	6.42062	6.76418	5.93599	7.22593	7.95939	7.24999	7.32416	7.33198	7.40181	7.57496	7.58793	7.51593	7.08783	7.19314	7.5999	7.27327	7.02227	6.6459	7.27143	7.37627	7.35097	7.14745	6.77163	7.74183	7.3002	7.29575	7.43938	7.17708	9.37572	6.8724	5.84102	7.78877
ANP32A	8.91532	8.31409	8.90366	8.61528	8.99144	8.70874	8.11112	8.7802	8.40788	8.63624	8.36121	9.08372	9.08628	9.06386	9.11258	9.85378	9.00681	8.33004	9.26159	9.61819	8.17489	8.08417	8.54911	9.24101	9.24992	9.54896	9.32272	9.37436	8.96711	9.21309	9.2066	9.18605	9.11835	9.49623	8.74284	8.7022	9.10295	8.80027	8.96393	8.7902	8.25691	8.94833	9.00145	8.82394	8.96711	8.35612	8.56455	8.42546	8.97078
ANP32A-IT1	5.2407	4.77344	5.86437	5.37182	4.99424	5.63071	4.65389	5.08223	5.49793	5.06773	4.33021	4.84797	5.2728	5.18545	4.46892	5.96308	5.07349	4.81825	4.55736	5.86594	4.7851	4.47485	5.07862	5.22483	5.7478	5.57973	5.07337	5.16642	4.68157	5.40407	5.41304	5.51726	5.27663	5.46328	5.47808	5.22315	5.48308	5.92631	5.75391	5.82859	5.47667	5.38842	5.54336	5.60177	5.78648	4.67824	5.3011	5.17519	5.22258
ANP32B	9.77847	9.8696	9.87906	9.77625	9.71443	9.60042	9.89563	9.40944	10.0308	9.77941	9.79391	10.0518	10.4958	10.4072	10.3001	10.4293	10.7617	9.73584	10.7799	10.3874	10.3579	10.4225	11.2548	10.1096	9.96366	10.2439	10.28	10.1865	10.0464	10.2011	10.5033	10.3233	10.2287	10.6047	10.492	9.95101	10.209	10.2992	10.5493	10.7417	9.97884	10.4525	10.4441	10.2223	10.7964	9.06173	10.1401	10.209	10.6954
ANP32C	4.79649	4.82646	4.97358	4.70813	4.86247	4.88216	4.58149	4.80734	4.85025	4.89394	4.79388	5.08857	5.09793	5.09243	5.11174	5.13173	5.08818	4.67496	5.15718	5.21775	4.9606	5.24712	4.96393	5.18307	5.34326	5.18528	5.18232	5.36842	5.26883	5.04636	5.22321	5.46697	4.98438	5.25361	5.23866	4.81877	5.16908	5.36771	5.14069	5.29817	5.18179	5.3257	5.14663	5.17557	5.1664	5.9376	5.08288	5.06561	5.08857
ANP32D	3.7446	3.36728	3.58134	3.7057	4.03617	3.68595	3.4993	3.73453	3.58676	3.50225	3.58993	3.68075	3.74706	3.63913	3.6517	3.67492	3.63676	3.51184	3.40618	3.36452	4.11317	3.47812	4.24272	3.85997	3.75674	3.51554	3.44332	3.56635	3.76376	3.94422	3.92697	3.66355	4.01733	3.7664	3.61101	3.28984	3.63901	3.84715	3.60133	3.54088	3.31188	3.95854	3.59931	3.58399	3.50864	3.45243	3.68897	3.62989	3.64096
ANP32E	7.1782	6.58369	6.52775	6.61838	6.83486	6.56301	6.77826	6.70931	6.59643	6.73147	6.82888	8.70959	9.06293	8.63426	9.10525	8.05534	8.69297	8.53857	9.07232	8.87621	8.26356	8.48861	8.50935	8.39247	8.27823	8.29543	8.26497	8.35405	8.41337	8.36236	8.60941	8.37854	8.27694	8.55375	8.7532	8.12129	8.03405	8.43678	8.274	8.59224	8.54252	8.50705	8.50524	8.60504	8.54903	5.92624	7.97959	8.52793	7.69412
ANPEP	5.87517	7.53728	7.55411	6.3063	7.88486	7.27857	6.86684	7.51549	7.79455	6.95535	6.54938	7.17868	6.60815	7.06291	5.96493	5.64134	7.17177	7.2983	6.21522	7.03868	6.79551	6.19458	7.3469	7.19259	7.15675	6.85058	6.21349	7.07673	7.01058	6.9692	5.92035	6.87808	7.12896	7.41619	6.47839	7.15637	7.26833	6.19934	7.34711	6.50754	6.46675	7.64724	6.91051	6.46125	6.74741	7.7963	7.01599	6.52348	7.2135
ANTXR1	8.07091	7.69637	8.14591	7.94222	8.23159	8.35607	7.68993	8.04266	7.57186	8.17567	7.56256	7.95495	7.63998	7.92433	7.93719	7.45286	7.52153	7.42145	7.47366	7.35164	7.58501	8.33499	7.78714	7.95825	8.01453	8.17954	7.79586	8.24578	8.41148	8.2331	8.37547	7.79859	8.12798	7.91916	8.19965	8.17194	7.94769	8.41981	8.4378	7.96597	8.22708	8.20823	8.15499	8.07829	8.23159	9.05357	8.04249	7.70348	7.82325
ANTXR2	8.32046	8.20446	7.95148	7.93938	8.38817	8.05142	7.71413	8.09396	8.18693	7.90823	8.07967	8.64857	8.38423	8.56146	8.36459	8.04338	8.11963	8.98535	8.60413	8.94387	8.12631	8.37958	8.58069	8.49444	8.48517	8.43445	8.68103	8.58064	8.73655	8.58902	8.69796	8.6882	8.69757	8.64442	8.45087	8.46617	8.38249	8.88737	8.6397	9.15817	8.92528	8.77286	8.73834	8.75734	9.12329	8.33096	8.37215	9.03141	8.54531
ANXA1	9.55126	10.4014	10.1073	10.5172	11.261	10.5925	9.7341	11.024	10.4963	10.4098	9.87782	12.1448	10.5695	12.0584	12.4148	9.6956	10.3883	11.713	11.8837	10.4116	10.8598	10.9287	10.9602	10.2911	11.2785	10.6017	10.3699	10.1995	10.9062	10.7804	10.3603	11.0879	10.7236	10.8351	11.2265	10.1535	11.024	10.5454	11.3096	11.0737	10.1845	11.1829	10.6017	10.3938	10.1235	11.0675	10.6713	10.4209	10.5547
ANXA10	3.7707	3.86462	3.89607	3.79367	4.05282	3.77942	3.89175	3.73035	3.69971	3.95787	3.95344	3.69297	3.69826	3.70981	3.71208	3.66265	3.70607	3.96639	3.6592	3.72443	4.13776	3.77164	3.27361	3.73411	3.80733	3.68905	3.75264	3.73631	3.77799	3.92211	4.02204	3.79217	3.93191	4.12686	3.97389	3.59613	3.9762	3.73411	3.78667	4.12728	3.88493	3.85351	3.87218	3.96985	3.70299	3.58069	3.69536	3.67097	4.57661
ANXA11	10.0147	10.3513	10.4988	10.2961	10.0565	10.1976	10.3786	10.0738	10.3311	10.1735	10.208	10.2145	10.0675	10.0593	9.80482	10.2703	9.44418	9.896	9.50827	10.1039	9.33019	9.90084	10.2595	10.3549	10.0173	10.2499	10.3353	10.2212	9.92139	10.1656	9.80556	10.0927	10.0672	10.2514	9.67049	10.1137	10.1633	9.85142	10.0316	9.5542	9.81358	10.1908	10.3216	10.1481	9.98005	9.07133	10.0599	9.66555	10.3523
ANXA13	3.90471	3.82477	3.83879	4.03284	4.07923	4.04781	3.96921	3.98585	3.91176	4.09998	3.95981	3.94022	3.92963	4.64869	3.94701	3.92267	3.93976	4.13161	3.34177	3.82179	4.15897	4.67926	3.78939	3.92076	3.84864	3.81929	4.07697	3.98254	4.13915	4.24715	4.28195	4.31506	4.84255	4.30049	4.24207	4.01587	3.99144	4.07697	4.68828	3.8968	3.95219	4.418	4.02221	4.02838	4.14511	3.88826	4.12391	3.92911	4.10023
ANXA2	10.9004	10.728	11.1119	11.0327	11.1954	11.1464	10.367	11.2021	10.9104	11.0069	10.3134	11.1363	10.9921	11.2707	11.0265	10.4388	11.1542	11.6167	11.2021	11.4073	10.9472	11.1465	11.4745	11.3928	11.6238	11.4995	11.6322	11.3786	11.3316	11.5691	11.3581	11.7386	11.4175	11.3902	11.3581	11.4225	11.7006	11.4199	11.6263	11.1537	11.2898	11.451	11.3966	11.5507	11.1374	11.615	11.2345	11.9347	11.3076
ANXA2P1	5.20021	5.3085	5.46343	5.46677	5.53519	5.71322	5.08634	5.68899	5.55171	5.4778	4.84089	5.629	5.62255	5.68076	5.62991	5.60365	6.12278	6.06277	5.6781	5.75199	5.65329	5.48335	5.64951	5.69986	5.82264	5.57831	5.55029	5.5989	6.17412	5.54195	5.41288	5.99344	5.64756	5.03951	5.95607	5.56845	5.84825	5.72119	5.97861	5.60424	5.54676	6.18741	5.67489	5.93639	5.62612	5.715	5.43211	6.23147	5.48674
ANXA2P2	11.5929	11.2974	11.5676	11.5386	11.8079	11.7341	11.3214	11.7851	11.4198	11.4949	11.0424	11.6432	11.5098	12.2531	11.6542	10.5178	11.7959	11.7287	11.5156	11.6746	11.525	11.7694	12.0154	11.8536	12.1048	11.8791	11.8756	11.9958	11.8536	12.1908	11.7416	12.0285	12.0146	11.8841	12.0832	12.0394	12.0335	12.141	12.3146	11.7272	11.7965	12.2747	12.1165	12.1434	11.9057	11.8111	11.4433	11.7817	11.9111
ANXA2P3	6.11222	5.57643	5.66139	5.80366	5.90478	6.06044	5.8092	5.85464	5.66435	6.27626	5.61517	5.76943	5.71565	5.62506	5.57352	6.05342	5.92669	5.93381	5.51078	5.50465	5.60819	6.01968	5.39731	5.6814	5.50244	5.44336	5.44615	5.484	5.90745	5.52159	5.47366	5.98682	5.55177	5.40613	5.63986	5.52505	5.38655	5.6581	5.52053	5.3858	5.72419	5.45939	5.81368	5.6526	5.36478	5.36905	5.70822	5.41237	5.47613
ANXA2R	6.65655	6.13308	6.59667	6.66017	6.34169	6.45027	7.08762	6.12232	6.56404	6.71954	7.15602	6.90571	6.62258	6.41329	7.01094	7.43472	6.12287	5.99503	6.59952	7.1867	6.16199	7.10701	6.36367	6.46628	6.95644	6.48892	6.46153	6.494	6.35002	6.80827	7.0693	6.54432	6.92258	6.85218	6.71895	6.68124	6.54369	6.39674	7.04822	6.42975	6.34422	6.72715	6.63756	6.16243	6.73987	7.4732	6.07172	6.35865	5.99925
ANXA3	11.5992	11.0147	11.3911	11.4685	11.7107	11.2922	10.7899	11.2513	10.6801	11.1379	11.1005	11.6823	10.9474	10.7429	10.9244	8.77693	10.8649	11.267	12.0067	10.9696	11.4391	9.29258	11.087	8.77605	9.06694	9.96608	10.4679	8.66761	8.50834	11.1835	11.032	11.1749	10.085	9.67967	10.6571	8.37615	9.8308	10.6829	10.0447	9.68566	9.1905	10.2434	9.87665	10.7667	8.84391	7.52128	10.338	10.8679	10.3055
ANXA4	10.792	10.1982	10.5473	10.6259	10.9848	10.5797	9.59881	10.7593	10.1338	10.6224	10.0308	11.1537	11.2711	11.3268	11.4295	10.5665	11.3923	9.66259	10.7089	10.8165	10.3872	10.9349	10.5265	11.0737	11.3404	11.3811	11.6158	11.1619	10.9672	11.2397	11.4899	12.0427	11.7498	11.5766	11.3886	11.3035	11.2475	11.168	11.3354	10.4027	10.9458	11.5827	11.2426	11.2128	10.9966	9.21414	10.5558	10.3532	11.4336
ANXA5	11.162	11.3016	11.4889	11.5428	11.4673	11.5428	10.9839	11.645	11.322	11.5723	10.9426	12.3748	12.1052	12.3806	12.0864	11.2629	12.5046	11.8493	11.7924	12.1094	12.2921	11.8493	11.0265	12.1718	12.3804	12.2554	12.2849	12.057	12.4269	12.4816	12.3482	12.4352	12.3402	12.2849	12.7277	12.2791	12.2137	12.3723	12.3482	12.4269	12.0681	12.4522	12.2987	12.6106	12.3159	10.7532	12.5046	11.608	12.1942
ANXA6	9.08573	8.18491	9.34189	9.48377	9.20193	9.17304	8.10887	8.95574	8.959	9.32923	7.92334	8.41173	8.50597	8.31888	8.38419	8.04845	8.39847	8.30333	8.36027	8.65845	8.77773	9.08472	8.48664	8.48763	8.06262	8.35514	8.5988	8.64228	8.54376	8.77441	8.82365	7.99609	8.26142	8.52031	8.44533	8.56007	8.39255	8.63524	7.8807	8.6294	8.32453	8.01219	8.60985	8.46196	8.87856	10.6434	8.42621	8.14138	8.29228
ANXA7	9.38843	9.50953	9.53128	9.80356	9.73723	9.62906	9.26269	9.86626	9.91233	9.76056	9.23578	10.0933	10.1415	10.1585	10.2651	9.99691	10.2464	9.61393	10.0842	10.4501	10.1564	10.1118	10.2269	10.3807	10.4233	10.1075	10.1874	10.1892	10.0485	10.3099	10.1725	10.0485	10.0798	10.3772	10.2501	10.0917	10.1215	9.87587	10.0983	9.86763	9.94602	10.0745	9.78007	9.86869	9.90082	8.67194	9.97458	9.43615	10.1247
ANXA9	5.09187	5.40099	5.38982	5.51506	5.33354	5.26712	5.87279	5.2027	5.06568	5.30724	5.25404	4.91449	4.87953	5.02552	4.89179	6.65577	4.8912	5.20552	4.524	4.86924	4.91273	5.20078	4.8865	5.12725	4.90385	4.81307	4.95158	4.9119	4.97288	4.72661	4.75491	5.23137	5.23231	4.84626	4.48413	5.02671	4.69896	4.97106	5.16845	4.89879	4.74116	5.1539	4.81926	5.19594	5.04049	4.83717	4.90905	4.87244	4.89168
AOAH	8.24965	7.4724	8.08055	8.05615	9.44723	8.21726	7.6107	7.99671	8.64416	7.93068	7.04392	9.62098	9.10626	8.75262	8.63937	7.22387	7.85656	9.49903	8.30386	9.92867	9.36889	7.02549	8.48307	9.36417	8.01764	8.56522	7.84413	8.13609	8.91182	8.71599	8.62971	8.13267	8.50497	8.36089	7.82005	8.56719	8.39926	9.21789	8.54525	9.45602	9.38346	8.64881	9.05637	8.68075	8.77238	8.54935	8.96347	7.2766	8.05068
AOC1	5.60303	6.22923	5.67364	5.45327	5.12292	5.82539	5.60225	5.32988	5.83513	4.85474	5.98451	4.50284	4.59295	4.60208	4.61145	6.21784	4.48292	4.30913	4.11401	4.6881	4.65816	4.00386	4.42803	5.4303	4.94174	5.15565	5.07836	5.32076	5.08979	4.70013	4.99489	5.14672	5.28455	5.13299	5.12555	4.9797	5.12414	4.63973	5.76227	5.35271	5.53647	4.94712	5.38517	5.11817	5.29935	4.35284	4.61289	4.54444	6.30728
AOC2	4.91207	5.03623	4.77206	5.13401	4.93619	4.87943	4.94705	4.95915	5.03895	5.104	4.74089	5.60443	4.54928	5.83865	4.55434	4.52374	4.55029	5.44395	4.93834	4.78418	5.5301	4.55137	4.76222	4.46377	4.05481	4.17202	4.49751	4.26727	4.45252	4.90967	4.60109	4.34415	4.45385	4.54852	5.07895	4.45556	4.14083	4.32344	4.75292	4.80195	4.29576	4.43817	4.73143	4.30233	4.54709	4.38445	4.64635	4.55766	4.5823
AOC3	11.1881	11.2594	11.0456	10.96	10.8667	10.804	11.3266	10.4088	10.9729	10.8528	11.1233	10.1589	10.4042	9.95614	9.71554	7.52093	9.9068	10.4451	11.1686	10.6117	10.8954	9.52889	10.6743	9.22462	9.34837	9.5538	9.91925	9.4683	10.0194	9.96906	9.85082	9.63704	9.37086	9.90081	9.70638	9.02769	8.89424	9.86463	9.4045	10.0301	8.97943	9.00441	9.80005	9.68466	9.91586	8.72005	9.81306	11.1488	10.1449
AOX1	6.4164	6.50748	5.87023	6.69677	7.53776	6.58534	5.7464	7.6368	6.94379	7.34109	5.21554	8.21889	8.08447	10.4357	8.02831	4.40643	9.5913	8.96631	10.0304	9.45872	10.1804	9.71515	9.95164	8.25945	7.96406	7.96011	9.06018	8.25039	8.77102	9.00485	9.07728	8.5919	8.69999	9.16361	8.65359	8.81508	8.69809	9.09864	9.0006	9.92381	8.34587	8.30727	9.0863	8.73065	9.64959	6.67429	9.28706	8.07894	8.21763
AP1AR	5.40951	5.60742	5.00559	5.2473	5.72918	5.20039	5.35725	5.81746	5.50169	5.27652	5.36591	6.46932	6.34844	6.10377	6.16846	6.97794	6.33633	7.62168	6.391	6.53056	6.55544	5.64835	6.1263	6.0821	6.26783	6.14769	6.20546	6.36098	6.15077	6.38852	6.07704	6.30759	6.1108	6.13469	6.69529	5.8137	6.15851	6.44076	6.22998	6.43246	6.07614	6.39445	6.34176	6.39828	6.14236	6.77094	6.22771	5.34667	5.88561
AP1B1	8.59284	8.25744	8.78531	8.71856	8.26121	8.749	8.70101	8.51405	8.15518	8.94401	8.03646	8.35321	8.37116	8.42231	8.3368	8.45866	8.62146	8.16281	7.76157	9.11016	8.57613	8.82759	8.69888	8.91343	8.00784	8.50587	9.06787	8.72597	8.54118	8.78055	8.94916	8.63652	8.50345	8.72091	8.22245	9.10386	8.80057	8.19304	8.11852	8.54377	8.90682	8.749	8.91446	9.02759	8.45603	9.76349	8.50459	8.66935	8.53323
AP1G1	8.99583	8.74539	9.00792	8.75095	9.39881	9.12346	8.61521	9.26033	8.93028	9.08002	8.63375	9.91312	9.41465	9.36201	9.41767	9.78912	9.64146	10.1883	9.8184	9.77347	9.65053	9.64725	9.40188	9.36766	9.56889	9.24282	9.33793	9.31119	9.36075	9.33702	9.26803	9.3006	9.28867	9.22407	9.31209	9.30765	9.22476	9.57304	9.68084	9.65962	9.61259	9.66246	9.43906	9.619	9.46733	8.47191	9.2622	9.39497	9.45347
AP1G2	7.81239	7.89668	7.94201	7.59965	7.30584	7.95504	7.90529	7.59873	8.08951	7.65548	7.72034	7.04289	7.30048	7.1246	7.16704	7.54874	7.36457	6.95089	7.01627	6.90702	7.48663	7.1846	7.54949	7.55916	7.54384	7.59034	7.37325	7.47808	7.17208	7.2642	7.3263	7.36052	7.50592	7.35127	6.80474	7.46069	7.6125	7.08377	7.49756	6.90752	7.46869	7.34741	7.28415	7.29768	7.30004	7.92927	7.09927	6.90692	7.39362
AP1M1	8.81566	8.92685	9.15673	9.21173	8.69827	8.86752	9.32277	8.72333	9.02169	9.22276	9.45049	8.06058	8.00139	8.06356	8.09904	7.49894	7.94659	7.56958	7.51058	8.24914	7.73826	6.97953	8.03208	7.96356	7.5405	7.85824	7.95746	7.87869	8.23556	8.29511	7.84379	7.70221	7.79018	7.91944	7.94924	8.0163	7.99697	7.56707	7.47811	7.60788	7.87184	7.73853	7.70039	7.86311	7.76616	10.2001	8.38351	8.03958	7.51782
AP1M2	7.71107	7.69908	7.52531	7.56967	6.8268	7.3033	8.22696	7.07976	7.27546	7.4033	8.26395	7.65864	7.65864	7.33895	7.6193	9.19693	8.3968	7.10778	7.68431	7.24389	7.41217	7.82479	7.45382	7.56956	8.42606	7.84685	8.1059	7.71763	7.06621	7.72053	7.59965	8.12043	8.06228	8.21225	7.6384	7.78756	8.44938	7.1914	7.85342	6.51026	7.15712	8.26136	7.3945	7.56332	7.30745	8.12724	7.58586	6.86914	7.59851
AP1S1	6.78607	6.84613	6.64199	6.57915	6.41903	6.8448	7.37502	6.5997	6.56727	6.89534	7.3248	6.33047	6.41468	6.23912	6.42596	7.87631	6.56264	6.03411	6.2964	6.70498	6.19213	6.0656	5.81046	6.658	6.09423	6.1321	6.47973	6.36564	6.35781	6.38858	6.22505	6.56879	6.43916	6.16873	6.14414	6.37667	6.41012	6.01114	5.95009	5.74963	6.08078	6.2456	6.09291	6.38292	5.94411	6.63552	6.23433	6.45665	6.22895
AP1S2	8.23697	8.3239	7.98106	7.96371	8.47099	8.1193	8.21206	8.19009	8.15253	8.39634	8.52778	9.06617	8.85291	9.20618	8.79685	7.16831	8.62087	8.66276	7.9688	9.22337	8.84976	8.76394	8.65837	8.53835	8.27047	8.62216	8.52398	8.64666	8.80866	8.98902	8.91799	8.83782	9.22645	8.46255	8.94157	8.19275	8.45912	9.06452	8.33727	8.94619	8.78851	8.42295	8.81167	8.89203	8.21112	7.9901	8.60368	8.49329	8.5986
AP1S3	5.74423	5.7508	5.82864	6.16618	5.68013	5.36615	5.83245	4.98568	5.46687	5.62046	6.45243	5.95044	5.57198	5.6046	5.75465	5.91093	5.54098	5.80044	5.85907	5.63041	4.7042	4.69895	4.82714	5.34103	5.48325	5.29535	5.48644	5.00026	4.37074	5.57951	5.46059	5.65759	5.24794	5.44547	5.60237	5.07093	5.5906	5.45728	5.81533	4.43011	5.27806	5.57115	5.7135	5.51126	5.02885	7.26786	5.38987	5.21878	5.32745
AP2A1	7.56246	7.54404	7.65807	7.76414	7.38661	7.52579	7.85273	7.41268	7.70085	7.5961	7.83718	6.64748	6.67443	6.5718	6.60916	6.97003	6.6629	6.75161	6.75851	6.64551	7.0273	6.86186	6.68032	6.74219	6.38799	6.3759	6.6696	6.61188	6.85993	6.72951	6.65909	6.34885	6.73415	6.48437	6.52635	6.65316	6.57702	6.61389	6.41768	6.63675	6.59006	6.65701	6.66598	6.72281	6.71282	8.54167	6.94858	6.56372	6.65621
AP2A2	8.4656	8.75727	8.7803	8.57057	8.33814	8.58802	8.70401	8.52645	8.69134	8.48127	8.59884	7.97583	8.04915	8.38327	8.11943	8.16601	8.49442	7.85086	8.26926	8.42564	8.25345	8.29252	7.89259	8.16656	7.99183	8.0697	8.45073	7.997	8.46935	8.12378	8.23427	8.17526	8.24152	8.01765	7.73627	8.13601	7.88961	8.39425	8.06224	8.35229	8.26312	8.10757	8.32347	8.40726	8.41939	8.81668	8.52306	8.02501	7.99095
AP2B1	8.37188	7.77983	8.30415	8.14695	8.66988	8.61314	7.75582	8.6518	8.26816	8.64715	7.69781	9.70999	10.0714	9.03324	9.80787	9.45621	10.1129	9.06801	8.64872	9.69082	9.34539	8.68177	8.64063	9.20211	9.07872	9.28671	9.2942	9.11937	9.0632	9.4324	9.37538	9.38678	9.16917	9.09148	9.13937	9.31845	9.34515	9.48218	9.26636	9.03062	9.31032	9.39002	9.37415	9.41899	9.26636	7.14253	8.96039	8.56653	9.31344
AP2M1	10.8088	10.8733	10.7885	11.2172	10.0079	10.7413	10.9409	10.3584	10.5804	10.7357	11.1073	10.6041	10.8623	10.7161	10.834	10.3511	10.7121	10.1247	10.62	11.1569	10.6439	10.3803	10.8826	11.2041	11.1207	11.1331	11.3026	11.1239	11.3608	11.3535	11.3555	10.9869	11.1404	11.0635	10.7493	11.4457	11.1561	10.9816	11.0163	10.5452	10.7236	10.888	11.0592	11.1418	11.1653	11.8043	10.7425	10.9567	10.9401
AP2S1	9.69001	10.0082	9.56613	9.70314	9.18701	9.56183	10.4141	9.60465	9.79809	9.47985	10.1906	8.79908	9.42721	9.2386	9.33682	9.13129	9.73155	9.06718	9.10093	9.99913	9.40574	9.38198	8.89851	9.88335	9.4026	9.82504	10.0118	9.94926	10.118	9.99431	9.62721	9.73207	9.60876	9.75108	9.56648	10.0671	10.0464	9.27084	8.75093	9.153	9.2131	8.99849	9.43849	9.42851	9.28753	10.929	9.30026	9.50375	9.56807
AP3B1	8.0766	7.59058	7.56309	7.5406	8.27862	7.8081	7.63994	8.01802	7.74064	7.71552	7.63154	8.16963	8.54161	8.4742	8.5447	9.16303	8.09891	8.28244	7.95101	9.35034	8.40269	8.96785	8.60491	8.40099	8.60786	8.55625	8.51581	8.39446	8.57401	8.548	8.52151	8.48974	8.53485	8.4272	8.44303	8.60428	8.61371	8.63985	8.57168	8.60529	8.66253	8.55625	8.63098	8.66719	8.56894	9.17029	8.48657	8.51703	8.25736
AP3B2	4.7561	4.5646	5.00621	4.64655	4.44424	4.41918	4.5228	4.48716	4.64655	4.7788	4.65878	4.66779	4.5325	4.52626	4.53667	4.53419	4.56398	4.69069	4.51883	4.68203	5.03628	5.74277	4.83735	4.66536	4.41792	4.70833	4.72931	4.76697	4.66866	4.7831	4.83704	4.9205	4.76058	4.31659	4.80212	4.35748	4.73278	4.84035	4.79333	4.44747	4.21026	4.78165	5.18251	5.1294	4.91653	6.03465	4.5099	4.51507	4.5212
AP3D1	9.33445	9.07099	9.49385	9.52866	9.2296	9.44955	9.32344	9.31915	9.47951	9.45736	8.79354	7.92802	8.46819	8.67647	8.59021	9.10284	8.89174	9.05011	8.51049	9.17248	8.80618	8.55597	9.07529	9.25377	8.46099	8.95831	9.13446	8.74758	8.93537	9.08938	8.75848	8.56077	8.64308	8.71542	8.73685	9.12312	8.81723	8.59841	8.74966	8.74185	9.01775	8.79098	8.72864	9.14618	8.78061	10.0793	9.06119	8.5598	8.90762
AP3M1	8.0191	7.42432	7.76896	7.61184	8.46087	8.32534	7.51581	8.24258	7.51237	7.72518	7.77816	8.67571	8.73666	8.65377	8.71867	9.14409	8.85003	8.31209	8.30065	8.97321	8.29944	8.00805	8.58331	8.78121	8.84408	8.92126	8.78275	8.74188	8.79963	8.95021	8.84408	8.99372	8.81866	8.58443	8.63956	9.0136	8.88272	9.19122	8.94078	8.94338	9.0277	9.09295	8.90742	9.23334	8.8762	7.14342	8.63856	9.1059	8.69914
AP3M2	7.35745	6.49986	7.2032	7.24474	7.75447	7.49081	6.36984	7.32942	6.83325	7.2881	6.66318	7.79854	7.66166	7.47322	7.58805	6.80137	7.56105	7.46014	7.67063	7.89016	7.97475	6.78449	7.5286	8.00062	8.33105	8.06164	7.74252	7.98809	7.69646	7.89031	8.09575	7.94163	8.07859	8.00307	8.15028	8.24907	7.95401	8.15073	8.26276	7.70432	7.92767	8.27948	7.85726	8.09824	7.98829	8.11814	8.16018	6.65787	7.69993
AP3S1	10.1627	10.9066	10.5295	10.5079	10.0209	9.82229	10.5154	10.0621	10.094	10.2273	10.786	9.87158	10.0788	10.5359	10.3756	10.0399	10.0995	9.02469	9.89227	10.2267	9.82608	10.0376	9.89227	9.34578	9.71959	9.63631	9.26241	9.77818	9.92625	9.83743	10.048	9.72771	9.91325	9.97198	10.1299	9.35612	9.55891	9.73744	9.44786	9.9467	9.55841	9.57938	9.76359	9.73396	9.65388	8.59641	9.89309	9.89704	10.017
AP4B1	6.05506	5.67104	6.42651	6.20772	6.29389	6.41526	5.61962	6.27385	5.86962	6.49552	5.63639	6.55653	6.56784	6.66888	6.62417	6.72028	6.55914	6.76839	6.59684	6.88882	6.39251	5.7778	6.38077	6.91966	6.81017	6.75865	6.84143	6.73407	6.68606	6.7056	6.85581	6.67545	6.89526	6.64705	6.71748	6.94533	6.99698	6.65259	6.74138	6.80495	6.89187	6.75738	6.76782	6.73931	6.79644	5.78041	6.4302	5.59748	6.50542
AP4E1	4.98522	4.59084	4.63054	4.75264	5.06331	4.70709	4.56273	4.93673	4.87477	5.09882	4.99685	5.73706	5.94983	5.69049	5.77104	6.00423	5.90998	5.64844	6.23753	5.96064	5.56714	5.618	5.89	5.53147	5.76974	5.69223	5.67694	5.49538	5.50798	5.71272	5.78946	5.94266	5.79856	5.90537	5.86142	5.7626	5.71324	5.82846	5.90338	5.94875	5.82723	6.00422	5.95518	6.05	5.8041	4.21946	5.70237	5.64675	5.66072
AP4M1	7.3554	7.77572	7.81843	7.51602	7.41415	7.91831	7.9114	7.44028	7.55389	7.57504	8.25026	7.01811	6.85258	6.98195	7.08956	7.67485	7.29565	6.68195	7.21928	7.33831	7.1119	5.90125	7.34852	7.3008	7.92833	7.62536	7.55122	7.73929	7.18822	7.45999	7.45749	7.52479	7.49643	7.63119	7.32027	7.77606	7.69272	6.92224	7.27479	6.39932	7.0955	7.32597	7.04037	7.25483	7.09577	7.41637	7.50786	8.24864	6.99782
AP4S1	6.45519	6.26928	6.15	6.6094	6.73968	6.47447	6.34867	6.399	6.2657	6.51641	6.82162	6.57821	6.3569	6.31602	6.42937	6.65175	6.56439	6.67228	6.73698	6.75527	6.13471	5.37357	6.38125	6.08259	6.04228	6.45795	6.3243	5.33419	6.11242	6.1711	6.53073	6.34867	6.59173	5.85529	7.04521	6.02525	6.10216	6.19697	6.35834	6.61977	6.53264	6.46917	6.66076	6.64082	6.43435	6.1785	6.20473	7.24259	6.34397
AP5B1	6.97324	7.266	7.26731	7.50262	6.82747	6.9677	7.83282	7.25184	7.2931	6.99134	7.45955	7.50923	6.69712	6.3752	6.1774	6.80697	6.47761	7.01726	6.95559	6.26078	6.94701	5.82112	6.37432	6.39555	6.22568	6.13886	6.37862	6.36686	6.43633	6.78432	6.18213	6.40624	6.23445	5.98967	6.45813	6.23834	6.25172	6.60075	6.42729	6.7093	6.39555	5.9112	6.5367	6.9389	6.18067	7.13972	7.23885	6.72832	6.44416
AP5M1	6.86348	6.38285	6.27151	6.29766	6.61184	6.32792	6.56532	6.43541	6.31522	6.42258	6.78483	7.85034	7.83222	7.95379	7.83321	7.96826	7.79739	7.4436	7.99534	7.80072	7.2954	7.21014	7.4479	7.58037	7.91976	7.63945	7.51578	7.52328	7.64173	7.70886	7.96394	8.03196	7.87969	7.84198	7.88323	7.62227	7.73757	8.30528	8.08166	8.06634	8.1728	7.98246	7.9401	8.02831	8.04365	4.44196	7.57194	7.85324	7.503
AP5S1	7.85678	8.2467	8.21165	8.11677	7.75171	8.03783	8.62715	7.94794	7.99192	8.13199	8.49276	7.08611	7.35591	7.09481	7.18008	7.64594	8.21726	6.83871	7.2489	7.21568	8.34361	8.18494	7.26667	7.388	6.98781	7.06736	7.42027	7.4096	7.49823	7.52642	7.26443	7.28982	7.11667	7.26243	7.27144	7.39173	7.40196	7.33781	7.16922	7.10071	7.36995	6.98857	7.33416	7.28339	7.10782	8.51238	6.99968	7.11612	7.31148
APAF1	5.94317	5.53974	5.37512	5.39934	5.87296	5.54065	5.42966	5.57968	5.36839	5.6096	5.45043	6.82993	6.56241	6.93728	6.37217	6.69836	6.3053	7.32415	6.29382	7.27734	6.97612	6.07213	6.42778	6.48929	6.7423	6.69839	6.48339	6.46492	6.45101	6.57555	6.6054	6.64506	6.74345	6.67757	6.45671	6.30653	6.52881	6.84269	6.77512	6.83415	6.69036	6.57169	6.59086	6.6252	6.69467	5.67023	6.23025	6.30082	6.24564
APBA1	5.23819	5.36116	5.32121	5.64278	5.05269	5.26384	5.32494	5.18258	5.61128	5.5763	5.31055	5.04157	5.16568	5.04057	5.18129	5.67726	5.34762	4.91767	5.12914	5.22162	5.09348	4.85471	5.23419	5.02818	4.6731	5.32081	5.33957	5.26149	5.04864	5.43068	5.43626	4.94087	5.37749	5.43475	5.41025	5.56061	5.29812	5.41586	5.30722	5.55058	5.31336	5.57668	5.52115	5.30514	5.46808	6.16949	5.26208	5.04291	5.6716
APBA2	6.52825	6.67869	6.46548	6.95101	6.44252	6.4057	6.84699	5.8659	6.58693	6.97598	6.57647	6.35443	6.17802	6.50997	6.4023	6.632	6.06325	6.22787	6.4705	6.70327	6.78986	7.62066	6.87865	6.63283	6.55902	6.63539	6.6396	6.54096	6.81491	7.32907	6.97269	6.07687	6.32683	6.30827	6.67598	6.75419	6.91347	6.74449	5.99914	6.45991	6.59165	6.23981	7.34024	6.9115	6.13337	7.88181	6.62559	6.98949	6.66136
APBA3	7.46322	7.4081	7.53168	7.39341	7.26299	7.2223	7.60285	6.982	7.50899	7.17231	7.85759	6.69516	6.69885	6.52027	6.71746	6.20231	6.7516	6.90362	6.52729	6.44769	7.0181	6.85654	6.52542	6.90718	6.8697	6.7926	6.82752	6.92921	6.9181	6.91922	6.82989	6.71652	6.75758	6.67956	6.88622	6.87964	7.00572	6.70857	6.50106	6.69791	6.91183	6.6717	6.83841	6.65873	6.87419	7.73719	6.89923	7.61859	6.8631
APBB1	7.39658	7.52347	7.49107	7.49575	7.04985	7.12368	7.4645	7.02812	7.27492	7.32646	7.92605	6.98803	6.73305	6.73769	6.5618	5.27364	6.88741	6.73519	7.04139	6.49362	7.14532	7.2952	6.95578	6.92604	6.35215	6.74711	6.70195	6.64144	6.59699	6.77625	6.59916	6.53784	6.65469	6.60015	6.64167	6.67025	6.68189	6.06111	6.38828	5.7028	6.50289	6.46922	6.29778	6.39506	6.76853	8.26128	7.03307	7.21608	6.53472
APBB1IP	6.73143	7.29166	7.19665	6.90073	7.26031	7.29482	7.02296	7.38253	7.3714	6.79497	7.52508	7.59664	7.32287	7.4382	7.36858	6.39104	7.44759	8.05332	7.2202	7.77426	7.71256	7.00426	7.34299	7.5412	6.2244	6.81172	6.82483	7.10397	7.28753	7.29166	7.17636	6.98506	7.12988	7.09577	7.14262	6.94234	6.95821	7.41464	6.88676	8.29862	7.59236	7.18736	7.52388	7.31548	7.23844	7.48427	6.87757	6.9232	7.08323
APBB2	8.75194	8.27537	8.63231	8.56776	8.62049	8.45507	8.14248	8.38781	8.12689	8.73629	8.21644	8.14104	8.05736	8.16478	8.22222	7.9352	8.47874	7.7893	8.63725	8.00211	8.68406	8.50971	8.53729	7.44366	7.61208	7.81039	7.90037	7.8526	8.01882	8.31505	8.34459	7.97848	8.0088	7.83074	7.89482	7.58959	7.66536	8.32154	7.59568	8.40245	7.98872	7.63015	8.10488	7.9389	8.17526	6.8692	8.10927	8.12167	7.89396
APC	6.12288	5.56291	5.53565	5.65367	6.29978	5.94644	5.33222	5.7856	5.48019	6.14685	5.66923	6.88063	6.65396	7.09428	6.67447	7.32055	6.52471	6.45883	7.31081	7.27551	6.6489	5.72291	6.91209	6.38987	6.57497	6.73463	6.72523	6.45988	6.62552	7.01599	7.02851	6.88258	6.89824	6.88694	7.01047	6.71544	6.77405	7.19801	6.77574	7.13403	6.85758	6.9325	7.06337	7.04601	6.84793	5.90598	6.56293	7.42715	5.93255
APC2	5.70918	5.75085	5.83418	5.72488	5.68521	5.73751	5.76089	5.62913	5.85134	5.63479	5.84131	5.54745	5.4841	5.76123	5.4403	6.00432	5.46995	5.62825	5.1906	5.37377	6.00424	5.65081	5.67803	5.4989	5.76089	5.64299	5.52196	5.69119	5.65741	5.46445	5.32604	5.55125	5.4965	5.34158	5.21067	5.44315	5.49934	5.61353	5.16417	5.63032	5.39961	5.43096	5.35472	5.56495	5.27563	4.78135	5.55249	5.26903	5.31405
APCDD1	10.0683	9.93976	9.69107	9.43541	9.30547	9.58106	10.0658	9.66629	9.6145	10.2938	10.0658	7.55444	8.54006	9.83181	8.34411	6.42584	8.30797	6.54889	9.45593	8.80473	9.22899	8.538	8.85773	8.7683	8.38106	9.08988	9.47343	8.99953	8.99232	8.89182	9.09453	8.853	8.3806	9.01828	8.66319	9.20999	8.93748	8.9488	8.57443	8.26752	8.04325	9.01058	9.01529	8.53527	9.27609	8.12529	8.07044	9.87822	9.08212
APCDD1L	5.81425	6.02958	5.77993	5.86462	5.87804	5.49195	6.26907	5.99687	6.0695	5.65081	6.00231	5.58413	5.54465	5.6068	5.4681	5.6068	5.54891	6.10291	5.70292	5.60792	6.23867	6.2992	5.81962	5.6258	6.25863	5.41721	5.89897	6.18321	6.43222	5.37492	5.20399	6.04862	5.52873	5.31872	5.3565	5.74068	5.85438	6.46593	5.72015	5.40892	6.25493	5.57698	5.72584	5.92158	5.83087	8.43678	5.9966	5.49515	5.52252
APCS	4.54281	4.25024	4.87204	4.8109	4.8148	4.92334	4.48714	4.40745	4.65994	4.52336	4.49404	4.51147	4.46508	4.42846	4.31988	4.31538	4.98934	4.89896	4.28233	4.22548	4.7709	5.5772	4.52241	4.34732	4.43916	4.04772	4.44524	4.46687	4.35006	4.50468	4.35954	4.40067	4.13068	4.03984	4.49306	4.08276	4.32725	4.7774	4.84917	4.78322	4.53698	4.12376	4.39814	4.46968	4.64618	6.78251	4.30046	4.28461	4.32149
APEH	7.80319	7.93006	8.34303	8.19441	7.6117	7.97808	8.15905	7.81945	8.14488	7.93824	8.15625	7.3965	7.44267	7.42891	7.51469	8.28109	7.44952	7.47044	7.62302	7.64719	7.33935	7.11364	7.16221	7.88626	7.5611	7.77804	8.10971	7.81405	7.73506	7.91839	7.85107	7.81821	7.73092	7.6701	7.43028	7.93279	8.06896	7.48625	7.32169	7.28177	7.56783	7.3884	7.47501	7.67786	7.31946	8.90302	7.55722	7.85755	7.53454
APEX1	10.9595	10.783	11.3727	11.3355	11.0223	11.158	10.855	11.129	10.9669	11.2794	10.6265	10.2555	10.7354	10.7025	10.7639	11.2576	11.0585	10.1942	10.8404	10.9387	10.5008	10.5249	11.2731	10.8229	10.8705	10.902	10.8468	10.7518	10.8254	10.7201	10.9074	10.8679	10.8132	10.7605	10.7269	11.1594	11.2643	10.5319	10.671	10.4216	10.6184	10.7518	10.8559	10.8495	10.8114	10.4536	10.6931	10.4553	10.8488
APEX2	7.21141	7.80335	7.36842	7.74794	7.29838	7.47803	7.81348	7.30565	7.71983	7.55678	7.86178	6.8744	7.18178	6.86466	7.23307	7.66987	7.26189	7.29536	7.00729	6.78036	7.32934	7.50733	7.17774	7.41866	6.96736	7.35063	7.36762	7.05523	7.21227	7.42094	7.14413	7.22612	6.92829	7.01484	7.23686	7.13794	7.30836	7.19362	6.91863	7.21209	7.07201	7.02285	7.1722	7.31215	7.02266	7.78628	7.32217	6.94398	7.40264
APH1A	7.95854	8.21984	7.88607	8.00816	7.48923	7.71323	8.40353	7.58333	7.94974	7.95697	8.50585	7.92179	7.7665	7.38247	8.13591	8.6851	7.75375	7.51141	7.84145	7.6563	7.75215	7.02957	7.84678	7.49193	7.45196	7.59311	7.67477	7.67051	7.59498	7.77461	7.40779	7.32503	7.51011	7.37576	7.31444	7.48369	7.50768	7.33713	7.04847	7.00841	7.3414	7.13222	7.39319	7.19157	7.08519	7.75068	7.35729	7.89011	7.20104
APH1B	7.32711	7.87394	7.43099	7.45936	7.60769	7.51329	7.58164	7.75124	7.5725	7.98343	7.20175	8.18656	8.25418	8.47956	8.39921	7.38329	8.52903	8.23425	8.53666	9.06128	8.02338	7.94068	8.5092	8.45544	8.45459	8.33102	8.27817	8.49385	8.3738	8.38152	8.60519	8.39678	8.52627	8.5088	8.1634	8.5547	8.48551	8.77954	8.49857	8.71446	8.50334	8.56349	8.55531	8.24716	8.54207	6.32245	8.09839	8.10477	8.5457
API5	7.78428	7.10731	7.24327	7.47888	8.01263	7.44273	7.16624	7.89795	7.60501	7.79851	6.73479	8.29131	8.62257	8.18388	8.23801	8.82945	8.31999	8.91769	8.67068	8.82272	7.92257	7.49162	8.56341	8.26021	8.4864	8.18442	8.16966	8.1573	8.2613	8.20189	8.22826	8.09632	8.22792	8.12341	8.36335	8.40429	8.22381	8.32449	8.42183	8.38102	8.4921	8.39657	8.20584	8.36837	8.26748	7.09836	8.55469	8.22141	8.34257
APIP	6.89105	7.02967	7.53458	6.8767	7.42709	6.91231	6.64391	6.99209	7.30035	7.00191	7.56306	6.99388	7.37257	7.29416	7.32342	7.22389	7.61963	7.0313	7.15588	6.99204	7.31965	6.80876	7.29454	7.06823	7.41796	7.2058	6.93207	7.14025	7.49536	7.26715	7.34061	7.67995	7.12552	7.02115	7.08635	7.39061	6.743	7.31532	6.87247	7.566	7.86281	7.14214	7.3737	7.60259	7.0866	8.279	6.87344	6.93513	7.04575
APLF	5.35144	5.15653	4.97175	5.23128	5.10194	4.7712	5.28784	4.88359	5.24379	4.88147	5.63717	4.97544	4.98824	4.9903	5.06085	4.97331	5.0493	4.84482	5.40453	4.66456	4.80608	5.11881	4.75619	4.83041	4.72745	4.92582	4.59943	4.54492	4.58923	4.91871	5.06677	4.69205	4.81654	4.87673	5.05993	4.79404	4.81339	5.22031	5.38821	5.47041	4.8896	5.03111	5.32085	4.95898	5.17675	4.66903	5.0886	5.44559	4.93167
APLN	8.13549	7.36842	8.05681	9.20378	7.20254	7.45657	8.10934	7.14682	6.68343	7.56499	9.0736	6.15753	6.43656	6.16702	6.50715	7.59768	7.17226	6.64634	5.87711	6.89203	6.03853	5.81248	7.52743	5.82164	6.38897	5.87851	5.8046	6.27693	6.31423	8.60454	8.04397	6.58359	6.94484	5.67626	7.19909	5.45454	5.83675	8.60392	5.71481	6.62934	6.04928	6.25164	6.08776	7.88157	5.90344	9.87742	7.27132	7.9004	5.79298
APLNR	7.94074	7.82972	8.86104	8.3605	8.01665	8.13578	9.25807	6.43615	6.5486	7.45354	12.0096	6.6645	5.52031	7.45598	7.61734	5.87876	4.25076	5.39697	6.2087	5.9956	5.1774	7.31758	5.62379	7.13061	6.84169	7.49397	5.8675	7.48118	7.36505	7.60367	7.53041	6.99076	8.32734	7.48271	7.00821	7.60101	7.01726	8.22606	6.19496	8.161	7.24327	7.01639	6.41741	7.0064	6.09639	7.88984	6.34528	8.32468	8.2455
APLP1	6.47924	6.00999	6.08286	6.33761	5.90431	6.05797	6.47681	6.29744	6.09384	6.2716	6.56738	5.93643	5.56731	5.53833	5.51295	5.72929	5.55352	5.1263	5.5614	5.28993	6.08686	5.45608	5.35405	5.68499	5.48131	5.64524	5.67291	5.79753	5.58228	5.38385	5.59776	5.56562	5.43454	5.32453	5.58443	5.71936	5.41384	5.77129	5.49649	5.59233	5.46227	5.48933	5.55039	5.61649	5.57969	7.35376	5.56731	5.41566	5.45505
APLP2	10.8206	10.2197	11.0926	10.8514	11.1058	11.0287	10.3588	11.0118	10.4783	10.9772	10.0689	11.4657	11.2895	11.2973	11.2715	11.7911	11.2841	10.996	11.395	11.221	10.7776	10.922	11.8412	11.0335	11.2423	11.2099	11.4402	11.0381	10.9011	11.3169	11.4027	11.5006	11.4302	11.3021	11.3169	11.1175	11.1758	11.4579	11.3315	11.1561	11.0987	11.4027	11.3857	11.5972	11.3928	10.2691	10.8962	10.4211	11.3708
APMAP	9.5914	9.76549	9.86596	9.88165	9.6935	9.79826	9.98987	9.54083	9.84161	9.88839	9.943	10.1338	10.0735	10.3458	10.053	10.6875	10.0668	10.1638	9.84295	9.92068	9.91855	9.50013	10.1286	10.5493	10.123	10.3674	10.4345	10.4657	10.4188	10.4996	10.5678	10.2426	10.563	10.408	10.5022	10.6586	10.594	9.89204	9.96867	10.1374	10.1694	9.78116	10.1691	10.1386	10.2232	10.4188	10.1643	9.62314	10.0861
APOA1	5.64617	5.91446	5.87817	5.74629	5.68747	5.76654	5.99227	5.65578	5.84741	5.52851	5.80103	5.37852	5.70453	6.37587	5.3275	5.45251	6.03157	6.01352	5.31739	5.33359	5.91809	5.45996	5.67535	5.32571	5.16257	5.27352	5.51323	5.62763	5.62738	5.37929	5.26731	5.57454	5.22477	5.10602	5.12194	5.35489	5.50658	5.48294	4.83556	5.27294	5.50204	5.10524	5.2724	5.41345	5.19195	4.97777	6.64465	4.9763	5.28189
APOA1BP	10.2713	10.3558	10.2044	10.2871	9.89514	10.2642	10.5702	9.82188	10.1182	10.2011	10.5296	9.2306	9.41814	9.51895	9.32873	11.287	9.89758	8.75232	10.0631	9.30403	10.0244	9.90176	8.98867	9.84534	9.50129	9.6931	9.8403	9.49176	9.55396	9.77121	9.5992	9.67987	9.61182	9.55931	9.52895	10.2742	9.95166	9.2175	9.48936	9.01383	9.54275	9.23299	9.53082	9.55747	9.55041	10.0951	9.63039	10.3553	9.55366
APOA2	4.77582	5.27361	5.06528	4.89632	5.01148	4.90566	5.25682	4.80409	4.96825	4.98676	4.9363	4.65585	4.63648	4.6363	4.64089	4.62849	4.62579	5.7737	4.8489	5.06498	5.33632	4.44348	4.4591	4.39965	4.48075	4.61385	4.36435	4.62546	4.99632	4.1066	4.66963	4.46919	4.23335	4.43781	4.49261	4.40627	4.65017	5.01102	4.44877	4.62512	4.86602	4.4396	4.57081	4.60021	4.56725	4.44833	4.61194	4.61387	4.62869
APOA4	6.23391	6.73125	6.5531	6.46835	6.32216	6.46104	6.70955	6.43557	6.42928	6.17312	6.84382	5.99604	6.05544	6.07963	6.019	6.22399	5.93842	6.31349	5.94432	6.1177	6.57726	7.0425	6.29157	6.12071	6.23553	6.17782	6.13908	6.15647	6.29211	6.08694	6.01749	6.3713	5.69542	5.73546	6.07865	6.00142	6.04242	5.95467	5.89683	6.62732	6.1436	6.01906	6.23299	6.30853	6.10144	8.42806	6.04521	5.91004	6.012
APOA5	4.98126	5.08957	5.12372	4.9539	4.8548	4.96619	5.18157	4.94803	5.24941	4.95651	5.2626	4.85995	4.86825	4.85367	4.85978	4.83538	4.8599	5.1333	4.85014	4.73571	5.30712	5.62346	5.00776	5.21846	4.8365	4.94919	4.94919	4.75504	4.8826	4.55359	4.91728	4.73542	4.35686	4.6535	5.11848	4.89747	4.97327	5.19746	4.58805	5.01912	5.18356	4.7791	5.07614	4.76028	4.94501	4.87975	4.85367	4.84875	4.86075
APOB	4.24676	4.29878	4.12523	4.22867	4.17603	4.29218	4.17716	4.25833	4.22211	4.30074	4.27347	4.0741	4.05735	4.04663	4.05703	4.04898	4.03484	4.09635	4.10707	4.50951	3.92662	3.99277	4.22046	3.93507	4.23829	4.12501	4.06983	4.31815	4.16548	4.07506	3.92351	4.18316	4.13557	4.03939	3.92413	3.97277	3.88354	4.15383	4.21482	4.58031	4.05997	4.15063	3.9955	4.1928	4.17794	4.05399	4.02548	4.05379	4.04928
APOBEC1	3.99805	3.85082	4.54113	4.02965	4.27908	3.5479	4.25552	4.19924	4.21518	3.71862	4.35836	3.94859	3.94884	3.94959	3.95058	3.94783	3.9462	4.0549	4.14881	3.46536	4.95597	4.15087	3.9028	4.06005	4.23194	4.17747	4.47757	3.74273	4.29265	4.57674	4.00313	3.9847	3.99598	4.56098	4.03041	3.82822	3.7492	4.32849	3.49484	4.40846	3.96605	4.20442	4.35532	3.9126	3.48279	6.36233	3.93939	3.94704	3.94765
APOBEC2	5.01617	5.03378	5.06628	5.04222	4.89942	5.40476	4.90321	5.27321	5.16623	5.26401	4.99517	4.71948	4.72236	4.70829	4.71572	4.66698	4.70744	5.16957	4.27821	4.64892	4.78012	5.69558	4.66127	4.64679	4.5054	4.76728	4.58397	4.59946	4.57622	4.61304	4.7768	4.81571	4.60054	4.59125	4.24117	4.55083	4.43031	4.69749	4.53743	4.56037	4.5872	4.56573	4.35133	4.6905	4.43054	4.1216	5.27296	4.61227	4.67672
APOBEC3B	5.85053	6.39994	6.59067	6.84119	6.84012	6.38358	6.29542	6.54331	7.21902	6.91559	7.25843	6.52515	5.96778	5.73044	6.41901	6.56324	5.19804	6.54408	5.58648	5.93828	4.69221	5.8671	5.48829	6.33638	6.39753	6.41192	5.743	5.84876	6.21947	5.317	5.72269	6.65466	6.3109	6.00003	5.55704	6.25782	5.87401	5.88461	6.78088	6.12311	7.04708	6.16325	6.5117	5.46229	5.76423	6.6833	6.12523	5.30788	7.91824
APOBEC3C	8.86086	8.78173	9.18838	9.06782	8.64928	9.27761	9.0973	8.96669	9.09442	9.05055	9.4297	8.30182	8.51535	8.29754	8.8194	7.84923	8.19857	7.68921	7.92435	8.26211	8.13688	8.52688	8.35303	8.89089	8.16717	8.51015	8.36587	8.21459	8.28847	8.66014	8.39185	8.29899	8.61713	8.28329	7.97657	8.75959	8.43204	8.55699	8.74124	8.40284	8.82156	8.9044	8.71643	8.73717	8.5492	8.86111	8.24867	8.47678	8.79948
APOBEC3D	6.23935	6.31468	6.64676	6.41239	6.45511	6.23374	6.39145	6.00137	6.22131	5.99936	7.4968	6.3207	5.88296	5.65687	5.70351	6.98671	5.70155	6.34364	5.70079	6.07016	6.93317	7.4709	5.85859	5.99406	5.52091	5.54601	5.29353	5.75397	5.42791	5.28199	5.88131	5.55137	5.87932	5.58631	4.72325	5.67155	5.446	6.15624	5.86297	5.9413	6.70894	5.60654	5.93398	5.77916	6.21083	8.53369	5.69955	5.72047	5.70134
APOBEC3F	6.48301	6.48123	6.2969	6.52096	6.34007	6.49616	6.77954	6.33049	6.39087	6.38827	7.25152	6.03167	6.19544	6.12591	6.57797	6.22764	6.2955	5.96985	5.8937	5.94455	5.79082	6.29896	6.33259	6.21336	5.73606	5.81073	5.81806	5.89232	5.83296	5.93992	6.04184	5.90569	6.03285	5.94365	5.39173	5.98474	5.80013	6.22695	6.03653	6.06321	6.1799	6.19205	6.37893	6.00432	6.1574	4.86235	5.9231	6.44504	6.52933
APOBEC3G	7.65033	6.83853	7.94606	7.64277	7.43704	7.91269	6.95394	7.57403	7.52005	7.40752	8.08591	6.67888	6.83641	6.80583	6.99789	5.63347	5.75864	6.53024	5.67677	6.50041	6.52006	7.82097	6.81727	6.76933	6.06761	6.7571	6.35831	6.17302	6.13165	6.8487	6.49186	5.71086	6.75124	6.64872	6.15684	6.77566	6.58664	6.39762	6.53622	6.63728	7.08609	6.48937	6.85403	6.44642	6.32588	7.23773	5.87576	6.94399	6.34361
APOBEC4	3.28774	4.69109	4.63593	3.46147	4.21636	3.99208	3.73453	5.74847	5.07865	3.64388	3.90016	4.15423	4.22168	3.9869	5.97155	4.12252	4.91295	4.10273	4.42207	6.46024	3.92334	4.38927	4.43584	6.10995	6.58745	5.37576	4.45692	6.29899	3.6558	3.98578	4.31386	4.96664	5.18471	5.60462	4.6002	6.47729	4.62666	4.03157	7.47002	3.80877	5.39994	7.16432	4.36817	3.4761	5.65605	3.98935	4.14464	7.57215	5.17919
APOBR	6.31704	6.64635	6.25063	6.48013	6.64288	6.82062	6.50363	6.73377	6.92712	6.43225	6.58607	7.52867	7.00868	7.13087	6.7714	5.99085	7.25999	7.39297	6.68251	7.44932	6.8022	6.42555	7.12868	7.24376	6.24612	7.0779	7.2402	7.25436	6.96026	7.78626	7.24962	7.18369	7.15733	7.16925	7.81112	6.50673	7.5377	7.54314	6.20159	7.05253	7.01785	6.62604	7.62801	7.4282	6.56313	7.45887	6.80039	5.01176	6.68886
APOC1	10.4892	11.7794	11.2033	11.2379	11.4453	11.2797	11.5881	10.7866	11.0267	10.7573	11.9552	9.84285	10.1311	9.42534	10.5583	6.99043	9.84973	8.86961	8.64753	8.23571	10.0414	10.078	9.47686	9.87536	7.79546	10.1901	10.1863	10.6524	9.32643	10.7584	9.82317	9.73476	9.9718	9.58989	10.035	9.56945	10.418	9.55687	9.08706	8.72229	9.43365	8.87891	10.0803	9.84619	9.70003	10.759	9.40328	10.1289	9.34773
APOC2	5.45461	5.88225	5.94997	5.95352	5.19945	6.22748	5.93834	5.70075	5.86636	5.2807	6.16829	5.65233	5.62751	5.56903	5.56518	5.98981	5.89962	5.64942	5.51044	5.4721	5.7118	6.26586	5.59696	5.51841	5.07082	5.52614	5.68827	5.25115	5.45494	5.70555	5.20544	5.71724	5.44143	5.27949	5.6598	5.10515	5.6283	5.78493	5.36794	5.19109	5.10473	5.34132	5.30005	5.75293	5.36179	5.08471	5.18514	5.41357	5.62343
APOC3	5.15379	5.11851	5.19085	5.16813	4.95545	4.96365	5.03171	4.87236	5.01038	5.09214	5.18316	4.89369	4.90191	4.88714	4.89438	5.03082	4.88341	5.04615	4.82746	5.03855	5.20892	5.09467	5.04136	4.98283	4.89786	5.0587	4.99394	5.12079	5.0701	4.93188	5.00553	5.03984	4.80822	5.0015	4.82865	5.02336	4.89911	4.98643	4.6749	5.11584	5.01821	4.88797	4.63462	4.9703	4.91214	5.87119	4.99073	4.84095	4.88217
APOD	9.57908	10.3198	9.42534	8.81203	10.115	8.52781	8.85575	9.89308	9.96383	8.75462	8.32981	10.4823	9.94915	10.8468	9.05038	9.80869	10.9976	9.01078	10.9353	8.8904	8.14016	12.3312	9.76262	9.3917	9.87534	9.99731	11.783	9.87906	10.618	10.4248	9.63297	10.0556	10.993	10.8337	8.41291	10.3994	10.7069	9.2737	8.93031	12.1604	8.58496	9.08474	10.6778	8.46452	10.8389	10.1255	8.67806	8.85565	10.1404
APOE	9.7498	10.1634	9.33288	9.22799	9.41317	9.0009	9.93462	8.66722	9.53079	8.73461	10.7186	9.24936	9.31969	8.99277	10.2825	7.67847	9.17043	8.44407	8.20562	7.97796	9.31466	10.3055	8.72692	10.4703	8.3878	9.83311	10.8446	11.0651	10.4318	10.1463	10.2665	9.71002	9.94194	10.084	9.05074	10.8598	11.1021	9.43623	8.99177	9.28157	9.89213	9.09008	10.344	9.58499	9.53319	10.85	9.30086	9.96361	9.59451
APOF	3.94335	4.087	3.91787	3.86421	3.66201	3.83635	4.06637	3.98652	3.82278	3.80215	3.65398	3.37799	3.38541	3.36553	3.37759	3.37191	3.34914	3.8966	3.88672	3.32807	3.70203	4.60721	3.28304	3.47437	3.66088	3.73854	3.63817	3.53345	3.78945	3.39597	3.9868	3.70649	3.69205	3.68744	3.71085	3.43339	3.88297	3.79143	3.68935	3.63526	3.50572	3.62988	3.59854	3.46103	3.6879	4.29077	3.38857	3.39898	3.3624
APOH	6.35594	5.87051	5.74585	7.20268	5.65629	5.41729	6.40736	5.27409	5.4155	6.95891	6.28943	6.5818	6.90784	5.41649	6.10621	5.54519	5.89093	5.99458	5.77682	4.61692	5.56573	7.139	5.31111	4.10145	4.38007	4.96211	4.8758	4.65006	4.56727	5.84119	6.04899	5.01586	4.93443	5.24537	5.51086	4.70073	4.77819	5.81053	4.92102	4.55202	4.77514	4.80727	5.06703	5.65399	5.37933	3.68809	5.76839	5.66577	3.96694
APOL1	8.73894	8.67057	8.88461	8.61886	8.54895	8.89479	8.31003	8.75085	8.42151	8.33665	8.77805	9.21902	9.35219	8.50007	9.20877	8.30058	8.47489	9.71916	8.55346	8.82638	8.91672	8.41829	7.98545	9.66655	8.26827	8.52613	8.9125	8.45437	8.59805	9.58764	8.65457	8.78157	8.82156	8.33023	9.26064	9.04217	9.13561	8.25021	8.2759	8.64944	9.19023	8.56297	8.56462	9.70069	8.10379	10.1902	9.42566	7.5273	8.08823
APOL2	7.36831	7.03037	7.54713	7.27017	7.28581	7.42915	7.05561	7.87486	7.11031	7.04331	7.08973	7.71844	8.43664	7.32141	7.88708	7.59351	7.8263	8.71149	7.55478	7.52151	8.34309	8.95297	7.9236	8.33885	7.83064	7.57563	7.79411	7.59953	8.09248	7.88645	7.82275	7.93366	7.87936	7.66238	8.45116	7.99349	7.75344	8.15179	7.83282	8.71609	8.75909	8.24014	8.13605	8.44748	8.10034	8.95287	8.46123	7.12653	7.67323
APOL3	8.55724	7.59617	9.11685	9.15824	9.4556	9.57188	8.03649	8.75533	8.06602	8.9835	8.65738	8.41444	9.06807	8.12171	8.72418	6.65622	7.43403	8.24961	8.36442	8.25798	8.04946	7.40614	8.57714	7.84564	7.70599	7.70013	8.04869	7.51677	7.95839	8.37877	8.56981	8.05576	8.21998	7.76045	8.18137	8.1805	7.99174	8.24413	7.23359	8.99415	7.64829	7.74611	8.19161	8.5801	8.42989	9.30378	8.76373	7.24268	7.39602
APOL4	5.38667	5.56046	5.34432	5.91763	7.01211	6.75018	5.53007	6.26762	6.17267	5.92592	5.62311	6.13168	6.92289	6.2558	5.77687	5.9622	5.93126	5.84389	5.94079	6.27895	6.40086	5.23771	6.2367	5.35802	5.42205	5.62506	5.49865	5.73312	5.16197	6.25617	6.38929	6.29913	6.08505	6.03908	6.48003	6.06844	5.94052	6.6492	5.23281	5.55975	5.32307	5.95669	6.30315	6.64721	6.09435	6.60872	6.44638	5.59819	5.45435
APOL5	3.63666	3.76928	3.71564	3.76543	3.75406	3.63063	3.64662	3.75682	3.74792	3.73491	3.57591	3.74919	3.74364	3.74616	3.74684	3.77037	3.73782	4.1608	4.09346	3.6125	3.94418	3.96258	3.8987	3.8548	3.52219	3.50637	3.74212	3.76432	3.71607	3.61989	3.68948	3.78791	3.49201	3.56597	3.53777	3.46958	3.68948	3.72892	3.49045	3.72105	4.05682	3.50232	3.69073	3.82844	3.68129	3.74386	3.71935	3.77188	3.73871
APOL6	7.91425	7.30834	7.77784	7.37715	8.30147	8.12659	6.98787	8.24502	7.78481	7.88296	7.18618	7.96662	8.63895	7.9205	8.25325	7.09102	7.64593	8.41338	7.64301	7.54742	8.12331	7.47502	7.09638	8.05442	7.30834	7.66609	7.51307	7.56075	7.50453	7.95589	7.95209	7.67566	7.59981	7.56279	7.81579	7.9062	7.83272	7.59981	7.43148	8.27322	8.78788	7.73921	7.85742	8.36344	7.64016	8.88709	7.94896	7.62923	7.07712
APOLD1	9.17802	9.22773	7.21069	8.02977	8.10327	7.6202	7.45833	8.15753	9.37228	8.42213	5.52373	10.5154	9.79213	10.1247	9.52069	7.83896	8.88004	9.59835	10.1571	9.50423	9.87051	10.2732	9.80891	8.2311	7.45405	8.11383	9.16034	8.14093	9.27306	9.58071	7.93924	8.30632	8.91127	9.47626	9.20418	7.40842	8.56296	8.68773	7.34942	10.2138	7.92874	7.96441	9.72752	8.00813	8.2079	6.34279	11.0607	9.50069	11.108
APOM	5.15237	5.27861	5.16087	5.55132	5.40452	5.34152	5.764	4.79916	5.31417	5.42927	5.54409	4.89898	4.83175	4.89576	5.03215	6.86637	5.27718	5.11478	5.62026	5.58888	5.06211	4.73977	5.51962	4.63797	4.68127	4.62	4.55079	4.64716	5.24767	5.2107	4.83825	4.91936	4.86062	4.87217	5.14372	4.9642	4.94978	4.54727	4.70984	5.04695	5.20911	4.75158	4.65386	4.89756	4.94058	4.57085	4.67138	4.70073	4.88638
APOO	8.47218	8.89537	8.72508	8.94448	8.40233	8.54532	8.72901	8.74443	8.90655	8.50961	8.90414	7.75979	8.12689	7.54393	8.16402	8.49731	8.18854	7.45191	7.30931	8.78409	7.46599	7.26663	7.02476	8.26888	8.45129	7.58388	7.40073	8.20907	7.18618	7.48806	7.31677	7.6578	7.54802	7.96628	7.7802	8.09132	7.90543	7.31238	8.15881	7.09145	7.39209	8.26866	7.43843	7.70187	7.90778	9.14585	7.7114	8.48803	7.99122
APOOL	7.45149	6.88503	6.95504	7.0203	7.42906	7.00177	7.03497	7.25543	6.94125	7.09835	6.91185	7.50443	7.54371	7.71465	7.65068	8.13602	7.90507	6.92366	7.56969	7.86486	7.61566	6.74459	7.77032	7.17871	7.74427	7.55605	7.51858	7.13176	7.35384	7.5587	7.55605	7.6941	7.50718	7.65571	7.54131	7.14881	7.51426	7.93292	7.56103	7.71332	7.46466	7.93292	7.47002	7.59418	7.79222	6.71786	7.34994	7.67269	7.49064
APOPT1	7.61428	7.88827	7.8533	7.80345	7.43029	7.6161	8.25211	7.36497	7.58823	7.74419	8.37106	7.25937	7.64442	7.60025	7.2676	7.80919	7.70499	7.50807	7.88866	7.42994	8.31891	8.77742	7.73966	7.33981	7.49996	7.59505	7.49869	7.21337	7.45934	7.81696	7.69716	7.77581	7.57337	7.55244	7.73565	7.36642	7.66177	7.30973	7.56343	7.7009	7.03524	7.62452	7.61713	7.59805	7.51591	9.11186	7.73428	7.87564	7.89323
APP	10.2147	9.43345	10.539	10.4653	10.5833	10.5339	9.43135	10.3329	9.65298	10.3922	9.40474	10.897	10.9834	10.194	10.8793	9.9479	11.181	10.2402	11.2402	10.608	11.4136	10.6677	10.618	10.8056	11.0768	10.9378	10.8823	11.0137	10.8357	10.9616	10.9962	10.9062	10.6938	10.9288	10.8746	10.9692	10.8357	11.0944	11.0056	10.9378	10.7341	11.1686	10.9134	10.7591	11.0589	10.1826	10.7617	10.5034	10.3228
APPBP2	7.77842	7.29586	7.52505	7.52808	7.97833	7.58854	7.29673	7.74309	7.42208	7.78275	7.35088	8.50817	8.56177	8.50044	8.46157	8.48417	8.51073	8.61385	8.97164	8.69376	8.61751	7.60371	8.51971	8.65445	8.87627	8.78545	8.82133	8.77735	8.8742	8.80869	8.86845	8.91912	8.96342	8.77379	8.77491	8.84636	8.79677	9.00133	8.90237	9.19627	8.85351	8.92118	8.92535	8.89375	8.94969	7.53805	8.37016	9.04268	8.74645
APPL1	8.31528	7.89875	7.91194	7.82083	8.44005	8.43441	7.60718	8.22996	7.9066	7.99669	8.10461	9.03442	9.00562	9.02506	8.99079	8.84637	8.93073	8.8257	8.50074	8.93383	8.91553	7.56918	8.99855	8.90199	9.05763	9.06593	8.69465	8.97088	8.84686	8.93362	9.19726	8.83213	8.93786	9.05254	9.08783	9.14288	9.18595	9.58241	9.40042	9.61757	9.2816	9.38714	9.3531	9.46885	9.28433	7.18415	8.13038	8.90292	8.80319
APPL2	7.26675	7.2085	7.72427	7.35364	7.66571	7.52518	7.319	7.57074	7.54817	7.59866	7.18413	7.90443	7.173	7.79242	8.36513	7.94706	7.97873	6.93958	7.78289	7.98785	7.82308	7.10954	8.05798	8.15436	8.70906	7.9882	7.52669	8.43297	8.10043	7.88107	7.96183	7.70442	7.98986	8.38542	7.30952	8.38174	7.78086	8.1436	8.46132	8.54706	8.02431	8.46227	7.92829	7.80382	8.47347	6.72991	7.30654	7.8743	7.81635
APRT	9.34602	9.44491	9.38143	9.34624	8.77954	9.15904	9.76905	9.10224	9.72624	9.35802	9.4429	7.6815	8.48158	8.32572	8.27034	9.74812	8.93687	8.04525	8.42609	8.74492	8.67118	8.55244	7.66592	8.60762	8.69764	8.75174	8.85077	8.78316	8.73204	8.56243	8.42418	8.59772	8.47868	8.49408	8.4362	8.74676	8.75174	8.30241	8.03955	8.06602	8.60633	8.01428	8.31036	8.36171	7.97048	10.0831	8.40132	8.6768	8.46264
APTX	6.53615	6.20223	6.69741	6.65008	6.62942	6.45624	6.26672	6.55821	6.29003	6.62446	6.15824	6.72394	6.83155	6.73985	6.65688	7.34189	6.83334	7.29657	6.789	7.04279	6.73127	6.38038	6.30444	6.58679	6.68458	6.86991	7.10683	6.60208	6.47759	6.8644	6.93611	7.01773	6.82832	6.97736	7.08104	6.73467	6.88918	6.78717	6.86345	7.00552	6.8588	6.84013	6.71253	6.96634	6.99186	6.78828	6.94148	6.71263	6.68323
AQP1	11.5008	11.1194	11.8232	11.8719	11.6074	11.4413	12.0383	11.1809	11.2633	11.6591	11.7596	11.1768	11.2154	11.2133	11.591	8.33435	10.5304	10.8721	11.8107	11.0269	12.1532	11.3935	10.8721	10.3729	10.1498	11.1772	12.106	10.5386	11.156	12.2312	11.7774	11.3662	10.8621	10.5907	11.1354	10.9289	10.9209	11.3276	9.83251	10.6406	10.2903	10.3108	11.2361	11.6037	9.96642	10.9789	11.0061	10.7866	10.5048
AQP10	4.55221	4.83591	4.55483	4.98183	4.54718	4.42641	4.80915	4.57401	4.58939	4.41825	4.74582	4.37883	4.37063	4.38246	4.37516	4.36903	4.37863	4.58174	4.51172	4.42695	4.44222	5.15096	3.65365	4.81799	4.73902	4.27165	4.45273	4.57551	4.22365	4.72214	4.52362	4.56765	4.35055	4.67588	4.20525	4.61933	4.36087	4.62991	4.62071	4.58734	4.73279	4.58282	4.38499	4.24238	4.45896	4.66349	4.37421	4.64476	4.38
AQP11	4.49715	4.73074	4.52163	4.62099	4.44142	4.64112	4.88628	4.30576	4.69718	4.61057	4.81886	4.48049	4.4769	4.48771	4.48972	4.51451	4.46359	4.38128	4.23571	4.55232	4.55442	5.29754	4.51438	4.34141	4.57989	4.69701	4.51583	4.46187	4.67376	4.38493	4.35749	4.4598	4.4517	4.63754	3.97542	4.41381	4.35819	4.37402	4.52754	4.42374	4.35792	4.23127	4.70684	4.45199	4.3197	4.37505	4.47873	4.51582	4.46437
AQP2	5.72532	5.85158	5.73858	5.67601	5.75463	5.73877	5.83145	5.89069	5.78496	5.38408	5.70902	5.54955	5.60453	5.50979	5.46687	6.00415	5.73257	5.66899	5.43124	5.30577	5.72419	6.2738	5.57497	5.50707	5.52264	5.56734	5.4843	5.7736	5.69095	5.44049	5.28854	5.57371	5.16282	5.32561	5.46425	5.48582	5.52687	5.63995	5.30591	5.6359	5.87218	5.22625	5.59839	5.59408	5.3777	6.19228	5.50481	5.33316	5.3913
AQP3	11.0051	11.1282	10.035	10.0594	10.0839	10.846	10.8432	10.3732	10.7589	9.80831	10.9913	9.28685	9.80928	9.48091	9.23807	12.366	10.7825	10.2394	8.75331	8.35027	8.6181	9.85092	8.98229	9.84071	10.5673	10.6169	11.1918	9.98376	10.2593	9.93418	9.52676	10.5673	10.5241	10.0905	9.20078	10.2705	10.8964	9.1047	10.3251	8.77157	8.74071	10.1254	10.0862	10.508	9.64383	10.4097	10.5712	10.0133	10.5412
AQP4	9.73214	9.11143	8.91577	8.56778	9.2103	9.35428	8.64128	9.36668	8.77817	8.99585	8.48984	9.90449	9.82894	9.70291	9.68681	9.31695	9.96769	9.50109	10.3018	10.0433	9.22688	9.60998	9.60546	8.44332	9.47328	10.139	9.76473	8.21677	8.55532	10.1014	9.95791	10.6947	10.0052	9.18772	9.83165	9.23366	9.5679	10.205	9.97498	8.68849	9.17968	9.91845	9.8437	10.3316	8.54331	7.40461	8.78429	8.97854	9.68277
AQP4-AS1	3.84412	4.25722	3.55377	3.26788	3.47001	3.51795	3.72345	3.97178	3.67294	3.57383	3.67529	3.82051	3.81982	3.79756	4.73834	3.80128	3.91722	3.54642	3.84178	4.50676	3.61437	3.79124	3.66615	3.94714	4.62845	5.39001	4.39603	4.20371	4.37709	4.24718	3.83292	4.10552	4.62315	4.66952	3.7547	4.08568	4.60938	3.59571	4.91786	2.9942	4.23581	4.88858	3.93884	3.75101	3.98045	3.72481	3.77978	4.62217	4.61336
AQP5	6.20676	9.23704	9.25159	6.69513	6.19187	6.40377	8.73669	6.08878	6.46843	6.00413	8.49529	5.8964	5.63705	5.81395	6.75305	6.00419	6.79803	5.48878	6.35503	5.99887	6.29283	6.19692	5.9345	8.1119	7.64778	8.05732	9.07639	7.72846	7.0332	6.66943	6.139	7.58156	7.32354	7.10739	6.04669	8.15106	8.07219	7.21454	7.5708	5.51171	6.6635	7.34607	7.82993	6.25598	7.40677	9.05112	7.57838	8.23118	8.84078
AQP6	5.21251	5.4373	5.51886	5.31062	5.42565	5.57459	5.57984	5.4301	5.39781	5.25193	5.25637	4.95389	4.94576	4.95399	4.90789	4.91656	5.46617	4.95223	5.1397	4.47286	5.20708	6.45413	5.48073	5.156	5.00027	5.32474	5.21428	5.3073	5.43632	4.91366	4.99432	5.05156	4.81983	4.91998	4.83573	5.26014	5.18386	5.10942	4.87419	5.22731	5.08953	4.93175	4.91366	4.97872	4.97076	7.10341	4.94277	4.92314	5.13019
AQP8	4.80447	4.98976	4.72954	4.82225	4.90081	4.71265	5.09412	5.02685	4.7789	4.88713	4.85487	4.69981	4.68314	4.68224	4.69134	4.74049	4.69454	4.80117	4.72178	4.61803	5.25463	5.17889	4.72517	4.70572	4.65125	4.49468	4.52205	5.00125	4.83208	4.59079	4.80934	4.6756	4.70708	4.70572	4.59869	4.3867	4.66746	4.86474	4.44217	4.93448	4.47277	4.56404	4.8534	4.77871	4.87529	4.62164	4.69249	4.6792	4.69086
AQP9	7.27862	9.56892	6.6501	7.15705	8.96709	8.90832	6.92319	9.97921	9.2129	7.10791	7.0277	11.1164	9.60064	10.1316	9.26996	5.40549	9.7301	12.254	9.36955	10.6626	10.1156	9.46529	8.93696	11.1773	7.84307	8.35207	8.487	9.19	9.85608	9.48399	8.10999	9.63586	9.02056	9.10598	10.4813	9.09799	9.78222	9.16586	9.64729	11.0908	9.00795	9.12677	9.96202	10.0992	9.45493	4.90752	10.2057	8.87768	9.51743
AQPEP	3.64278	3.63372	3.38913	3.60672	3.64079	3.47653	3.3346	3.65478	3.42756	3.58597	3.60366	3.5188	4.20008	5.42138	3.50933	3.50131	3.51557	3.71669	3.63772	3.09364	3.77885	5.28291	3.86472	3.39929	3.87479	3.57398	3.67279	3.5126	4.00268	3.67772	3.79747	3.51922	4.07947	4.08429	3.69969	3.37757	3.55726	3.68824	3.7771	6.80713	3.33847	3.53415	3.89749	3.75078	4.06558	3.77851	3.5078	5.55053	3.52492
AQR	7.89956	7.37573	7.19506	7.14458	8.15406	7.65523	7.09506	7.94584	7.44313	7.71556	7.19264	8.31512	8.38216	8.47677	8.13962	8.62256	8.24671	8.38525	8.45572	8.39414	7.25394	7.81501	8.33285	8.15985	8.2607	8.26536	8.213	8.18104	8.20593	8.18071	8.1304	8.11436	8.16764	8.12597	8.30207	8.27179	8.31159	8.41254	8.51411	8.55978	8.31673	8.54109	8.3199	8.32476	8.35385	6.43844	8.23011	8.74593	8.06273
AR	6.48071	6.34141	6.79916	6.89412	6.65076	6.7374	6.51824	6.53623	6.13366	6.74529	6.52854	6.21403	6.36703	6.57014	6.13695	6.76383	6.09512	6.09372	6.34166	6.19015	6.05641	5.8787	6.25578	6.15262	6.50477	6.50873	6.18889	6.44605	6.38285	6.23618	6.2269	6.25433	6.4685	6.9292	6.08163	6.54411	6.47685	6.64864	7.25125	7.35753	6.23891	6.6456	6.42773	5.81539	6.79284	5.76263	6.05594	6.79222	6.68638
ARAF	8.31808	8.47278	8.21919	8.2817	7.65091	8.11405	8.72588	8.04084	8.23539	8.21919	8.73197	7.90183	7.9921	7.93308	7.91479	8.0137	7.78809	7.95074	8.46106	8.02222	8.33203	7.5154	7.76373	8.13934	7.55482	7.94366	8.01756	7.81374	7.89877	8.07211	7.98065	7.98205	7.94113	7.81413	7.74742	7.97487	8.07977	7.53351	7.5826	7.4828	7.82716	7.66101	7.79417	7.80806	7.63957	9.12353	7.80042	8.04294	7.68513
ARAP1	8.23783	8.83704	9.15086	8.60213	8.62227	8.61215	8.73827	8.44677	8.48246	8.09317	8.34821	8.20808	8.25154	8.36378	8.31125	8.38281	8.49539	8.60672	8.06643	8.23823	8.28985	8.49004	8.46515	9.11371	7.88729	8.87937	8.79939	8.7916	8.72591	8.9177	8.60264	8.593	8.78825	8.59168	7.89126	8.91596	8.71918	8.2341	8.01619	7.89447	8.34685	8.09651	8.74153	8.72976	8.25346	9.89594	8.24552	8.40134	8.50302
ARAP3	7.56997	7.3728	7.81227	7.89788	7.4889	7.52757	7.58441	7.00836	7.24605	7.73034	7.77294	7.13255	6.75886	6.67981	6.74647	6.17006	6.70797	6.97151	6.83149	6.98737	7.51444	6.66886	7.32385	6.63579	6.43486	6.41338	6.68784	6.36121	6.85844	7.02524	6.96077	6.66137	6.51422	6.55552	6.6675	6.68129	6.61844	6.95245	6.66483	6.99103	6.47988	6.56244	6.54845	6.91192	6.51212	7.90542	7.21547	6.98508	6.41094
ARC	6.93496	7.43867	6.80214	6.64733	6.47999	6.69289	7.28912	6.45773	6.91228	6.51899	7.67877	7.09647	6.39529	6.2718	7.58312	5.05897	5.80908	7.71114	7.13706	5.71671	7.98745	6.57631	5.78301	5.82675	6.00082	5.74309	5.85632	6.04902	6.2099	5.7574	5.61961	6.12732	5.7562	5.68451	5.17174	5.45435	5.63864	6.18159	5.66179	5.92065	5.83943	5.59477	5.90156	5.64306	5.32197	4.68627	7.667	5.65136	6.89836
ARCN1	9.34628	9.22485	9.7007	9.61991	10.2228	9.84822	9.22349	10.1666	9.51502	9.83971	8.99567	10.4169	10.6022	10.4812	10.4018	10.608	10.5381	10.0267	10.3129	10.1017	10.9992	9.75772	10.6982	10.5872	10.6835	10.5118	10.5496	10.4476	10.5788	10.3987	10.3756	10.301	10.3817	10.4377	10.6556	10.7044	10.5625	10.5654	10.54	10.7037	10.7939	10.4648	10.528	10.7947	10.6815	9.35089	10.563	9.102	10.5114
AREG	6.45564	8.45687	5.96728	7.97771	8.19749	6.74979	7.80587	8.03388	8.37286	8.53977	7.24805	9.12021	8.41606	8.4256	8.37848	7.84185	7.77456	9.61031	8.94769	7.89473	9.23326	9.64419	8.09816	7.64271	7.43804	7.26521	8.69112	7.96565	8.69588	8.6032	7.7143	9.11908	7.37111	8.41539	9.08549	6.984	8.40497	8.02268	7.84244	8.24398	8.74358	7.92331	8.57475	8.09089	8.83057	9.44568	8.68023	8.41701	10.344
AREL1	6.41527	6.33036	7.21068	7.1999	7.19424	7.17373	6.16097	7.1101	6.91769	7.22668	6.02863	6.8439	6.96731	6.7612	6.77876	7.09734	6.90504	7.07362	6.95417	6.86505	6.50143	6.16343	7.34444	6.64198	6.50272	6.6155	6.77604	6.41932	6.52805	6.69731	6.55312	6.42285	6.54736	6.44397	6.6576	6.86543	6.72941	6.78759	6.775	6.76627	6.8936	6.71674	6.78535	6.91577	6.66559	5.72275	6.9243	6.48239	6.81765
ARF1	10.3997	10.3341	10.4884	10.5447	10.3822	10.586	10.5377	10.4065	10.3174	10.4884	10.3763	10.1824	9.99149	9.77296	9.43631	9.5494	8.77883	10.7093	10.5218	10.0036	10.2813	10.3378	10.1078	9.99118	9.88497	9.99885	10.032	9.87549	9.73917	9.94385	9.95429	10.0223	9.84783	9.91141	9.93827	10.0615	10.0932	9.3047	9.07806	9.07402	9.69079	9.4597	9.56469	9.76378	9.42746	10.9093	10.5454	9.53108	10.2719
ARF3	10.6187	10.8175	10.8399	10.8531	10.5784	10.8146	11.0598	10.725	10.7303	10.5697	10.9732	10.0684	10.5033	9.42277	10.1849	10.1855	10.2776	9.7714	9.64678	9.88274	9.93673	9.76306	9.9225	10.1111	9.9675	9.87766	10.0104	9.85514	9.94216	10.0701	9.87305	9.84951	9.84235	9.81176	9.8358	9.99438	9.90936	9.98908	9.88485	9.77585	9.88692	9.91458	10.0239	10.0291	9.9675	9.74355	9.97044	10.7749	9.92128
ARF4	10.6405	10.8434	10.9102	11.2008	10.8484	10.8928	11.1157	11.1642	11.069	11.1394	10.9782	11.7817	11.6994	11.5557	11.7537	11.7306	11.7171	11.7273	11.3249	11.5228	11.5306	11.3073	10.5941	11.7037	12.0408	11.4803	11.8008	11.7629	11.509	11.9217	11.513	11.785	11.5464	11.5019	11.8904	11.6036	11.8159	11.6532	11.6985	11.7244	11.3652	11.473	11.4182	11.8969	11.3504	10.0677	11.7854	10.9333	11.5571
ARF5	9.7066	9.91664	10.0526	9.93209	9.58658	9.86766	10.2254	9.74253	9.8732	9.91492	10.2647	8.83633	8.6	8.59583	8.60497	9.96365	8.81862	7.88824	8.82437	8.45653	8.21344	8.24204	8.55182	8.63008	8.57712	8.59934	8.61375	8.61793	8.85418	8.6478	8.46184	8.51475	8.54739	8.51203	8.37102	8.71334	8.70757	8.36206	8.34738	8.35781	8.51851	8.19451	8.44525	8.2845	8.49255	10.6607	8.88938	10.1777	8.5649
ARF6	9.52742	9.99926	9.79261	9.90121	9.68036	9.68576	10.0204	9.85195	9.93411	9.63253	10.0171	9.86576	9.29166	9.39778	9.59851	8.77454	9.10599	9.92585	8.86366	9.33222	9.82451	9.70972	8.92271	9.24789	9.36735	9.34934	9.26193	9.35955	9.44638	9.10649	9.12536	9.27457	9.05555	9.13242	9.01135	9.15116	9.18802	9.08051	9.00195	8.83561	9.33067	8.73724	9.05162	9.07862	8.72104	9.74114	9.795	9.1448	9.1367
ARFGAP1	8.57468	9.01138	8.65578	8.67338	8.42628	8.60547	8.95774	8.37355	8.80964	8.61026	8.8824	7.75681	7.86401	7.80809	7.59783	8.05908	7.67079	7.75703	7.57902	7.40139	7.77571	8.07356	7.5449	8.0143	7.72317	7.99935	8.00563	7.8992	8.09625	7.90867	7.7716	7.75455	7.60438	7.5638	7.65772	7.82164	7.67976	7.86705	7.31479	7.61862	8.16556	7.39033	7.71647	7.78626	7.59938	10.008	8.21154	7.62825	8.01533
ARFGAP2	7.22947	7.25974	7.75174	7.62765	7.16228	7.40428	7.51124	7.56013	7.49891	7.61834	7.06249	7.54238	7.58566	7.56284	7.48669	7.86855	7.61214	7.50752	8.11727	7.71091	7.47423	7.37031	8.06046	7.86785	7.82051	7.88535	8.06932	7.84714	7.8834	7.72299	7.91375	7.81153	8.00479	7.87427	7.6033	7.99642	7.85583	7.70549	7.5995	7.45129	7.86494	7.61056	7.92413	7.7822	7.70012	8.58486	7.58159	7.33779	7.48966
ARFGAP3	8.58152	9.02556	8.08346	8.7411	9.24695	8.81581	8.39949	9.0799	9.07206	8.9898	7.9094	10.148	9.85696	9.54611	9.76435	9.36231	9.46297	10.479	9.29883	9.14985	10.0541	10.1484	9.12311	9.96948	9.81049	9.59155	9.65737	9.64316	9.62679	9.63477	9.40231	9.43346	9.29114	9.64023	10.2572	9.74329	9.83574	9.2423	9.25088	9.45701	9.95921	9.20296	9.52775	9.59923	9.26133	8.12702	9.61367	9.77002	9.79099
ARFGEF1	7.8776	7.08836	7.02797	7.28728	8.09737	7.38159	7.08658	7.55894	7.25107	7.53485	6.9867	8.73987	8.29044	8.82468	8.91095	8.50056	8.28747	8.21735	8.486	8.31749	8.13109	7.62731	8.51536	8.40798	8.71291	8.63251	8.46176	8.47732	8.30408	8.49058	8.53706	8.58006	8.57058	8.51201	8.40037	8.34094	8.57316	8.76256	8.78198	8.56091	8.6424	8.69048	8.5878	8.54164	8.51513	5.75864	8.28578	8.40481	7.9921
ARFGEF2	6.83789	6.1942	6.38816	6.34707	7.12203	6.82538	6.10651	6.96654	6.33638	6.91821	6.03367	7.64759	7.76247	7.79148	8.06213	8.08811	7.93305	7.87542	7.93581	7.50363	7.91902	8.38527	8.05601	7.83234	7.60983	7.6264	7.80091	7.77375	7.6939	7.79325	7.82394	7.73869	7.76142	7.83504	7.59192	7.85483	7.86538	7.85285	7.88856	7.82287	8.16526	7.80365	7.88896	7.80767	7.82146	5.66525	7.62724	7.75441	7.4597
ARFIP1	7.79955	7.40069	7.10128	7.17605	7.5628	7.30561	7.0077	7.51317	7.23651	7.25368	7.22015	8.36183	8.01537	8.89395	8.50741	8.84739	8.70997	8.03294	8.62323	8.95299	7.90348	7.09822	7.88621	8.54365	8.7225	8.61681	8.56249	8.54547	8.35219	8.55094	8.49972	8.53008	8.64244	8.66426	8.3898	8.48667	8.593	8.50959	8.43196	8.5076	8.38488	8.77237	8.46937	8.53038	8.34906	7.13079	8.28141	7.54079	8.21244
ARFIP2	9.02943	8.95749	9.39431	9.38823	8.9868	9.29401	8.68032	9.14627	9.3769	9.25121	8.60433	8.32133	8.62264	8.14446	8.4295	9.1536	8.67749	8.52476	8.65255	8.10731	8.6915	8.7478	8.71011	9.05148	8.8325	8.54263	8.74413	8.73241	8.62322	8.70214	8.41723	8.37105	8.34872	8.52375	8.42998	9.15189	9.02182	8.299	8.41443	8.09148	8.52562	8.58304	8.24423	8.71443	8.59375	10.3843	8.86708	8.95731	8.62895
ARFRP1	6.60279	7.29314	6.99447	7.05536	6.97656	7.00994	7.4654	6.93834	7.38469	6.84017	7.49191	6.69779	6.7054	6.56829	6.72072	6.83875	6.81418	7.42053	6.76148	6.59837	6.48216	6.78955	6.85194	7.13575	6.86543	7.13185	7.23464	7.23069	7.65031	6.6899	6.97592	6.69883	6.65008	6.91454	6.81022	7.26716	6.82365	6.53134	6.27689	6.74473	6.32164	6.33148	6.45944	6.94379	6.35395	8.97901	6.94264	6.59847	6.56968
ARG1	3.69754	3.35661	3.05505	3.43034	4.21242	3.41477	3.21553	3.50064	3.74541	3.56168	3.08656	5.77534	4.09773	4.26166	3.65858	3.64729	4.08769	5.56398	5.14737	5.53351	4.83869	4.04692	4.27999	3.50004	3.56572	3.6064	3.6765	3.43556	3.94723	4.08289	3.61938	3.65664	3.51957	4.33507	5.11479	3.7005	3.8366	3.69306	3.80249	4.309	3.37691	3.1872	3.91754	3.86857	3.36515	4.94353	5.0644	3.63187	3.62814
ARG2	5.14877	6.25701	4.95992	5.59286	7.42503	5.32468	5.33229	5.87819	7.37223	6.28844	5.07011	7.93062	6.86574	6.08862	6.23781	7.18092	7.32337	6.83235	6.59091	6.03118	7.42398	7.32124	6.19535	6.42759	6.7742	5.99089	6.46574	6.34928	6.0065	5.38825	5.05777	6.36048	6.05598	6.15875	5.98121	5.81554	6.87435	6.70061	5.60617	5.9253	5.63654	5.93014	6.90156	5.25912	5.62877	4.38603	6.96261	5.80785	7.85454
ARGLU1	9.82326	9.06473	9.064	9.43299	9.64112	9.56719	9.03139	9.21451	9.15732	9.12875	9.32523	9.79434	9.70802	9.78016	9.98515	9.53462	9.54767	9.9257	9.87295	9.79268	9.29072	10.2904	10.0933	9.72021	10.0178	10.1778	9.55696	9.87432	9.709	9.88264	10.2339	10.0648	10.1921	10.0103	10.0178	9.79499	9.80075	9.98034	10.0219	10.0138	9.66362	9.7871	9.74728	9.68235	9.8428	8.53904	9.64613	9.59545	9.5588
ARHGAP1	8.66371	8.60013	8.59594	8.78374	8.27813	8.50942	8.82246	8.36107	8.56947	8.58705	8.88349	7.67308	7.82065	7.75064	7.61966	8.11823	7.68797	7.73508	7.49383	7.71671	7.93202	8.43827	8.2402	8.27101	7.94174	8.15293	8.05401	8.03275	8.33862	8.00893	7.94922	7.92658	7.94131	8.07264	7.8312	8.29997	7.94621	7.81437	7.76663	8.16382	7.72327	7.68114	7.95702	7.80166	8.14799	9.01866	7.92047	7.72857	8.0327
ARHGAP10	7.22187	7.0081	6.7232	7.35566	7.21496	7.15846	6.79388	7.02523	7.25532	7.45244	6.97446	6.71849	7.58521	7.87252	7.24196	7.69311	7.92548	7.87666	8.12781	7.70064	8.62068	8.24517	8.24457	7.48382	7.92042	7.66896	8.22129	7.68457	8.03875	8.5341	7.97076	7.95066	7.80615	7.98173	8.34451	7.41758	7.61941	8.07831	8.16074	8.62608	7.44918	7.74972	8.36266	8.23813	8.09127	8.56924	8.62773	7.55331	8.06404
ARHGAP11A	3.29747	3.40369	3.19648	3.33286	3.58444	3.44339	2.88741	3.3061	3.35414	3.17863	3.15968	5.63617	4.52087	4.48709	4.53568	4.79018	4.6436	5.0648	4.1333	4.57807	4.15546	3.84508	4.54634	4.60696	4.45561	4.3373	4.5129	4.18309	4.46921	5.02974	4.53578	4.79501	4.93055	4.56961	4.50988	4.44178	4.57017	5.15142	5.03833	5.58566	4.96331	5.32282	5.17096	4.94554	5.02959	3.9895	4.53139	4.40109	4.46139
ARHGAP12	7.97821	7.59396	7.14153	7.2788	8.03033	7.48381	7.36729	7.47223	7.46429	7.21211	7.80779	8.90948	8.80948	9.25693	9.26722	9.60374	9.06789	7.85441	9.40754	8.27693	9.11195	8.04672	8.85815	8.69202	9.28463	9.32391	9.08478	8.5646	8.84564	8.94334	9.058	9.35869	9.33146	9.21789	8.9424	8.98362	8.95698	9.2917	9.30151	9.04894	8.90674	9.46742	9.00663	9.10662	9.24989	5.62156	8.4062	9.4136	8.85814
ARHGAP17	9.21841	9.28554	9.60026	9.66359	9.51334	9.55524	9.28931	9.47474	9.51158	9.52762	9.50213	8.78626	8.68558	8.96346	8.83676	7.89193	8.75712	8.83696	8.78202	8.3949	9.32128	9.18895	9.53636	8.5519	8.42027	8.60437	8.50972	8.51109	8.7098	8.7191	8.61331	8.48145	8.80647	8.47212	8.75118	8.55674	8.65068	8.73039	8.56499	9.15468	8.47572	8.65858	8.70786	8.83812	8.80266	8.26651	9.26218	8.0525	9.02547
ARHGAP18	9.17268	8.56483	8.46789	8.4255	9.40744	8.84939	8.15856	9.05934	8.04867	8.78966	8.8743	9.53186	9.71081	9.60243	10.3139	8.24541	9.64398	8.97724	9.93525	10.2034	10.0549	8.56316	9.47915	9.96461	10.087	9.69829	9.53261	10.1526	9.22883	9.90303	10.1222	10.1041	9.81222	9.94867	9.71697	9.76101	9.63114	9.99011	10.1727	9.3667	10.0423	10.4269	9.7837	10.2056	9.59039	7.76837	9.37717	10.166	9.40718
ARHGAP19	7.38582	6.60532	7.24337	7.11996	7.45481	7.2081	6.49907	6.80006	6.67988	7.21862	6.8522	7.19311	7.05088	7.13328	7.08493	7.41354	6.80494	6.5076	7.18803	7.78958	7.07175	6.96413	6.96085	6.41928	6.59555	6.83344	6.88508	6.5901	6.81057	7.07167	7.03308	6.88673	7.14598	7.10914	6.39358	6.85687	6.854	7.0489	6.96204	7.48907	7.04949	7.17552	7.12158	6.91607	6.99203	5.6344	6.57535	7.23079	6.94765
ARHGAP20	6.25472	5.54771	6.42325	5.86109	5.82418	5.80248	5.65878	5.68722	5.42044	5.73665	6.00859	6.02482	5.98122	5.98859	6.10788	5.521	5.93871	5.64119	6.35211	5.84569	5.61129	6.18533	6.06973	5.52328	5.84277	6.23412	5.74951	5.44236	5.74951	5.80758	6.24117	5.95921	5.96517	6.24595	6.00969	5.57655	5.38844	6.35472	5.82485	6.53853	5.53777	6.03961	6.09398	5.69133	6.66688	6.16277	5.48502	6.38907	5.54049
ARHGAP21	8.87517	8.41579	8.23023	8.2273	9.18668	8.55702	8.25723	8.99267	8.26192	8.87602	8.03157	8.96326	8.65884	9.16119	8.46431	8.40215	8.72691	9.05608	9.10034	9.05965	9.32721	8.77701	9.73432	9.03345	9.25603	9.35645	9.28537	9.18483	9.29281	9.45776	9.3627	9.33428	9.27914	9.39483	9.41379	9.35612	9.29729	9.69459	9.64712	9.73382	9.2987	9.47784	9.56503	9.44649	9.62686	8.57975	9.36534	9.06391	9.36789
ARHGAP22	5.49834	5.47548	5.63154	5.66655	5.53092	5.78695	5.68729	5.77084	5.39243	5.30058	5.6148	4.76554	5.28667	5.27279	5.24483	4.81176	5.31467	5.68341	5.06955	5.20921	4.99109	5.00035	5.06177	5.78782	5.20528	5.51068	5.09699	5.60842	5.32488	5.03146	5.75173	5.45922	5.74162	5.68222	4.94803	5.69954	5.59779	5.29751	5.35086	5.14835	5.55758	5.35156	5.57301	5.33854	5.2737	6.25124	5.32134	5.38441	5.23563
ARHGAP23	7.16077	7.28512	6.97616	7.21027	6.73239	7.01475	7.54621	6.80703	7.23881	6.87651	7.37015	6.95521	6.86081	6.56896	6.76325	6.66692	6.72214	7.13654	6.46633	6.22804	6.72195	7.37719	7.03671	6.69554	6.69554	6.84695	6.76887	7.02704	6.99082	6.73451	6.60294	6.70731	6.51627	6.65963	6.66235	6.59433	6.72137	6.34796	6.70889	6.52757	6.84348	6.54931	6.77902	6.63518	6.50806	7.91943	6.8072	6.17251	6.87923
ARHGAP24	7.41644	6.76549	7.20276	6.80823	7.51826	7.11442	6.77483	7.16742	6.52635	7.17736	6.52231	7.78349	7.22518	7.49942	7.6707	6.71819	7.77644	7.98867	8.07704	7.91916	7.18137	7.24964	8.07251	6.59864	7.26682	7.0627	7.16519	7.09897	6.73917	7.66094	7.68051	7.31756	7.3269	7.37326	7.20005	7.10111	6.89267	7.84263	7.3958	7.58571	7.17232	7.42183	7.34445	7.42996	7.3749	6.77654	7.55289	7.73134	6.86104
ARHGAP25	6.68028	6.60114	7.72093	7.45705	7.68457	7.70833	6.62952	7.31172	6.94041	6.86169	7.33773	7.73909	7.50398	7.46739	7.4935	6.19762	7.00284	7.26938	7.20193	8.01617	7.45322	7.67227	8.10908	7.18432	5.89606	7.10409	6.70645	7.05983	7.09067	7.47213	7.51514	6.7146	7.17141	7.16768	7.1142	7.24498	7.19678	7.69658	6.96421	7.88732	7.8535	7.05732	7.63895	7.35741	7.18547	6.16339	6.66992	7.2412	7.00718
ARHGAP26	7.68811	7.27806	6.90951	7.47862	8.05995	7.64279	6.79893	7.71338	7.38919	7.94171	6.71506	7.75449	7.53816	7.64706	7.66863	8.30517	7.23399	8.5165	7.78327	8.23015	8.01191	7.04838	7.42088	7.71794	7.00421	7.16098	6.91851	7.14857	7.41553	7.59813	7.39167	6.88585	7.20143	7.37321	8.01486	6.84605	7.19198	7.60051	7.31863	8.14862	7.31816	7.1458	7.72412	7.53878	7.35745	7.00097	8.65966	6.96125	6.98292
ARHGAP27	6.30632	6.37713	6.31011	6.24667	6.15654	6.25235	6.57455	6.08721	6.33629	6.18336	6.63111	5.9748	5.99787	5.81709	5.74061	6.02331	5.84751	6.55853	6.11833	6.02825	5.96693	5.49042	6.27863	5.8644	5.60968	5.74104	5.90149	5.92678	5.84748	5.97193	5.74265	5.75204	5.68617	5.73841	5.75867	5.69705	5.78134	5.81904	5.63884	5.73155	5.8704	5.63544	5.80246	5.76211	5.62042	6.57551	5.94289	5.8551	5.5518
ARHGAP28	6.08565	4.86055	5.63625	5.23282	5.57054	5.13917	5.22667	4.90174	4.72494	5.86694	5.35121	5.87672	6.11673	6.12518	5.98456	5.40258	5.88933	4.69507	6.94472	6.42754	5.60506	5.38256	5.84579	4.64512	4.68997	5.41461	6.03732	5.3571	6.3172	6.29981	6.24419	6.01586	6.12635	5.76625	5.53502	5.80647	5.51367	6.63225	5.75514	6.6578	5.90566	6.30472	6.29938	5.84353	6.32823	4.30986	4.35063	6.21362	5.82312
ARHGAP29	7.1513	6.29845	6.59539	6.52704	7.48143	6.91192	6.18589	6.81752	5.5621	6.98271	6.60765	7.38194	7.45466	7.34966	7.60694	6.97566	7.2003	7.31628	8.94654	7.48232	7.90449	7.2822	7.70056	6.88305	7.06626	7.09931	7.08081	6.9999	7.28454	7.70477	7.77186	7.55985	7.45581	7.25074	7.66325	7.03969	6.88996	7.91693	7.14179	7.82785	6.98536	7.63214	7.53394	7.53729	7.52109	5.51707	7.18317	7.2432	6.8521
ARHGAP30	7.16505	7.49487	7.70851	7.83392	8.20216	7.82121	7.85628	7.71353	8.25066	7.5593	7.78346	7.98224	7.75443	7.99201	7.98041	6.48931	7.75	8.2973	7.39389	8.00062	7.86073	7.82458	8.44515	8.2237	6.98277	7.78856	7.6402	7.91684	7.81671	8.321	7.97874	7.77186	7.90789	7.41981	7.95701	7.61088	7.82796	8.22645	7.35435	8.04386	8.20908	7.46869	8.46639	8.43769	7.45191	8.48609	7.64249	7.6038	7.74345
ARHGAP31	8.55314	8.11896	8.79259	8.7953	8.84516	8.92768	8.33066	8.43956	8.29079	8.93022	8.12358	8.53736	8.44082	8.06173	8.49671	7.36659	8.40761	8.76042	8.86064	8.34846	9.05021	7.81338	8.37377	7.85	7.31025	7.77517	8.05205	7.65145	7.82831	8.71009	8.63081	8.04247	8.11263	7.95246	8.46077	7.6011	7.79465	8.38724	7.42424	8.23806	7.84446	7.90358	8.33202	8.6023	7.80997	7.72147	8.12336	7.96005	7.82734
ARHGAP32	6.94723	6.91265	6.80539	6.47568	7.46913	6.96392	6.68885	7.26361	6.58849	7.04459	6.20697	7.36772	7.38833	7.46441	7.29596	8.44446	7.85008	6.57025	7.63837	7.24453	6.88642	6.47545	7.20386	7.54115	7.98183	7.68192	7.19941	7.68344	6.87243	6.82892	6.63116	7.22812	7.40932	7.69064	6.59448	7.66392	7.03964	7.25343	8.59826	6.97275	7.02013	8.14863	7.04693	7.10294	7.66023	5.66983	7.16414	6.68596	7.21352
ARHGAP33	5.4152	5.82935	5.61062	5.41174	5.32732	5.58338	5.60294	5.46527	5.73744	5.11844	5.83184	5.15031	5.23137	5.17673	5.18892	5.17781	5.23325	5.3143	5.13625	5.06252	5.30643	5.62145	5.43547	5.40959	5.43663	5.55259	5.31666	5.37719	5.43156	5.32289	5.18867	5.20896	5.30492	5.13222	5.01211	5.26007	5.00518	5.34428	5.24204	5.10812	5.48371	5.12805	4.96701	5.2974	5.29899	6.51372	5.20786	5.18539	5.19771
ARHGAP35	7.736	7.23183	8.05362	7.62985	7.74449	7.6321	7.51185	7.5519	7.27566	7.88765	7.03203	7.6261	7.70894	7.6933	7.74191	9.02145	7.90619	7.48346	8.20119	7.76698	7.70205	7.36402	8.59447	7.70494	7.40739	7.97623	7.82702	7.46777	7.69026	7.91241	8.00743	8.28001	7.87923	7.96324	7.27837	8.00687	7.87964	8.26694	8.10646	8.15789	8.15379	7.95754	7.85413	8.18826	8.11384	6.83014	7.48396	7.58847	7.94269
ARHGAP36	3.94136	3.98851	4.04355	3.94856	3.93358	3.95985	4.19493	4.00747	3.95438	3.85757	4.01	3.71158	3.74642	3.72392	3.73325	3.70344	3.70344	3.74291	3.40499	3.86625	4.56642	4.0367	4.33271	4.02393	3.80634	3.92437	3.74892	4.01791	4.01117	3.75047	3.84756	3.90504	3.70606	3.85602	3.9303	3.94856	3.96123	3.84874	3.8278	3.99093	3.90065	3.83235	4.03467	3.93795	3.89456	4.01175	3.71055	3.71647	3.72205
ARHGAP39	6.22957	6.79645	6.89794	6.25145	6.42044	6.57929	6.70222	6.64855	6.72072	6.12753	6.51203	6.24005	6.17914	5.94837	6.16345	6.8441	6.17854	5.9051	5.74134	6.27076	6.17532	5.79341	6.22584	6.68979	6.86331	6.3811	6.40275	6.75891	6.06846	5.90016	5.9592	6.19184	5.7623	6.63248	5.88416	6.35569	6.30941	5.809	6.67098	5.95387	5.79421	6.69596	5.85756	6.13413	6.26658	7.02657	6.29185	6.61939	6.16019
ARHGAP4	8.17036	8.04731	8.16305	8.50529	8.24503	8.21386	8.43651	7.75046	8.19149	7.76366	8.49051	7.81158	7.72158	7.68342	8.05856	7.15881	7.3054	7.56145	7.4738	7.77183	7.91614	8.00195	7.59246	8.18748	6.88211	7.43247	7.33648	7.97508	7.78585	8.10443	7.8098	7.00599	7.45765	7.23726	7.2883	7.67542	7.70906	7.62391	7.0156	7.5351	7.71599	7.23088	7.7068	7.56782	7.5687	9.07167	7.75861	7.76399	7.51882
ARHGAP42	5.47076	4.92632	4.89902	5.09135	5.68521	5.34616	4.90714	5.57477	5.13648	5.23179	4.87497	6.98848	6.01392	6.14614	6.49749	6.97806	6.20589	6.39644	6.13796	6.00472	5.5619	5.09949	6.10145	6.11815	6.73968	6.49892	6.33248	6.34717	6.14724	6.23729	6.40292	6.55186	6.39661	6.594	6.33128	6.38563	6.6257	6.61717	6.90978	6.54288	6.33852	6.8183	6.51761	6.41616	6.56988	5.0443	6.19352	6.2516	6.11617
ARHGAP44	8.38677	8.51658	8.91309	8.17174	8.18225	8.28072	8.80748	8.23056	8.05428	8.13158	8.61065	7.5497	7.78726	7.53388	7.57415	6.5361	7.69894	7.14385	7.90838	7.1606	8.00866	7.76894	8.34543	6.91933	7.17776	7.5325	7.49521	6.61303	6.78473	7.60323	7.55652	7.54228	7.39353	7.2989	7.23808	7.19897	7.21201	7.56326	7.39456	6.73723	7.26612	7.70378	7.48926	7.87723	7.24992	5.62422	7.39067	7.25936	7.99864
ARHGAP5	7.29517	7.18471	6.46455	6.65327	7.33284	6.79878	6.22414	6.72083	6.51946	6.97944	6.57067	8.32437	8.02688	7.91345	7.86495	8.2114	7.87934	8.08075	9.01945	7.78827	8.57155	6.95751	7.81503	7.70491	8.02701	7.88562	7.75062	7.9029	7.75347	7.64051	7.94925	8.03361	7.98892	8.10409	7.88146	7.73649	7.86279	8.14962	8.29029	8.20675	7.9429	8.17752	7.98892	7.82405	8.21502	6.63754	7.63445	8.68451	7.39989
ARHGAP5-AS1	6.93189	6.50239	6.58489	6.08723	5.7315	5.77724	6.66723	5.48345	6.02319	5.95552	6.74764	5.32974	5.76257	5.97797	5.37844	6.57042	6.64308	5.79617	6.7795	5.51076	6.29336	6.43865	5.3978	5.25521	5.69913	5.28991	5.8111	5.61983	5.18195	5.50572	5.76744	5.71803	5.74352	5.72829	5.49589	5.26854	5.51497	5.17413	5.56349	5.54811	5.01703	4.5393	5.26251	5.16424	5.62662	4.7631	4.21969	5.23214	5.46983
ARHGAP6	7.61073	7.52702	7.25926	6.85537	7.1519	7.42611	7.39773	7.06725	7.53714	7.71733	7.0634	7.0648	6.75686	6.92241	6.8358	5.89542	6.85604	7.05852	7.62663	7.33283	7.51359	6.53586	7.49371	5.56452	5.80755	5.77323	6.3991	5.95049	5.84965	6.62401	6.71527	6.22556	6.00427	6.38897	6.73104	5.75632	6.11756	6.84981	6.11031	7.28019	5.74326	6.28961	6.58811	6.4143	6.78439	5.06713	6.76409	6.44304	6.55659
ARHGAP9	8.03032	8.64647	8.54568	8.48	8.34298	8.414	8.59804	8.2365	8.92265	8.05446	9.22982	9.12865	8.27188	8.58682	8.53244	6.16583	7.33293	9.2639	8.14667	8.95119	8.31792	8.21915	8.07781	8.31134	7.37199	8.00358	8.10551	8.2599	8.13252	8.0842	7.82695	7.68108	7.83538	7.47014	7.86365	8.01456	7.66426	7.97947	7.39219	8.24035	8.47781	7.18844	8.0499	8.14551	7.87976	7.82476	7.62021	7.55748	7.90939
ARHGDIA	8.78824	9.11908	8.90121	9.17361	8.91962	9.05783	9.29101	8.96037	9.12881	8.99186	9.28996	8.03535	8.2877	7.62441	7.88555	8.08136	8.18802	8.14587	7.84953	8.19292	7.93439	7.6384	7.87929	8.51154	7.81646	7.78272	8.12041	8.20797	8.45127	8.32268	7.74723	8.02079	7.67286	7.6322	8.04284	8.17705	7.8977	8.06366	7.8696	7.96513	8.21184	7.88413	8.05642	8.20474	7.96947	10.7458	8.15827	7.98129	7.89902
ARHGDIB	10.1981	10.0788	10.3881	10.4254	10.2469	10.3746	10.3321	10.0592	10.4219	10.1702	10.3067	10.6054	10.3571	10.241	10.672	9.39792	10.1012	10.2394	9.57058	10.9775	10.3658	10.5115	10.5938	10.5577	10.0788	10.5632	10.3442	10.5192	10.6651	10.9652	10.9333	10.5939	10.6985	10.592	10.4389	10.3988	10.391	10.9194	10.3793	10.536	10.8762	10.8907	11.065	10.9934	10.4014	10.5377	10.2286	10.0836	10.0793
ARHGDIG	5.54702	5.38844	5.41779	5.50632	5.3897	5.69208	5.5643	5.55804	5.66071	5.54501	5.72935	5.41011	5.40159	5.39226	5.37269	5.9388	5.38099	5.52294	5.34436	5.39665	5.56222	6.0957	5.28626	5.21968	5.36008	5.40223	5.30747	5.49984	5.82862	5.00817	5.24994	5.41278	5.37794	5.22492	5.18897	5.41758	5.25234	5.53388	5.41325	5.34811	5.47979	5.19907	5.25526	5.50408	5.13115	4.80627	5.35573	5.27491	5.34849
ARHGEF1	8.84573	8.95466	9.05589	8.90084	8.71473	8.88941	9.18285	8.43143	9.11439	8.72945	9.2215	8.18278	8.26733	8.10249	7.76831	7.80645	7.83819	8.52649	8.10303	8.07221	8.90481	10.006	8.56252	8.65876	7.7666	8.5956	8.55053	8.54126	8.77277	8.79476	8.51647	8.02202	8.48905	8.13062	8.08468	8.25944	8.32334	8.52538	7.93196	8.28301	8.6668	8.02665	8.40566	8.46814	8.14437	9.9805	8.50712	8.45661	8.74381
ARHGEF10	7.4878	7.11618	7.43552	7.7326	8.16928	7.72748	6.9746	7.57847	6.91051	7.15818	7.14482	7.8046	7.44074	7.39454	7.10084	7.42445	7.55493	8.2964	8.34165	8.24146	8.5189	7.16953	8.31166	7.28163	7.6175	7.99514	7.81428	7.2595	7.80789	8.62203	8.34171	7.93106	7.7419	7.81293	8.38498	7.56436	7.56826	8.7243	8.15449	8.33103	7.67364	7.71663	7.80789	8.49788	8.11551	8.4318	8.47375	7.28475	7.42398
ARHGEF10L	7.36853	7.31064	8.04825	7.31874	7.42197	7.79299	7.67807	7.54471	7.62767	7.25213	7.14684	6.01004	6.78217	6.5416	6.1553	6.26754	6.9436	6.52033	6.62314	6.92026	5.95372	6.52401	7.34893	7.49421	7.04922	7.20808	7.14757	7.34638	7.16939	7.03387	6.81144	6.83774	7.10963	7.1628	6.73839	7.50253	7.30681	7.31494	6.96629	7.11401	7.15526	7.00915	6.9794	7.39933	6.83943	8.16982	7.01796	8.31846	6.97799
ARHGEF11	6.54672	6.25138	6.92222	6.89789	6.70006	6.93559	6.68012	6.6252	6.39131	6.92182	6.47134	6.53733	6.5583	6.44248	6.48338	7.01964	6.71157	6.1868	6.50938	6.19916	6.66397	6.40998	6.8464	6.42865	6.00393	6.33934	6.46976	5.9939	6.53071	6.71178	6.46089	6.37554	6.23813	6.407	6.15807	6.45645	6.21967	6.67279	6.47262	6.73948	6.35107	6.62492	6.60428	6.74481	6.69496	5.40637	6.50575	6.05365	6.41129
ARHGEF12	6.83976	6.35419	6.52741	6.50968	7.14679	6.56171	6.22367	6.81205	6.21001	6.64717	6.27259	7.21717	7.18627	6.97401	7.02676	7.59123	7.16129	7.43186	7.55737	7.2279	7.32045	7.20356	7.18133	7.0057	7.37074	7.36568	7.21036	7.08917	7.16867	7.3735	7.28713	7.25082	7.28121	7.24878	7.16534	7.09972	7.2234	7.55126	7.51929	7.23035	7.15209	7.44197	7.30587	7.47319	7.3632	7.63957	7.42865	7.26895	7.02151
ARHGEF15	7.46105	7.69981	8.29692	7.78494	7.3713	7.5955	7.93052	7.29661	7.22167	7.50903	8.77215	6.77644	6.96764	6.96423	6.6809	6.07227	6.76042	6.44494	7.33682	6.85666	7.34612	7.46761	7.84854	6.84839	6.8069	6.75821	6.85615	6.88282	7.19273	7.07163	6.97032	6.92576	6.74009	6.83756	6.94343	6.96369	6.68024	6.90986	6.49899	7.29941	7.02245	6.50776	6.89449	7.02602	6.8268	8.37309	6.6807	7.17753	6.9387
ARHGEF16	7.04694	7.47848	7.43195	7.3436	7.04933	7.33199	7.43916	7.10554	7.21649	7.10517	7.57795	6.7081	6.64552	6.84777	6.45629	8.1555	6.9839	6.50359	6.1939	5.82695	6.42803	7.53598	6.98067	6.97343	6.88081	6.87528	6.98147	6.83178	6.84424	6.35384	6.60416	6.88899	6.7931	6.6304	6.242	6.53521	6.87112	7.08903	6.83474	6.85163	6.93788	6.823	7.02715	6.98471	7.00883	8.04262	6.76775	6.14234	6.88239
ARHGEF17	9.09006	8.81101	8.94721	9.21597	8.70903	8.91643	9.01745	8.55232	8.85166	9.05394	8.81286	8.03935	8.19278	8.18966	8.25559	8.53129	8.12619	7.78181	8.64885	7.76903	8.47657	8.13098	8.75882	8.15836	8.01135	8.34385	8.17616	8.14965	8.2979	8.56708	8.12395	8.1362	8.22537	8.01762	8.10664	8.11936	8.16483	8.16571	7.99433	8.14683	7.84419	7.93335	8.34003	8.30288	8.08821	9.33143	8.57374	8.20239	8.37355
ARHGEF18	9.11214	9.37872	9.3968	9.43722	8.98011	9.28869	9.554	9.18377	9.48659	9.25228	9.30019	9.07909	9.05907	9.00116	8.89169	8.20555	9.32722	8.62581	9.0253	9.21734	8.85914	9.32994	9.62327	8.86581	8.62851	8.81971	9.51995	8.93963	8.9042	9.15929	9.19172	9.18745	8.97763	8.88764	8.54792	8.83048	8.82726	9.05668	8.62406	8.61925	8.95653	8.80872	9.15456	9.21886	8.60407	8.01561	8.6111	9.34948	9.18896
ARHGEF19	6.94558	6.94544	7.32329	6.68093	6.65534	6.99756	6.95573	6.76741	7.16269	6.64943	7.3533	5.84179	6.36588	6.17075	6.27532	7.50593	6.406	6.05343	6.38093	6.0597	6.44258	6.38904	6.05407	6.89373	6.64122	6.4608	6.55876	6.46236	6.95217	6.42408	6.24611	6.76723	6.55558	6.44774	6.65808	6.6784	6.5323	6.44151	6.2863	6.20081	6.01186	6.22938	6.24761	6.31692	6.20555	7.83049	6.5204	6.88382	6.69547
ARHGEF2	8.7178	8.63061	9.13251	8.645	8.39473	8.66266	8.7178	8.62008	8.60209	8.54664	8.88153	8.30667	7.90615	8.04725	7.79598	8.60509	7.80375	8.26404	8.02664	8.09907	8.21568	8.24717	8.42592	7.7885	7.86464	8.05465	8.60689	7.7286	7.89026	8.45125	8.134	8.55265	8.46945	7.94952	8.12502	7.78948	7.97736	8.44487	7.86244	7.85194	7.90651	8.10599	8.14483	8.44431	7.77711	8.76206	7.92996	8.17361	8.20256
ARHGEF25	7.6491	7.90508	8.01854	8.24691	6.90688	7.21174	7.8711	7.17701	7.74561	7.3799	8.21562	6.90932	6.87978	6.86212	6.81838	7.03419	6.8861	6.62888	6.73551	6.14129	6.93724	7.81753	6.97055	7.04853	6.63305	7.0632	6.88964	7.17303	7.3494	6.97343	7.12669	6.43007	6.66409	7.17923	6.87455	7.03856	6.58854	7.28974	6.81333	7.40215	6.26599	6.58074	7.27119	6.72838	7.46363	8.82544	6.92354	6.82475	6.7659
ARHGEF26	8.27816	7.88326	8.21638	8.17159	8.35999	7.907	7.72825	7.84742	7.78144	8.27631	7.68947	8.03585	8.46876	7.38018	7.72868	6.526	7.76158	7.32172	8.47848	7.94848	7.82627	6.58705	8.49825	5.68543	6.64221	6.20245	7.53961	5.62687	6.56352	8.07947	7.47174	7.3455	6.75196	7.00212	7.89081	6.10664	6.56688	7.51647	7.16671	6.7998	6.85505	6.76516	7.26258	7.78252	6.50468	7.04656	7.59665	6.82847	6.76284
ARHGEF28	6.70345	6.57225	6.60079	6.43172	7.20362	6.68635	6.14911	6.82682	6.33918	6.83276	6.08373	6.33874	6.62996	6.71619	6.46093	7.40185	6.80931	5.87832	6.79916	6.45987	6.24396	6.17436	7.09857	7.0176	7.55109	6.8956	6.31765	6.88777	6.05157	6.89403	6.57912	6.75566	7.26809	7.45831	6.42298	7.00455	7.05849	7.12087	7.89097	7.10558	6.55546	7.60994	6.73637	6.61552	7.21893	6.96676	5.867	6.4828	6.7861
ARHGEF3	9.36636	9.05088	9.22348	8.80404	9.98901	9.34234	8.79461	9.30024	9.30437	9.19732	8.47396	9.36676	9.23813	8.92662	9.33527	8.0832	8.6623	8.92053	8.54862	8.85443	9.22355	9.41622	9.19698	8.88042	8.49759	8.80011	8.75161	8.27055	8.91751	8.9631	9.18569	8.95119	9.35687	8.85	8.78938	8.86238	9.27171	9.40942	9.2241	9.04213	9.11647	8.95028	9.08893	9.30658	8.96791	8.07652	9.07535	9.40494	8.69019
ARHGEF37	6.81461	6.74741	7.72134	7.15237	7.04283	7.54746	6.87702	6.92573	6.60569	7.51682	6.6614	6.65652	6.30452	6.46669	6.49966	5.56758	5.84399	5.91719	6.14629	6.7225	6.16704	5.05621	6.319	6.28854	6.42007	6.19039	6.28399	6.47388	6.27334	6.46206	6.61836	6.30189	6.68034	6.42561	5.92298	6.40842	6.48988	6.37477	6.62197	6.15585	5.66892	6.57633	6.16422	6.15435	6.6398	5.55971	5.55565	6.63535	6.62819
ARHGEF38	5.37546	4.7876	4.66377	4.69706	5.34332	5.34438	4.43874	5.64893	4.36875	4.78167	4.238	5.32442	5.32097	5.32913	5.326	5.36161	5.31927	5.04138	4.8914	5.52408	5.81892	6.02139	5.52752	5.7158	6.04144	6.02146	5.36918	5.61348	4.7675	4.62192	5.27862	5.54369	6.09122	5.61468	4.91667	5.70324	5.27988	5.43549	5.77296	5.23868	5.19733	6.11151	4.91992	5.37442	5.78501	5.34324	5.87922	5.36082	5.32374
ARHGEF39	4.56622	4.73238	4.67827	4.79464	4.55667	4.64033	4.74556	4.56502	4.54764	4.65209	4.78115	4.48049	4.49194	4.4862	4.4932	4.70266	4.48116	4.51534	4.38753	4.40362	4.36895	4.83667	4.45724	4.48603	4.57587	4.59451	4.59675	4.51964	4.75084	4.55622	4.33886	4.63783	4.46661	4.46168	4.29659	4.53016	4.47196	4.42526	4.46194	4.67689	4.6814	4.41494	4.45815	4.52431	4.44784	4.31365	4.45754	4.48079	4.48779
ARHGEF4	5.20658	5.28375	5.58641	5.30326	5.20237	5.23822	5.45687	5.16764	5.14537	5.44952	5.42814	4.70596	4.86608	4.71928	4.72164	5.43406	4.70872	4.96207	4.49969	4.83045	5.43463	5.75675	4.93295	4.77818	4.83465	4.6555	4.71504	4.64005	4.85231	4.96233	4.61057	4.73213	4.60856	4.75265	4.70781	4.88238	4.63018	4.84317	4.74186	4.76993	4.11734	4.76524	4.71005	4.44052	4.85064	4.66196	4.70942	4.70392	4.71532
ARHGEF40	7.30476	7.23482	7.24446	7.6318	6.64508	7.08134	7.31376	6.49126	6.80353	6.93712	7.1022	6.934	6.59932	6.63289	6.37123	5.59813	6.20778	7.50352	7.16802	7.48761	6.87799	6.44193	7.3204	6.81183	6.24362	6.51738	6.79449	6.46103	7.0175	6.94816	6.73376	6.39942	6.49007	6.34388	7.26255	6.63535	6.65234	6.63663	6.37375	6.74034	6.79513	6.51114	6.90675	6.74156	6.69879	7.14785	6.89676	6.86133	6.76142
ARHGEF5	7.81789	7.59014	8.62273	7.9165	7.65295	8.643	8.43544	8.12004	8.28719	8.12766	7.46204	8.14129	7.79002	7.05107	6.77429	7.892	8.3841	8.01697	7.60242	6.96647	7.32349	8.20501	7.73083	7.06183	7.31987	7.69135	8.17675	7.35851	7.21779	7.0538	6.95434	8.01424	7.29258	7.45563	7.57609	7.55436	7.67557	6.64324	8.07809	7.03504	7.52657	7.06454	7.11964	6.78541	7.57567	7.74846	7.99613	5.97946	8.43297
ARHGEF6	10.5066	9.11157	9.48582	9.08387	10.1712	9.51723	8.70941	9.27741	8.89992	9.70594	9.04998	9.92173	10.0028	9.98188	10.1144	7.65127	9.18299	8.98589	9.83391	10.1104	9.37278	9.38408	10.8056	9.18975	8.6969	9.50058	8.96742	9.27039	9.42746	9.76616	10.283	9.58276	9.65945	9.44013	9.32688	9.25507	9.22464	10.4578	9.57276	10.6025	10.1386	9.56088	10.0639	9.79956	9.93762	8.7033	8.76295	9.83065	9.40792
ARHGEF7	7.21181	7.06554	7.56907	7.33055	7.28249	7.19688	7.11406	7.58087	7.16043	7.61357	6.77721	7.39035	7.40157	7.55529	7.55884	7.51585	7.50731	7.65173	7.44384	7.38657	7.58404	7.41508	7.73611	7.4532	7.54153	7.75367	7.58053	7.67114	7.73406	7.69782	7.59501	7.56377	7.77888	7.65998	7.47574	7.42957	7.48133	7.79256	7.66956	7.97792	7.7826	7.60901	7.66277	7.59383	7.62152	7.77543	7.70685	7.45945	7.16723
ARHGEF9	7.83434	7.23258	7.79719	7.98746	7.75375	7.86332	7.13599	7.55659	7.11041	8.24646	6.9791	7.27955	7.47647	7.37443	7.49549	7.63624	7.28238	6.24325	7.67502	7.5552	7.20271	5.85037	7.18253	7.03603	7.01058	7.41436	7.36388	6.93244	7.45143	7.61331	7.63201	7.5047	7.03658	7.37845	6.86886	7.24339	7.10233	7.87739	7.41104	7.91424	7.52602	7.28982	7.35951	7.42507	7.84189	5.42517	6.54157	7.20034	7.4356
ARID1A	9.06616	8.87176	9.30246	9.15814	8.8795	9.07504	9.05481	8.95298	9.03804	9.04706	9.06883	8.44415	8.37621	7.85275	8.46298	8.82104	8.71355	7.67662	7.96965	8.01652	8.05195	7.99295	8.3959	8.27361	7.91612	8.18331	8.20856	8.33103	8.16617	8.35853	8.23381	7.9882	8.12619	8.10806	7.95743	8.07125	7.99392	8.33168	8.28494	8.57851	8.49707	8.32256	8.33576	8.35743	8.50393	7.26302	8.43788	6.99857	8.47732
ARID1B	8.171	8.24778	8.16344	8.25466	7.97944	8.10859	8.25104	7.89161	8.13075	8.22466	8.17683	7.86975	7.88065	7.88124	7.76746	8.12013	8.01329	7.77031	7.92317	7.65188	7.73774	8.22675	8.13294	7.58759	7.394	7.62214	7.61975	7.72688	7.67159	7.61928	7.7305	7.49946	7.44786	7.95429	7.35903	7.46007	7.5252	7.72565	7.76977	7.93771	7.64919	7.6265	7.84388	7.60092	7.72606	7.41562	7.21507	7.6339	7.66399
ARID2	8.51622	7.43424	7.41158	7.21948	8.4665	7.828	7.30869	8.16764	7.53664	7.9604	7.54954	8.36566	8.32334	8.72874	8.5605	8.40833	8.52226	8.06855	8.80303	8.46746	7.34926	7.65905	8.36185	8.30433	8.48538	8.5683	8.432	8.32876	8.60551	8.40608	8.60551	8.29817	8.6913	8.64296	8.34856	8.13505	8.42715	9.04066	8.99025	8.83278	9.0854	8.92346	8.65499	8.62276	8.98134	6.46807	8.4601	9.08568	8.16705
ARID3A	6.6596	6.84209	6.85231	6.68711	6.43711	6.6676	7.08869	6.62684	6.56921	6.44558	6.99186	6.6431	6.35149	6.36976	6.39011	6.73508	6.50854	6.80625	6.72524	7.18855	6.44246	6.2393	6.5702	6.44047	6.40583	6.42913	6.42492	6.44217	6.49779	6.31793	6.2447	6.23708	6.13169	6.35232	6.10469	6.33304	6.26506	6.52026	6.19216	6.43723	6.63445	6.16181	6.3293	6.25336	6.27615	6.61747	6.07801	6.1873	6.12361
ARID3B	7.49379	7.30391	7.71715	7.36636	7.49458	7.61015	7.39483	7.15803	7.53768	7.5167	7.71651	7.28207	6.94143	6.87008	6.89791	6.61919	7.2951	7.37272	7.1678	7.27343	7.87389	7.54573	7.56795	6.85761	6.86249	6.71366	6.89206	6.90243	6.88766	7.23726	6.90838	6.76798	7.02221	6.94853	6.71968	6.67947	6.58401	7.18167	7.13258	7.09099	7.58097	6.70657	7.18078	7.11792	7.20325	7.56075	7.27085	6.9926	6.78346
ARID4A	7.20035	6.28203	6.14873	6.47961	7.08016	6.72226	6.30716	6.43134	6.32575	6.706	6.32167	8.44233	8.03411	8.43727	8.63947	8.43321	8.04783	7.18553	8.98054	8.75322	8.17557	7.62708	9.02676	7.85497	7.94882	7.94145	7.9914	7.84709	8.02154	8.07833	8.31765	8.15446	8.281	8.1898	8.01598	7.80192	7.80795	8.64443	8.08277	8.6212	8.27067	8.18288	8.25248	8.16415	8.29963	6.94142	6.95922	8.41714	7.3728
ARID4B	6.8419	6.31908	6.3144	6.50127	7.05452	6.41782	6.41995	6.65897	6.49614	6.51606	6.38087	7.64969	7.21722	7.20801	7.08032	7.62118	6.97023	8.04121	7.33185	7.49371	7.35517	8.38519	7.46517	7.43784	7.5279	7.53567	7.29042	7.34014	7.41564	7.48387	7.51263	7.57542	7.53096	7.57706	7.68651	7.14819	7.45693	7.72797	7.7292	7.83146	7.69688	7.66843	7.59021	7.41706	7.60595	7.22703	7.27233	7.42137	7.33364
ARID5A	8.49973	9.7525	8.57826	9.84102	8.75696	8.83948	8.98047	9.09992	9.824	8.85672	8.77852	9.47974	8.39646	8.0024	7.79173	6.345	7.16069	9.55209	7.66884	7.94858	8.61301	9.54389	8.47473	7.91409	7.07321	7.50063	7.67663	7.7262	8.54034	7.7502	7.31581	7.80037	7.65722	7.79209	8.02006	7.48372	7.51075	7.3913	7.0892	8.09703	7.81523	6.9981	8.16429	7.14313	7.70088	9.428	9.42682	8.18006	8.76626
ARID5B	7.1889	7.11323	6.69779	6.81305	7.12288	6.84401	6.38488	7.33911	7.19627	6.968	6.4262	7.98743	7.81102	7.64016	7.95974	7.88929	7.4255	8.84516	7.54163	7.3313	7.50657	8.49213	7.76876	7.92329	7.81094	7.79848	7.72743	8.09146	8.08324	7.74465	7.76669	7.67228	7.88803	7.83817	7.95473	7.85769	7.82299	8.09329	8.11475	8.44108	8.33387	7.83289	8.2175	7.77206	8.22488	7.3005	8.59498	8.63989	7.58433
ARIH1	8.22139	7.86541	7.92204	7.70393	8.65606	8.13376	7.74916	8.30578	8.22987	8.0839	7.69618	9.40082	8.84472	8.83628	8.85932	8.5973	8.63212	9.64145	8.79238	8.55803	8.53005	9.15591	9.03154	8.42561	8.60697	8.34684	8.44433	8.40079	8.41487	8.2544	8.28682	8.37861	8.35512	8.53657	8.46716	8.27014	8.47224	8.59239	8.74035	8.75703	8.63925	8.641	8.63319	8.51804	8.90677	7.0336	8.97372	8.38521	8.6745
ARIH2	8.09949	7.59308	8.2997	8.19178	8.3014	8.21475	7.60015	8.24655	8.00484	8.11709	7.53677	8.28909	8.12593	8.12339	8.09721	8.70631	8.26367	8.39255	8.27059	7.77501	7.9942	7.86155	8.14849	8.19771	7.96074	8.13976	8.29931	8.27524	8.0814	8.30589	8.2529	8.1353	8.27225	8.23303	8.38428	8.31778	8.32381	8.25961	8.17047	8.10838	8.33846	8.15898	8.16936	8.31354	8.2299	8.11403	8.617	7.61334	8.05572
ARIH2OS	5.3604	5.24001	5.41835	5.24389	4.90532	5.20408	5.38103	4.98316	5.43954	5.23345	5.54561	4.78782	4.78812	4.79216	4.80483	4.78103	4.79124	4.35047	5.28589	5.05934	5.15833	4.22586	5.11006	4.86535	4.86826	5.08048	5.02801	5.38259	5.06443	4.47101	4.99478	4.94296	4.67321	4.78896	4.46977	4.99859	4.76762	4.74157	4.53143	4.82216	4.99066	4.90152	4.72969	4.89173	4.60522	4.68538	4.77405	5.8141	4.79671
ARL1	9.14802	9.28038	9.1959	9.12649	9.35085	9.16728	8.88455	9.2708	9.06516	9.24067	9.18334	8.80979	9.30531	9.16891	9.31747	9.41942	9.23191	8.56268	8.78719	9.26873	9.17917	8.83069	8.62843	9.16418	9.14931	8.84757	8.85625	9.2849	9.16978	9.02347	9.27484	9.24828	9.05685	8.94846	9.28074	9.16596	9.16296	9.11267	8.96599	8.974	9.03928	9.10347	9.02594	9.12349	8.94988	8.61788	8.68698	9.58357	9.0627
ARL10	5.77839	5.65873	5.73637	5.70691	5.72845	6.01045	5.55375	5.5641	5.78223	5.90264	5.82784	5.11792	5.3286	5.34856	5.32299	4.83187	5.29938	5.42633	4.84518	4.91308	5.47167	5.19623	5.16548	5.4257	5.39252	5.34168	5.65123	5.59148	5.57674	5.57999	5.51739	5.3848	5.28871	5.18216	5.32905	5.06843	5.33698	5.2691	5.27693	5.36142	5.53209	5.19398	5.39373	5.47609	5.44304	4.7644	5.35066	5.52966	5.41829
ARL11	4.96556	4.97521	5.28535	5.10329	5.3933	5.21136	5.00784	5.12012	5.26825	5.14847	4.81902	5.11458	4.61338	4.86288	4.49751	4.45246	4.45595	5.32985	4.61953	5.06176	4.47288	3.57364	4.62488	4.75333	3.91819	4.60405	4.41077	4.36988	4.5248	4.30465	4.82461	4.26626	4.35578	4.47758	4.82432	4.70196	4.77063	4.60748	4.32514	4.45363	4.13886	4.16108	4.49734	4.57756	4.4628	5.25427	4.47068	4.44614	4.12201
ARL13B	7.6225	7.88932	7.47236	8.00135	8.06186	7.69114	7.13891	7.94731	7.8638	7.69503	7.33802	10.4369	9.03326	8.91686	9.07566	8.31488	9.36888	10.4773	9.65665	9.10975	9.25626	9.016	9.04293	8.6448	9.13024	8.70036	8.96483	8.83201	8.99949	9.09955	8.9064	9.05402	8.63157	8.9626	9.60559	8.69365	8.72809	9.30217	9.17565	9.30507	8.8587	9.00534	9.05438	9.19386	8.96604	6.45547	9.72864	8.17558	8.49576
ARL14	3.2856	3.50535	3.46985	3.66045	3.59244	3.72767	3.77574	3.57375	3.63499	3.47361	3.55951	3.47568	3.48133	3.44308	3.45882	3.4885	3.43287	3.88181	3.54107	3.35149	3.2457	3.32182	3.61254	3.55013	3.47766	3.40974	3.55991	3.60217	3.49341	3.08517	3.39759	3.25398	3.32908	3.35407	3.54519	3.46985	3.4341	3.16836	3.258	3.74437	3.36069	3.15108	3.50464	3.47361	3.98644	3.3858	3.4343	3.46756	3.43762
ARL14EP	7.02692	6.94937	6.68398	6.39437	7.39026	7.19409	6.89685	7.78349	6.96177	7.27045	7.09926	8.47819	8.20627	8.19686	8.07616	8.15469	8.10952	7.81969	7.29808	7.52425	7.35678	7.95452	6.90916	8.47055	8.20622	8.6715	7.75737	8.56306	7.83896	8.34151	8.7961	8.50234	8.43685	8.54148	8.52777	8.24899	8.37876	8.4969	8.21294	8.13337	8.17521	8.38705	8.42667	8.4156	7.75297	7.14668	7.6391	9.07172	7.85152
ARL15	8.4183	7.46327	7.01118	7.43933	7.8634	7.27382	6.92224	7.63404	6.89994	7.87737	7.41946	7.58957	7.38552	7.65284	7.88666	7.27699	7.33695	6.90063	7.59029	7.40092	6.64858	7.41601	6.64043	7.2472	6.64496	6.97873	6.94617	7.12324	6.85433	7.32541	7.673	6.76335	7.52893	7.31546	7.27353	6.95769	7.53347	7.53193	6.45561	7.5204	7.01207	7.57309	7.51636	7.2753	6.734	6.2626	7.10276	7.35712	7.30224
ARL2	10.3013	10.5027	10.3716	10.2923	9.81996	10.0424	10.5495	10.0439	10.1925	10.1448	10.6279	8.49088	9.15798	8.68964	8.62583	8.1821	9.42234	8.10717	9.296	8.9572	9.96465	9.33906	7.98249	9.12455	8.85169	8.9977	9.03821	9.18101	9.20571	9.19318	9.19609	8.98784	9.17713	9.06827	8.9909	9.32919	9.23364	8.34366	8.60105	8.39856	8.39784	8.54101	8.74345	8.73614	8.55526	11.3808	8.99573	9.631	8.94156
ARL2BP	10.1095	9.96716	9.94334	10.1985	9.63903	9.90508	10.0397	9.63669	9.70402	10.0402	10.2025	9.04412	8.92858	9.42907	9.27774	8.94747	9.18633	8.79419	9.62779	9.35326	9.97114	9.08269	9.97233	9.11342	8.83125	9.11416	9.28928	8.88903	9.05981	9.29297	9.23034	9.19701	8.92453	9.05981	9.13539	9.27425	9.07606	8.90285	8.86617	8.99751	9.03924	8.99227	9.01726	9.14764	8.95973	9.94696	9.52245	7.96343	8.80493
ARL3	7.21564	7.01334	7.0331	7.12471	6.71821	6.94952	7.1146	6.54271	6.79093	6.79718	7.04653	7.12907	6.98306	7.13906	7.19825	7.22286	6.85377	6.73284	7.0343	7.50299	7.00027	7.41123	7.00476	7.52111	7.68473	7.75303	7.40767	7.4826	7.17939	7.41492	7.54636	7.50012	7.23769	7.74448	7.28174	7.62187	7.43548	7.09683	7.30901	6.90064	6.85056	7.38771	7.12864	7.03661	7.34843	7.85385	7.23187	7.46016	7.27492
ARL4A	7.69009	8.42039	7.83202	7.88815	7.83924	8.0082	8.01428	8.03687	7.6281	7.95381	7.79649	7.9896	8.04904	8.56932	8.29032	7.92129	8.10356	8.20101	8.39841	7.78214	8.51058	8.11498	7.75266	7.74918	8.06697	8.10603	8.07441	7.59065	8.57394	7.99296	7.66595	8.15245	8.02105	7.96518	7.80256	8.02229	8.35188	8.46759	8.1184	7.95295	7.80095	7.95047	8.04636	7.91677	7.92027	8.38547	8.66664	8.49456	8.02179
ARL4C	7.71988	7.47393	7.75714	7.35433	7.26681	7.27965	7.85071	7.51593	7.97787	7.13522	7.61353	7.93693	7.68428	8.36202	8.38012	7.37703	7.1473	8.00939	7.55494	7.60467	7.86588	8.95867	8.21208	8.32577	7.88741	7.9273	7.77578	8.09114	8.65154	7.89704	8.00549	7.90484	7.80966	7.68528	7.78501	7.83207	7.91281	7.86785	7.61283	7.9493	8.57065	7.84399	8.23102	7.90018	7.93257	7.83465	8.30622	7.44409	8.26735
ARL4D	6.69335	7.4465	6.24599	6.62559	6.0556	6.63381	7.13034	6.58801	7.06699	6.58775	7.17929	6.53819	6.02114	6.27962	6.05867	6.01653	6.09553	7.32433	6.55517	6.11727	7.03962	6.41799	5.82364	5.83022	6.47008	5.89324	6.14757	5.80194	5.77967	6.1067	6.27078	5.9983	6.2733	5.96783	6.84941	6.32237	6.8872	5.44529	6.22498	5.78063	5.34286	5.64855	6.0055	5.69673	5.8101	6.96428	6.97234	6.64815	6.21833
ARL5B	8.19472	8.72185	7.91781	8.43305	8.43305	8.09797	8.43244	9.06967	8.67026	8.48952	8.18735	9.39109	8.64576	8.21733	8.32449	8.08646	7.90677	9.52788	8.54135	8.33849	8.55819	8.30063	8.27917	7.88086	8.15607	7.96893	8.061	7.87869	8.3383	7.76486	7.85984	8.18531	8.01939	7.90925	8.54123	7.6867	7.94512	8.06887	7.54869	8.19061	8.54514	7.5867	8.20117	7.84293	7.75347	8.66707	8.38868	9.01316	8.32298
ARL5C	4.20594	4.57162	4.53943	4.35124	4.33135	4.46234	4.59218	4.45423	4.42645	4.20647	4.47516	4.09043	4.08698	4.09611	4.09074	4.07697	4.09074	4.69458	3.6703	4.0539	4.50226	4.92792	3.87546	4.4863	4.42004	4.30538	4.23122	4.27596	4.16289	3.96611	4.29642	4.3202	4.17589	4.34217	4.32778	3.99669	4.17472	4.18954	4.2536	3.97306	4.25101	4.26548	4.16116	4.30656	4.31617	4.99721	4.08446	4.08582	4.0934
ARL6	5.72767	5.1548	5.30008	5.30785	5.82584	4.96549	5.29078	5.39066	5.3342	5.46303	6.02632	6.9074	6.3951	7.18579	7.04709	6.13116	6.62089	5.17458	7.16986	7.24385	6.44659	4.60027	5.41344	6.69201	7.22145	6.48165	6.19278	6.65094	6.00607	6.6163	6.6025	6.35144	6.5609	6.92645	6.78379	6.65112	6.17026	6.22601	7.19974	5.91419	5.8254	7.40688	6.28384	6.08825	6.27695	4.51824	6.12371	7.10583	6.36713
ARL6IP1	11.2642	10.8722	11.0472	10.9534	11.4453	11.234	10.3599	11.4251	10.7906	11.1401	10.6127	11.6386	11.6034	11.5119	11.7978	11.4601	11.576	11.4188	11.5777	11.0991	11.1602	11.0353	11.0614	11.4126	11.354	11.2214	11.4681	11.4401	11.1685	11.4494	11.7523	11.9186	11.639	11.7361	11.2726	11.3274	11.3588	11.6687	11.5877	11.6744	11.6182	11.9186	11.6622	11.9615	11.4943	10.0984	11.3441	11.8324	11.4374
ARL6IP4	9.53167	9.76241	9.96717	10.0347	9.62027	9.55883	9.83383	9.6274	9.59692	9.41467	9.8879	8.42071	9.01571	8.97186	8.89441	9.04619	9.15366	8.42772	9.58729	8.77139	8.733	8.54562	8.35887	9.25934	8.94928	9.25643	9.3231	9.12351	9.05553	9.0408	9.06142	8.98618	8.92184	9.17268	8.81226	9.23136	9.02919	8.9223	8.61545	8.8006	9.05553	8.68425	8.82046	8.87021	8.77877	10.537	8.9805	9.09705	9.00563
ARL6IP5	11.1772	11.4051	11.1634	11.2336	11.7737	11.4219	10.9183	11.6286	11.2069	11.2399	11.1794	11.8258	11.7815	12.2353	11.9991	11.2828	11.8426	11.2848	11.6292	12.189	11.3881	11.9227	11.9093	11.7639	11.6766	11.9994	11.7704	11.7249	11.7475	12.2165	12.2165	12.3234	12.0173	11.9075	12.1551	11.8226	11.9356	12.1646	11.9694	12.1594	12.0543	12.279	12.1922	12.3056	11.7006	10.1875	11.4293	11.8258	11.7568
ARL6IP6	7.13133	7.42461	7.18664	7.20547	6.97036	7.17914	7.47441	7.13551	7.31	6.89622	7.85731	7.39977	7.16385	7.3703	7.44443	7.04616	7.48107	7.47064	7.54196	7.46385	7.53915	7.05366	7.10116	7.00463	7.50214	7.35301	7.21975	7.1079	7.17462	7.30157	7.12653	7.33073	7.60965	7.24615	7.37805	6.7703	7.18068	7.05407	7.27566	7.08405	6.84568	7.2467	7.28988	7.11783	6.83672	7.22755	6.97062	7.32752	6.9159
ARL8A	9.00426	9.19908	8.95908	9.16438	8.7425	8.91771	9.26692	8.76682	8.91543	8.89396	9.30871	8.51967	8.69243	7.88357	8.5573	8.90752	8.32485	8.93102	8.23717	8.77099	8.8496	8.44667	8.90666	8.30234	7.78342	7.94492	8.31284	8.10268	8.19624	8.32585	8.00438	8.0838	7.88616	7.98762	8.03105	8.0615	8.06568	8.33959	8.11691	8.27365	8.29811	8.11413	8.24014	8.34684	8.31011	9.23303	8.32723	8.77657	8.6032
ARL8B	9.82094	9.75072	9.83576	9.60807	10.1293	9.71089	9.99244	10.3049	9.9412	9.75309	9.74966	10.1013	10.2634	10.2075	10.14	10.048	10.5826	10.653	10.5044	10.406	10.482	9.74739	10.3065	9.82548	10.0268	9.83576	10.067	9.95372	10.1912	10.0635	9.66064	9.8285	10.0884	9.5304	10.2348	9.98661	10.0237	9.83928	9.86672	9.83928	9.62011	9.87179	9.99933	10.2334	9.87772	8.72169	10.2106	9.45945	10.0052
ARL9	4.2989	4.17502	4.26111	4.23089	4.29344	4.27945	4.28638	4.4042	4.29323	4.37108	4.13906	4.03402	4.0716	4.06137	4.06577	4.05985	4.03565	3.8946	4.02693	3.84838	4.06403	4.72154	4.08627	4.17342	4.43403	4.47774	4.2801	4.42029	4.48397	4.3022	4.23119	4.49094	4.13683	3.92575	4.19283	4.38016	4.43164	4.23393	4.24188	4.30424	4.19283	4.38792	4.14624	4.41062	4.17983	3.87154	4.02943	5.36804	4.6019
ARMC1	7.93381	7.33272	7.41592	7.69435	7.53939	7.66568	7.59266	7.74641	7.4986	7.92248	7.56293	8.50438	8.75767	9.11885	8.87915	8.76317	8.74407	7.4646	8.45611	8.36553	7.81271	7.78091	8.45171	8.85994	9.00874	8.85554	8.90252	8.99011	8.70216	8.9939	8.89019	9.1385	8.82086	9.05428	9.094	8.79161	9.08851	8.88819	9.094	9.02697	8.97016	8.96993	9.10423	9.08527	9.00947	7.18153	8.11129	8.87433	8.5335
ARMC10	7.81056	7.90873	7.89794	7.74649	7.33449	7.67326	8.03711	8.12569	7.71488	7.99944	7.81784	7.94702	8.30093	8.52078	8.32347	8.755	8.38165	7.79133	7.69355	8.25414	8.03934	6.70291	7.36014	8.40705	8.63573	8.67284	8.58892	7.89252	8.20464	8.26231	8.40476	8.24422	8.51632	8.44211	8.56294	8.71798	8.71798	7.97275	8.4672	8.33714	7.80535	8.12257	8.13899	8.31746	8.3448	6.87955	8.16506	8.53926	8.19274
ARMC12	4.9975	5.0403	4.77874	4.90007	4.76626	4.87393	4.9071	4.68269	4.99501	5.05144	4.85687	4.67272	4.66955	4.6732	4.68382	4.67355	4.6688	5.16506	4.88204	4.80588	4.80099	4.78913	5.07403	4.74574	5.01305	4.88999	4.93669	4.41445	4.74076	4.79039	4.75796	4.83994	4.72867	4.68293	5.03759	4.76779	4.68132	4.64685	4.96131	4.56238	4.59921	4.45175	4.37955	4.51701	4.82757	5.63193	4.66564	4.97288	4.67181
ARMC2	5.44878	5.41933	5.96241	5.0737	5.73704	5.32451	5.08871	5.95539	5.60672	5.02569	5.25626	6.01826	5.99623	5.96609	6.37645	5.94319	5.8841	5.06393	6.03735	6.84684	5.2975	4.92973	5.1057	6.64904	7.66033	6.64283	5.92713	7.07204	5.47335	5.46188	5.93695	6.11281	6.16706	7.04992	5.79846	6.91173	5.99566	5.74446	7.65088	6.20362	6.26837	7.66096	5.7591	5.40114	6.79396	5.17909	5.91216	7.59305	7.4408
ARMC3	3.17124	4.68542	4.93263	3.12335	4.95025	4.20399	3.36713	5.64824	5.25044	4.08532	3.79122	6.22142	6.69703	3.84325	7.32412	3.75829	7.0298	4.01771	5.02093	7.28094	3.97117	4.09165	4.07294	8.17879	9.07873	7.47917	6.20189	8.5631	5.58502	5.05694	5.88895	6.99832	7.30011	8.27232	6.28899	8.31824	6.39696	4.44303	8.64174	4.45561	6.7464	8.90561	5.20898	3.94084	7.51077	5.98569	7.0409	9.10897	8.86539
ARMC4	4.03491	4.73503	5.01559	3.81303	4.96044	4.20461	4.06002	5.12416	5.17581	4.22459	3.92552	5.72607	6.44582	4.75006	7.02954	4.40773	6.4429	4.47773	5.65611	6.77213	4.24662	4.73797	5.30856	6.95232	7.79874	6.38334	5.67947	7.38649	4.97535	4.80005	5.43704	6.15259	6.35406	7.20312	5.54508	7.31428	5.65976	4.57377	7.71195	4.45038	6.14408	7.85664	5.09465	4.28368	6.90558	4.81152	6.4291	7.2787	7.16861
ARMC5	6.69014	7.15034	6.85765	6.99865	6.83091	6.85911	7.55884	6.88206	6.95821	6.94882	7.5561	6.72935	6.93351	6.77753	6.83384	6.95997	6.85808	7.05818	6.91816	6.51963	6.99154	7.52058	7.06937	6.79677	6.62762	6.74728	6.93212	6.68339	6.95002	6.7748	6.68257	6.75899	6.54259	6.80574	6.43924	6.74943	6.77724	6.77701	6.36654	6.51182	6.67777	6.39562	6.65481	6.46183	6.5197	8.17612	6.70846	6.51038	6.74836
ARMC6	7.48395	8.15113	8.24823	8.18104	7.56084	7.82472	8.62024	7.53379	7.32634	7.82395	8.48099	7.02895	7.13522	7.07334	7.12757	7.36315	7.79754	7.59965	7.52192	6.86273	7.76093	8.85834	7.72854	7.57427	7.0552	7.57262	8.0173	7.1964	7.80184	8.10629	7.41269	7.31388	6.96305	7.33341	7.74566	7.81372	7.47927	6.80631	7.35365	6.97413	6.79587	6.98349	7.51201	7.48564	6.48986	9.85106	7.75123	7.51185	7.22708
ARMC7	7.69799	8.05329	8.03639	8.55242	7.58709	7.87169	8.0729	7.58794	7.71529	7.75349	8.33851	7.22618	7.01504	6.92108	6.84419	7.44044	7.09151	7.18253	6.64988	6.96949	7.65365	8.41399	7.26239	6.78026	7.09127	7.00181	7.26763	6.73239	6.9793	7.35048	6.88229	7.07475	6.95805	6.96783	7.22007	7.19916	7.10402	6.8442	6.80966	6.75803	6.74306	7.14012	7.17082	7.10104	6.79742	7.81464	7.66885	6.43768	7.11518
ARMC8	7.12042	6.7205	6.45746	6.78691	7.24081	6.89166	6.54746	7.20456	6.9554	6.97825	6.35177	8.30923	8.2901	8.26452	8.47803	7.80499	8.44844	8.96095	8.80545	8.26819	8.16799	8.13957	8.24102	7.59312	7.90244	7.82933	7.94425	7.75662	7.96514	8.11352	8.15445	8.12202	7.90934	7.84269	8.36877	7.805	7.94048	8.13658	8.00132	8.34617	8.04467	7.92644	8.10981	8.33585	7.96994	5.89502	8.71104	8.0907	7.72035
ARMC9	6.01446	5.88966	6.08782	6.37489	6.11676	6.31992	5.97575	6.43974	6.104	6.09542	5.60036	6.34774	6.78714	6.46015	6.26456	6.35896	7.35816	6.67085	7.02649	6.3583	6.99686	6.28228	6.45864	6.4349	6.60466	6.37572	6.25688	6.34761	6.16151	6.22982	6.33882	6.31196	6.56472	6.5738	6.38853	6.74204	6.02884	6.18387	6.55784	5.82819	6.40082	6.81415	6.07993	6.50453	6.73021	7.58407	6.62105	5.60569	6.12567
ARMCX1	8.04663	7.54412	8.10075	7.84838	7.97116	7.69108	7.24822	8.00584	7.78533	7.95793	7.4344	8.67465	8.7747	9.16566	8.96753	6.82228	9.16957	8.10252	9.60858	9.13135	9.35409	7.64456	9.06302	8.4172	8.98327	8.98257	8.97784	8.67497	8.93583	9.09008	9.55969	9.59138	9.34219	9.12837	8.92155	8.62563	8.51345	9.27261	8.71312	9.55606	8.81697	9.23053	9.03546	8.82117	9.54549	8.09865	7.95719	9.62548	9.15427
ARMCX2	7.9673	7.27576	8.07333	7.98163	7.57109	7.96763	7.10564	7.15336	7.47093	7.69826	8.1005	8.20253	8.08618	8.55928	8.28645	7.44184	7.90933	7.09515	7.24462	7.57127	7.78324	5.96104	7.28568	7.82435	8.16749	8.52427	7.71976	8.08676	7.98888	8.36554	8.85827	8.58263	8.63241	8.09286	7.81638	8.18215	8.49253	8.22485	8.11901	8.2888	8.0924	8.50066	8.18428	8.92791	8.70686	6.93953	8.28839	8.11001	7.84255
ARMCX3	8.23944	7.87242	7.6115	7.72057	8.00662	7.62279	7.30835	7.57643	7.61471	7.59441	7.29038	9.4656	9.37478	9.3987	9.40816	8.79155	9.06111	8.73728	9.09879	8.88319	8.83362	8.89773	8.24009	9.65528	9.78314	9.7786	9.71922	9.75964	9.92781	9.74304	9.86352	9.77884	9.80037	9.64645	9.94471	9.66186	9.75118	9.77262	9.73264	9.8789	9.93758	9.5578	9.7008	9.82697	9.87212	7.46041	9.15907	9.83673	9.85657
ARMCX4	4.95392	5.00391	5.05571	4.89296	5.50209	5.21741	4.48876	4.9953	4.93385	5.28139	4.59032	5.69613	5.71422	6.16537	5.60794	6.05311	5.68309	5.33338	6.05452	5.74273	5.30514	5.347	6.31963	5.47046	5.69242	5.87913	5.69752	5.74223	5.58714	6.05193	5.88194	5.75734	6.03803	6.02238	6.10314	5.73033	5.86273	5.97915	6.07957	6.10415	5.68066	6.37422	5.97036	6.04742	6.25198	4.17302	5.77857	5.2412	5.931
ARMCX5	6.3031	5.669	6.21311	6.05829	6.75469	6.54557	5.96457	6.37157	5.40821	6.59048	5.66588	6.47558	6.85082	6.97273	6.84657	7.42277	7.32004	6.12289	7.17068	7.19998	6.75261	5.23274	6.60728	6.37184	6.66517	6.59676	6.48662	6.15691	6.06916	6.76579	6.84099	6.86698	6.90754	6.85502	6.53549	6.61244	6.54899	6.96009	7.11723	7.05046	6.73257	7.22443	6.91263	7.0721	6.88015	5.06802	6.70033	8.12129	6.79934
ARMCX6	8.27994	7.91543	8.39535	8.11238	7.91834	8.15009	7.85287	7.85503	8.00683	8.05152	7.9691	7.0341	7.47827	7.46587	7.5978	7.60149	7.682	7.3226	7.38024	7.28581	7.92832	8.05643	7.58959	7.59081	7.82225	7.74936	7.76659	7.67249	7.52263	7.58682	7.57365	7.6498	7.70353	7.49757	7.48688	7.80662	7.88885	7.27069	7.50496	7.27385	7.59611	7.26226	7.54596	7.78673	7.4712	7.62259	7.2428	7.68948	7.65648
ARNT	8.23009	7.93921	8.56832	8.39255	8.35712	8.34823	7.92648	8.17757	8.26068	8.20898	7.81739	7.91134	7.9132	8.08377	7.88907	8.26729	8.00577	8.19277	8.2775	8.30075	8.25323	7.9853	8.36065	7.79687	7.83308	8.12938	8.22813	7.93122	8.19131	8.15575	8.23703	7.95491	7.95202	8.18398	7.89468	8.01203	7.99605	8.31301	8.05274	8.41075	7.86875	8.04685	8.22813	8.24071	8.57851	7.93068	8.1452	8.26683	8.14813
ARNT2	7.57725	7.02554	7.43919	7.74011	7.63581	7.44463	7.0542	6.77097	7.36213	7.7254	6.95564	7.28809	6.49355	6.71019	6.87484	5.18635	5.59378	7.17486	6.22742	6.31709	5.0903	7.08056	5.86365	6.60054	6.20153	7.12072	7.40106	6.05133	6.66455	6.69266	6.99981	6.82274	7.04554	6.35108	6.64551	6.88214	6.8731	7.43919	6.99849	6.14195	7.01112	6.99421	7.50641	7.33654	6.86496	6.34858	7.25336	7.66339	7.78136
ARNTL	6.67302	7.36155	8.10894	7.6535	7.79746	8.56202	7.01531	8.36364	7.41833	7.75715	7.34098	7.53948	7.1961	7.81716	7.29446	8.77721	7.5326	8.10313	8.27218	8.20368	9.0289	8.56138	8.32446	7.77566	8.62147	6.76084	6.80143	7.66445	6.90974	6.8179	8.30127	8.68173	8.68256	7.513	7.35693	7.19	6.79971	7.68447	6.82193	8.96155	8.58038	8.65315	6.96134	6.67797	8.8248	7.32236	8.78408	7.45495	8.64697
ARNTL2	4.67994	4.85035	4.30562	4.78561	4.96845	4.87613	4.74638	5.15685	5.02233	4.73522	4.68247	5.54735	6.58876	5.74751	6.52527	4.96768	5.73356	7.65239	4.54823	5.75797	5.12057	7.0491	4.91061	6.77273	6.6481	6.43098	6.44423	6.13453	6.67347	6.3774	6.22437	6.16928	6.22664	6.07769	7.18219	6.15569	6.35953	6.57957	6.47629	6.63131	6.76924	6.75572	6.72272	6.88493	6.39168	5.40323	8.6373	5.43773	5.66421
ARPC1A	10.003	9.71786	10.0602	9.99154	9.85389	9.99777	9.78524	9.88224	9.78721	9.96685	9.73062	10.3221	10.1678	10.6946	10.3347	11.1028	10.463	9.89563	10.3886	10.4785	10.3815	9.6836	10.0406	10.6121	10.4433	10.4406	10.619	10.3163	10.3745	10.4682	10.5917	10.4869	10.482	10.5725	10.2589	10.5783	10.5577	10.2991	10.4369	10.1999	10.3978	10.4096	10.31	10.5177	10.4662	10.2677	10.2644	9.48639	10.4325
ARPC1B	11.6579	11.8429	12.0142	12.0385	12.0621	12.1035	12.0547	12.0131	11.7433	11.9006	11.7704	10.5252	10.8962	11.0882	10.6363	11.0379	10.6952	10.6556	10.9705	11.5008	10.2129	10.0897	11.1999	11.1615	10.7033	10.7837	11.17	10.9573	10.8794	11.0985	11.0282	10.9663	11.2363	11.0301	11.077	11.2948	11.2825	10.3346	10.1877	10.1978	10.4793	10.3764	10.5394	10.8257	10.3249	11.962	11.2281	9.78882	10.4431
ARPC2	12.3359	12.0777	12.5219	12.5018	12.6052	12.4387	11.9849	12.4582	12.3171	12.4181	12.0383	11.9317	12.1855	12.046	12.058	11.2051	12.0065	11.5883	11.7487	11.8926	11.6045	11.5818	11.6045	11.8543	11.7952	11.7952	11.949	11.7	11.9527	12.026	11.8229	11.9649	12.0673	11.7251	12.0511	11.8333	11.93	11.6519	11.4547	11.5923	11.722	11.7197	11.8781	12.0178	11.6006	10.8796	11.8467	11.896	11.9991
ARPC3	10.7948	10.827	10.5924	10.7269	10.8674	10.9672	10.934	10.5015	10.4919	10.3861	11.0449	11.0409	11.3182	11.2558	11.4268	10.9517	11.2342	10.8135	10.4588	11.6084	11.185	10.9393	10.9393	11.4749	11.1434	11.0057	11.0032	11.0854	11.2461	11.2113	11.0745	11.2338	11.2032	11.0308	11.0885	10.9415	11.1137	10.9951	10.9621	10.7464	10.9684	11.1333	11.0807	11.0869	10.8149	9.84861	10.7939	11.4049	11.0525
ARPC4	9.21951	9.70723	9.46293	9.60944	8.94515	9.29693	9.72103	9.2209	9.62842	9.27668	10.1228	8.57283	8.5739	8.46087	8.58741	8.6791	8.59037	8.33406	8.72175	8.8118	8.72365	8.76302	7.94114	8.66743	8.08018	8.35983	8.39907	8.56873	8.64834	8.8369	8.28185	8.18337	8.39025	8.3723	8.53923	8.54031	8.63453	8.05934	7.8078	8.09169	8.17011	8.09111	8.39671	8.50626	8.10701	10.9852	8.71135	8.49775	8.2594
ARPC5	8.85671	8.87855	8.88431	8.98533	9.18095	9.10353	8.75183	9.11546	8.84318	8.95215	8.8443	9.30597	9.0898	9.08725	9.12517	9.01373	8.99027	9.07918	8.95856	9.49342	9.25865	8.99041	9.40724	9.10845	9.08944	9.1769	9.16814	9.11202	9.11294	9.14469	9.12071	9.2784	8.99647	8.81374	9.02014	9.02259	9.18784	9.18872	8.85727	8.80628	9.08897	8.89826	9.14152	9.04034	8.59018	8.78033	9.00695	8.62946	8.73076
ARPC5L	7.98677	8.11377	7.96809	8.70327	8.11348	8.26909	8.45045	8.28118	8.28519	7.98291	8.32641	8.52685	8.39517	7.75996	8.2859	9.34485	8.52884	9.4576	8.67508	8.30569	8.50498	9.16771	8.3649	8.54044	8.54665	8.32001	8.51406	7.89475	8.17237	8.35982	8.18246	8.45145	8.5896	8.18545	9.10331	8.22917	8.42326	8.19938	8.14739	8.00339	7.95393	7.92952	8.20786	8.45283	8.07296	8.5746	9.11828	7.86851	8.54768
ARPIN	7.93426	8.44745	8.44418	8.36607	8.02857	8.36428	8.45435	8.19944	8.16336	8.33166	8.32493	7.32884	7.47619	7.28479	7.27901	8.45838	7.74507	6.97026	7.39265	7.18213	7.2699	7.4601	7.44591	7.4739	7.57699	7.54699	7.46295	7.52026	7.37442	7.37465	7.45204	7.39088	7.41142	7.4319	7.22688	7.5009	7.50221	7.32074	7.31953	7.17243	7.17016	7.24745	7.50019	7.32978	7.34352	8.6753	7.34941	7.15777	7.66354
ARPP19	8.77916	8.59449	8.41723	8.49053	8.96662	8.52205	8.71567	9.00656	8.58159	8.91171	8.69367	9.50428	9.06771	9.37425	9.4072	9.22266	9.23814	9.62912	9.33497	8.98763	9.31159	9.06127	8.70465	8.8969	9.48027	8.96531	8.95927	8.81972	9.29564	9.33655	9.02797	9.40154	9.19409	8.91005	9.54323	8.91635	9.01888	9.14328	9.05421	9.13624	9.0763	9.18029	9.13578	9.00492	8.99069	8.03417	9.3269	9.21205	9.0001
ARPP21	3.77617	3.75717	3.85111	3.80185	3.81942	3.95191	3.94782	3.74388	3.83211	3.84388	3.82956	3.5825	3.58836	3.55356	3.57415	3.61195	3.53202	3.62713	3.56066	3.58786	3.80231	3.87775	3.78375	3.59641	3.70944	3.71522	3.73745	3.62878	3.6653	3.75244	3.52175	3.70681	3.63944	3.58208	3.73682	3.51051	3.73382	3.43766	3.43043	3.65819	3.64463	3.71844	3.51215	3.6884	3.49977	4.14987	3.57271	3.6573	3.5465
ARR3	4.79796	4.7718	4.79239	4.68129	4.60278	4.72922	4.83899	4.67658	4.70695	4.69717	4.95928	4.522	4.51902	4.53299	4.51766	4.57309	4.52946	4.7592	4.4452	4.4835	4.8766	5.41604	4.41309	4.74174	4.70995	4.71228	4.51595	4.80398	4.66327	4.68791	4.48396	4.40639	4.39984	4.27571	4.59086	4.46653	4.69586	4.79076	4.72113	4.72422	4.66087	4.32168	4.86417	4.64346	4.64247	4.40349	4.51585	4.49444	4.52647
ARRB1	10.3772	10.0189	10.3257	10.3823	10.0678	10.2128	10.3313	9.93709	9.92956	10.3115	10.1342	9.37461	9.52	9.29972	9.37034	10.3379	9.14249	8.82223	9.89721	9.17297	9.44536	8.54334	10.1565	8.55833	8.40959	8.74756	8.8053	8.46971	8.51734	9.01388	8.8419	8.72415	8.89272	8.71013	8.50239	8.67723	8.51963	8.74402	8.3938	8.3938	8.21176	8.53625	8.48163	8.75214	8.41972	8.12526	8.0868	8.12765	8.86441
ARRB2	9.54583	10.1513	10.0302	9.69681	9.54795	9.97535	10.1504	9.8437	9.91181	9.49641	9.99809	9.62823	8.76163	8.93871	8.97607	8.50642	8.9495	9.62875	8.38004	9.65886	9.2584	8.73981	9.24282	9.318	8.01859	8.58175	8.55269	8.77826	8.79213	9.10496	8.51339	8.64762	8.77304	8.67435	8.64977	8.87569	8.86028	8.53996	8.25381	8.50017	8.21366	8.28631	8.83338	8.70512	8.57415	9.51547	8.90701	8.10205	8.39005
ARRDC1	7.58812	7.76176	7.54719	7.72638	7.4385	7.61818	8.0367	7.4555	7.78837	7.68742	8.21864	6.8619	6.98988	6.81598	6.79777	7.92425	7.03364	6.91326	7.20925	6.69999	6.96244	6.5206	7.23332	7.12112	7.01487	7.05777	7.04904	6.97962	6.81214	6.98036	6.79754	6.86629	6.96475	7.08345	6.66355	7.00733	7.06809	6.7955	6.90707	6.28673	6.80256	6.78005	6.70157	6.67933	6.87219	7.7261	6.94836	6.74822	6.64241
ARRDC2	10.6659	10.3044	9.46267	9.71023	10.2028	10.1189	10.021	9.2987	9.91267	10.4252	9.89393	9.23714	8.92088	8.68235	8.93293	7.91868	8.85821	8.59468	9.51767	8.94661	10.5192	8.60321	8.97407	8.92934	9.07437	8.77838	8.76604	9.05854	8.68709	9.08213	9.50906	8.80304	8.91238	8.84962	9.10124	8.87936	8.8542	8.44209	8.77794	8.22693	8.44611	8.55737	8.85784	8.7595	8.2902	9.34727	9.2828	9.2769	8.69876
ARRDC3	10.143	8.9955	8.59759	9.17856	10.1884	9.43326	8.45464	9.97669	9.98943	9.6056	9.06713	11.2042	10.4352	10.6796	11.1228	10.9348	10.2513	11.2314	9.55563	9.80577	9.99152	10.7774	9.14751	10.0177	10.5703	10.4333	9.97669	10.0396	9.88257	9.92136	10.4993	10.8935	10.3823	10.5084	10.5703	9.21605	10.0149	11.0397	10.6785	9.99784	10.4949	10.9628	10.4993	10.1116	10.5226	9.0834	9.70719	10.4534	10.804
ARRDC4	7.88118	8.21513	8.31004	7.64163	8.50085	8.56811	7.2699	8.41157	7.96996	7.69083	7.92548	9.04224	9.15205	9.92272	9.04758	7.93026	9.05784	8.73679	8.00912	9.22447	8.63712	8.16457	8.69884	8.89467	9.359	9.13298	9.23831	8.9588	9.18044	9.68618	9.18044	9.44703	9.18534	9.13141	9.44953	8.84131	8.96223	9.97892	9.67215	9.78803	9.16698	9.41207	9.20681	9.94175	9.80519	7.4612	8.77734	9.49256	8.61813
ARSA	7.16247	7.68321	7.05852	7.59846	6.84177	7.06482	7.85663	7.10092	7.76937	7.23317	8.27166	6.50789	6.82624	6.88806	6.65425	7.26819	6.90816	6.7647	6.60207	6.70402	6.77094	6.44037	6.77176	7.72272	6.91432	6.83536	6.76025	7.27373	6.49651	7.18697	6.51339	6.61392	6.90496	6.49005	6.61162	7.29849	6.92921	6.69147	6.48562	6.62029	7.82159	6.85179	6.92259	6.86417	6.85973	8.70346	7.04589	6.93929	6.94479
ARSB	5.60573	5.70613	5.89162	6.20438	5.91037	5.94643	6.23815	5.74659	5.79432	5.89565	5.88643	6.12576	6.22562	6.05168	5.97917	6.1985	6.06648	6.02803	5.89314	5.84297	6.10533	5.80307	5.82907	6.22356	5.52022	5.53836	6.01255	6.00971	6.17906	6.18205	5.81233	5.95124	5.91354	5.59575	6.03181	5.77967	5.7969	6.23815	5.83481	6.27466	6.36493	5.93402	6.10195	6.20186	6.00304	5.53817	5.6342	6.12536	5.87223
ARSD	7.9372	8.16353	8.79328	7.85408	7.73531	8.37994	8.41645	7.82003	7.67605	8.44176	8.15629	8.04559	7.97806	7.74672	7.30936	10.0131	7.81344	6.7642	7.59341	7.40905	7.38217	7.76101	8.26607	7.88054	7.69159	8.54632	7.51451	7.6155	6.98217	7.53204	7.65931	7.54542	7.77312	8.21738	7.34825	8.27374	7.74485	7.51524	7.81269	7.32389	7.39968	8.43229	7.48476	7.6265	7.62932	8.38822	7.66616	7.59899	8.526
ARSE	6.32046	7.35476	7.93992	7.36856	6.61923	7.0174	7.40955	6.79386	6.46722	7.66933	7.29796	5.98045	6.33987	6.56855	5.86698	10.8074	7.70417	5.25397	5.91898	5.66788	5.33827	7.0133	6.42934	4.64551	5.14383	5.77017	6.38054	5.62989	5.94191	6.96757	6.57034	6.7399	7.25225	5.78615	6.13629	5.40725	6.35106	6.81561	6.06044	6.37644	4.91418	7.06358	6.17754	7.44373	6.00887	6.31017	6.10853	4.77164	6.82084
ARSF	3.92817	3.85071	3.90537	4.05576	3.79957	4.15172	3.98445	3.9245	3.84849	4.17858	4.34188	3.93449	3.95335	3.94634	3.94259	3.89358	3.94389	4.35661	3.67193	4.14321	3.83169	4.26668	4.37474	3.994	3.80346	3.97308	3.94373	3.71327	3.93149	4.04796	4.11833	3.84744	3.80323	3.85672	3.95986	3.94135	4.00432	3.99981	3.92397	3.91072	3.99084	3.94968	3.82396	4.02956	3.82334	3.75301	3.91715	3.9095	3.94076
ARSG	6.67768	6.33375	6.57287	6.71022	6.68539	6.6088	6.81971	6.17981	6.78212	6.83344	6.45076	6.716	6.16734	6.19795	6.1762	5.97971	6.24294	6.12975	5.80591	7.59097	5.97814	5.90516	6.21698	6.24815	5.85909	6.0237	5.71917	6.00906	6.05602	6.58149	6.17573	5.54994	5.80974	6.09252	6.29185	6.0717	6.15662	6.49763	6.08292	6.33285	6.43056	5.77445	6.3212	6.16135	6.04767	4.29412	5.97354	6.20552	6.29444
ARSI	7.04907	7.38067	7.43491	7.18944	6.53673	7.00261	7.42356	6.68192	7.09371	7.23936	7.22154	6.32254	6.51729	6.43538	6.33427	6.01588	6.15356	6.22073	6.90277	6.30782	6.36271	5.39215	6.80877	5.90449	6.58249	6.62542	6.24247	6.58487	7.09371	7.07532	6.54747	6.24108	6.33886	6.31173	7.11623	6.3074	6.4428	6.25618	6.82428	5.39122	6.69164	6.72666	6.59114	6.59371	6.34269	7.5632	6.13229	8.12202	6.26263
ARSJ	4.96701	5.36003	5.74512	5.94617	5.84835	5.88404	5.23059	5.93258	5.57174	5.57941	5.38543	5.70811	5.76606	5.68287	5.70375	5.39039	6.1175	6.6659	6.14083	5.87123	5.68795	5.66199	5.53755	5.44051	6.09289	5.95768	5.90761	5.36162	5.52672	5.68046	6.00759	6.53276	6.05921	6.00304	6.77037	5.58088	6.05102	6.38158	6.23819	6.01262	5.76975	6.46991	5.89885	5.82209	6.29537	5.91665	5.72192	5.87289	5.66485
ARSK	5.92177	5.27115	5.25052	5.11676	5.66402	5.39182	5.4037	5.29139	4.97218	5.65855	5.36252	5.52564	5.53776	5.58555	5.70251	6.04032	5.97541	5.81914	6.00495	5.9245	6.18229	6.19796	5.99424	4.99268	5.54071	5.48209	5.36291	5.45936	5.20055	5.7991	5.86845	5.50386	5.69369	5.82328	5.65687	5.56062	5.2336	5.76593	5.71844	5.7743	5.32376	5.86774	5.59551	5.74536	6.1084	5.11395	5.53158	5.47238	5.35205
ART1	4.85527	5.03819	5.15497	4.86982	5.06138	5.02662	4.82419	5.09255	4.87941	4.71432	5.00818	4.84687	4.77371	5.29818	4.79929	4.80382	4.98256	5.14	4.97945	4.79109	5.14668	5.33645	4.9387	4.77302	5.04333	4.84674	4.96638	4.72576	5.07192	4.71278	4.85207	5.21851	4.60683	4.66166	4.51765	4.78724	4.84997	4.96381	4.60782	4.89101	4.96343	4.78339	4.73794	4.82085	4.63736	4.69292	4.7511	4.76548	4.76051
ART3	3.44389	3.34437	3.34245	3.35409	3.48843	3.45473	3.23468	3.64702	3.24211	3.37647	3.63019	3.36492	3.37677	3.35341	3.35975	3.3698	3.33863	3.68164	3.98344	3.33544	3.5418	3.07161	3.41579	3.5255	3.68206	3.32412	3.26827	3.13315	3.25453	3.45861	3.19465	3.23709	3.24043	3.48654	3.04334	3.50326	3.19991	3.16607	3.36264	3.52381	3.15733	3.69264	3.29645	2.92326	3.22202	3.26377	3.34751	3.36528	3.36222
ART4	6.09442	5.19453	4.92891	6.99603	5.44965	5.95193	5.49211	4.92455	4.64825	6.3554	4.73843	5.64372	6.19996	5.5927	6.3088	4.34833	5.04554	4.53038	6.26611	5.30154	4.93386	5.3645	6.95972	5.013	4.57592	5.11134	5.41119	4.85197	5.23183	6.30543	6.65725	5.51011	5.20834	5.4802	6.03122	5.371	4.83527	5.77468	5.30015	6.6763	4.26698	5.30294	6.09021	5.98453	5.38378	4.67862	4.92054	6.3912	4.96149
ART5	4.92148	4.92274	4.90691	4.8313	4.79861	5.10418	5.12613	5.05655	4.76372	5.00823	5.10296	4.68153	4.69417	4.66574	4.71053	4.66286	4.68362	4.84471	4.54059	4.47854	4.89907	5.57056	4.55891	4.86656	4.79632	4.784	4.71281	5.0824	4.70957	4.69832	4.98087	5.10009	4.65232	4.91115	4.28114	4.53194	4.64105	4.65083	4.53242	4.78422	4.89336	4.5478	4.46732	4.19535	4.5877	4.43712	5.07509	4.66112	4.70917
ARTN	5.15773	5.24593	5.3178	5.3904	4.98472	5.27135	5.45338	5.08484	5.19397	5.10003	5.21865	4.97399	4.98592	4.98762	4.81313	4.93279	4.98102	4.96551	4.58221	4.85494	4.88748	4.79387	4.70753	5.02305	5.13786	5.12002	5.11032	5.33779	5.32934	5.0206	4.83494	4.92652	4.92525	4.94883	4.97294	5.09073	4.98123	4.89921	4.99651	4.98583	5.38722	4.86796	4.92311	4.98138	4.90796	4.75687	4.7805	5.21137	5.12962
ARV1	7.69426	7.37501	7.56358	7.74449	7.85888	7.66853	7.4653	7.87849	7.08128	7.57135	8.25258	7.28683	7.60654	7.41298	7.56283	7.96923	7.83657	7.20788	7.03775	7.19005	7.12179	7.36725	7.91103	7.25415	7.42854	7.60313	7.45232	7.34362	6.6682	7.81226	7.84023	8.03741	7.74249	7.88285	7.29052	7.48446	7.52553	7.02567	7.41975	6.98752	7.15724	7.79508	6.94441	7.70527	7.34989	5.36535	7.39444	7.40032	7.37213
ARVCF	6.85385	6.78119	7.22051	7.63153	6.62559	6.74321	7.17801	6.66123	6.87499	6.78856	7.50752	6.46007	6.6844	6.46532	6.49706	6.6671	6.60492	6.57327	6.64082	6.31812	7.10166	8.16662	6.85676	7.1223	6.51401	6.83265	6.87472	7.20116	6.93105	6.93906	6.63517	6.97385	6.41487	6.63797	5.9449	7.11835	6.65206	6.82496	6.45824	6.89533	6.5171	6.77081	6.87071	6.44369	6.52274	8.48152	6.56548	6.50821	6.54217
ARX	5.69717	5.61067	5.71536	5.70609	5.73074	5.84403	6.00935	5.62468	5.95249	5.6804	5.80131	5.05416	5.05789	5.01272	5.19253	5.03197	6.52442	4.77471	5.11557	5.82102	4.62894	5.15468	5.1285	5.45084	5.49629	5.50224	5.39925	5.96953	5.80867	5.14737	5.15886	5.51984	5.10427	5.27595	5.14892	5.45755	5.48	5.43404	5.14123	5.3358	5.54814	5.0749	5.11058	5.38042	5.02802	5.30724	5.04041	6.55515	5.80303
AS3MT	6.82658	6.84241	6.76001	6.45326	6.58847	6.25241	6.51877	6.45073	6.05365	6.74582	7.17613	7.12397	6.49746	7.29492	6.3695	6.44029	7.04949	5.65934	6.85116	6.45296	5.90437	7.33606	6.81581	6.23504	6.46109	6.01179	6.72467	6.61265	6.06627	6.8645	7.0914	6.17106	6.79255	6.98668	7.0787	6.7787	6.55425	6.92077	6.71099	6.83465	5.81091	6.57494	5.7182	6.85647	7.07048	7.20797	6.41866	8.19507	7.03332
ASAH1	10.5957	10.1797	10.3803	10.257	10.8282	10.5637	10.0644	10.5839	10.2217	10.4364	9.92964	10.9578	11.0521	11.231	11.1948	10.9551	11.2817	10.6306	11.0173	10.7939	11.1786	11.3738	11.0918	10.6973	10.962	10.9271	10.8058	10.9024	10.8172	10.9577	10.8887	11.1319	11.1213	10.9359	10.93	10.7875	10.9101	11.2409	11.1666	10.8469	11.0059	11.2277	11.0207	11.221	10.9024	10.0576	10.6148	10.3971	11.1084
ASAH2B	4.96141	4.97111	4.93027	5.06805	5.08014	4.99058	4.89819	4.74819	4.64973	4.84802	5.06601	4.68431	5.22324	5.01898	5.41616	6.01188	5.83122	4.9138	5.22164	5.75108	4.72845	4.93985	5.23154	5.50117	5.07569	5.26678	5.32533	4.87653	4.51906	5.30015	5.31218	5.11893	5.12112	5.26648	5.14186	5.40663	5.06926	4.9292	5.61766	4.99593	4.93967	5.63019	5.12286	5.16925	5.4165	4.85036	5.23798	5.54515	5.13285
ASAP1	9.49018	9.01628	9.03522	9.30047	9.57307	9.25273	9.1557	9.44353	9.05232	9.78632	8.79863	9.49948	9.3388	9.55079	9.51378	8.08033	9.18794	10.2776	8.92524	9.28046	9.45475	9.06549	9.69997	9.13687	8.79312	9.01093	8.91631	8.99388	9.44567	9.44353	9.20492	8.62036	9.00856	9.22474	9.57043	9.05082	8.86402	9.80845	9.31381	10.5183	9.27511	9.23458	9.58618	9.4747	9.52673	7.86323	10.0928	8.88076	9.12408
ASAP2	8.80923	8.76935	9.07713	9.4093	8.96604	9.01269	8.98338	8.86093	8.70175	9.0071	8.42867	8.8667	8.54028	8.88061	8.93234	8.9413	8.92334	8.40059	9.00435	8.10213	8.626	8.65893	9.29875	8.16539	8.1585	8.74774	8.55496	8.20432	9.0071	8.76645	8.74153	8.46893	8.67592	8.68789	8.70535	8.42449	8.17386	9.32095	9.01622	9.7814	8.43699	9.09737	9.02466	8.81806	9.34323	6.52817	8.81904	9.0499	8.92276
ASAP3	7.64643	7.40623	7.95709	7.64554	7.29245	7.65691	7.99677	7.58659	7.40031	7.87685	7.96644	7.40776	7.46902	7.4462	7.25459	6.85977	7.42272	6.68629	7.38447	6.89086	7.05452	7.14614	7.32028	7.49161	7.34938	7.40299	7.49648	7.12803	7.57317	7.44335	7.32061	7.18372	7.38871	7.31935	6.92374	7.49027	7.1404	7.03858	7.11207	7.54826	6.74597	7.53486	7.39202	7.16185	7.68611	8.3134	6.45679	7.60938	7.59179
ASB1	6.59032	6.46549	6.48798	6.61309	5.95206	6.35393	6.40274	5.98236	6.49611	6.11167	6.35059	6.50001	6.26877	6.34816	5.96307	6.73556	6.20042	6.27395	6.46139	6.42673	5.71924	6.02904	6.6118	6.56161	6.6115	6.53616	6.56138	6.64767	6.56518	6.40705	6.74333	6.32811	6.61824	6.28675	6.6414	6.75492	6.53788	6.27754	6.61383	5.86729	6.38476	6.29108	6.38268	6.08449	6.58358	6.23815	6.64664	6.44535	6.28521
ASB10	4.54278	4.46529	4.62598	4.39609	4.38544	4.5426	4.37253	4.50673	4.56528	4.50329	4.54221	4.35159	4.3724	4.36998	4.37106	4.36879	4.35193	4.56197	4.31444	4.27465	4.84473	4.29359	4.56516	4.46146	4.43531	4.44873	4.401	4.58213	4.47075	4.46459	4.18155	4.60679	4.46242	4.4333	4.3055	4.32754	4.47395	4.46479	4.38371	4.57998	4.45266	4.39406	4.50048	4.32071	4.24094	4.44907	4.35193	4.37567	4.37148
[truncated: 16,607 more rows]
[truncated: 24 more columns]
