# Supplementary material for: Machine learning-based prediction of candidate gene biomarkers correlated with immune infiltration in patients with idiopathic pulmonary fibrosis
Source: Front Med (Lausanne). 2023 Feb 13;10:1001813. doi: 10.3389/fmed.2023.1001813 (PMC9968813; doi:10.3389/fmed.2023.1001813)
Supplement: Supplementary file 1 [file Data_Sheet_1.ZIP › Supplementary File 2 DEGs between patients with IPF and healthy individuals in the metadata cohort (n = 494).xlsx]

## Sheet: diff
id	logFC	AveExpr	t	P.Value	adj.P.Val	B
COL3A1	2.57303	11.5045	16.3026	3.0392e-26	5.35264e-22	48.8139
COL1A2	2.15791	11.8937	15.5789	4.17132e-25	3.67327e-21	46.3104
PTGFRN	1.47509	8.69962	13.5155	1.05135e-21	6.17213e-18	38.778
CFH	2.00206	10.7304	12.9779	8.83992e-21	3.89222e-17	36.72
CDH3	2.04774	8.32527	12.3477	1.12183e-19	3.95154e-16	34.2593
ST20	-1.37604	6.71347	-11.9906	4.83507e-19	1.41926e-15	32.8423
DIO2	1.56076	5.63817	11.8156	9.94341e-19	2.50176e-15	32.1424
GABARAPL1	-1.21438	8.79628	-11.5081	3.56073e-18	7.83896e-15	30.9033
LTBP1	1.82828	10.1639	11.3821	6.02164e-18	1.17837e-14	30.3926
FAM167A	-1.26054	6.07661	-11.3326	7.40613e-18	1.21944e-14	30.1915
PSD3	1.48148	8.21463	11.3259	7.61628e-18	1.21944e-14	30.1643
LRRC17	1.41474	5.97438	11.1416	1.64954e-17	2.23475e-14	29.4128
C12orf49	-1.1952	8.15539	-11.0994	1.96994e-17	2.47819e-14	29.2401
FZD5	-1.07653	7.98614	-11.0806	2.13246e-17	2.5038e-14	29.163
COL1A1	1.98799	9.66742	11.0545	2.38021e-17	2.62001e-14	29.0561
TSHZ2	1.41039	6.71269	11.0177	2.77855e-17	2.69805e-14	28.9056
HMCN1	1.57172	9.68954	11.008	2.89514e-17	2.69805e-14	28.8656
CEBPD	-1.81082	10.2648	-11.0067	2.91069e-17	2.69805e-14	28.8604
CRTAC1	-1.64775	6.73315	-10.9934	3.07944e-17	2.71176e-14	28.8055
GPX8	1.59493	7.1642	10.8907	4.75098e-17	3.98449e-14	28.3836
AFF3	-1.08639	5.62136	-10.7388	9.03608e-17	7.23379e-14	27.7579
HEPH	1.03966	6.82076	10.6066	1.58486e-16	1.21359e-13	27.2109
ANKRD36	1.07634	6.65235	10.4493	3.09732e-16	2.27291e-13	26.5583
SLAIN1	-1.19949	6.79288	-10.2868	6.20106e-16	4.36852e-13	25.8821
COL6A3	1.45002	12.1115	10.2139	8.47436e-16	5.624e-13	25.5777
C14orf1	-1.07344	8.35601	-10.2099	8.62185e-16	5.624e-13	25.5609
ASPN	1.86198	8.85745	10.1412	1.15769e-15	7.28189e-13	25.2737
FRMD6	1.20136	8.64689	10.1308	1.21058e-15	7.352e-13	25.2302
DZIP1	1.04995	7.20776	10.1012	1.37454e-15	8.06946e-13	25.1064
KLRG2	-1.09266	6.09514	-10.0485	1.72402e-15	9.79466e-13	24.8856
EPHA3	1.23472	6.08616	9.98524	2.26283e-15	1.20767e-12	24.6205
DAPK2	-1.2417	8.06309	-9.86705	3.76489e-15	1.84187e-12	24.1242
KLHL13	1.80417	6.10774	9.75295	6.16012e-15	2.85505e-12	23.6442
NECAB1	-1.28181	4.58764	-9.69345	7.96586e-15	3.50737e-12	23.3935
DCLK1	1.56197	6.99743	9.65023	9.60266e-15	3.98003e-12	23.2112
SYTL2	1.18117	7.48379	9.64136	9.97837e-15	3.98003e-12	23.1738
COL15A1	1.73135	8.83214	9.63697	1.01693e-14	3.98003e-12	23.1553
IL13RA2	2.3489	6.85325	9.60699	1.15781e-14	4.34069e-12	23.0288
SCG5	1.84491	5.87312	9.59946	1.19618e-14	4.38897e-12	22.997
BNIP3	-1.15974	8.72855	-9.58648	1.26529e-14	4.54781e-12	22.9422
PLLP	-1.74244	9.1116	-9.43239	2.46693e-14	7.89954e-12	22.291
COL14A1	1.51262	7.63944	9.39344	2.92104e-14	9.0255e-12	22.1262
COL5A2	1.41368	9.43052	9.38059	3.08858e-14	9.21967e-12	22.0718
MS4A15	-2.02443	6.77057	-9.36639	3.285e-14	9.64258e-12	22.0117
PGM2L1	1.16175	7.17874	9.34392	3.62147e-14	1.0124e-11	21.9165
LOC100131541	1.11354	8.48184	9.22447	6.08481e-14	1.6487e-11	21.4103
GPIHBP1	-1.73704	7.46889	-9.14941	8.43345e-14	2.15261e-11	21.0919
IRS2	-1.19013	9.13836	-9.08133	1.13414e-13	2.81329e-11	20.8028
RBMS2	-1.00834	8.74147	-9.07228	1.17969e-13	2.84613e-11	20.7644
SULF1	1.7174	8.77139	9.00119	1.60761e-13	3.67704e-11	20.4624
ROBO1	1.04411	9.67517	8.97681	1.78777e-13	3.86186e-11	20.3588
CA4	-2.24571	7.47471	-8.97079	1.83521e-13	3.89419e-11	20.3332
MPP3	-1.22503	6.75653	-8.87328	2.80696e-13	5.7107e-11	19.9186
STC1	-1.69223	6.27571	-8.81883	3.55899e-13	6.96455e-11	19.687
HIF3A	-1.2192	6.35307	-8.79081	4.02152e-13	7.61581e-11	19.5677
FAT1	1.18808	9.71616	8.73756	5.07283e-13	9.40449e-11	19.3411
PEBP4	-2.14317	9.50675	-8.72537	5.34978e-13	9.81461e-11	19.2892
KIAA0040	-1.00374	8.16703	-8.7032	5.89304e-13	1.05906e-10	19.1949
STX11	-1.75784	7.89073	-8.68929	6.26171e-13	1.11395e-10	19.1357
HMGCS2	-1.1466	4.85139	-8.68445	6.39544e-13	1.11521e-10	19.115
FAM107A	-1.89685	9.29555	-8.66923	6.83451e-13	1.16864e-10	19.0502
ARRB1	-1.10108	9.03327	-8.64987	7.43687e-13	1.24741e-10	18.9678
LRRN4	-1.63922	7.71959	-8.63386	7.97523e-13	1.30055e-10	18.8996
ZFP36	-1.74988	11.0404	-8.6309	8.07862e-13	1.30533e-10	18.887
POSTN	2.04223	8.53071	8.62307	8.35968e-13	1.33846e-10	18.8537
PHACTR1	-1.07763	7.47168	-8.57322	1.03914e-12	1.63404e-10	18.6414
SEMA3A	1.05824	5.70464	8.56537	1.07532e-12	1.67598e-10	18.608
BICC1	1.07764	6.88197	8.55828	1.10915e-12	1.69247e-10	18.5778
ADRB1	-1.10754	6.90776	-8.55676	1.11649e-12	1.69247e-10	18.5713
SCARNA17	1.31462	9.52774	8.55438	1.12819e-12	1.69247e-10	18.5611
MMP7	2.83897	9.36166	8.5158	1.33509e-12	1.95946e-10	18.3968
MYRF	-1.16458	5.88179	-8.50626	1.39181e-12	1.9964e-10	18.3562
ZNF302	1.10925	8.46397	8.47362	1.60494e-12	2.24334e-10	18.2172
MGC24103	1.45224	7.43025	8.46929	1.63561e-12	2.26822e-10	18.1987
ALDH18A1	1.06136	8.53311	8.44369	1.82897e-12	2.51655e-10	18.0897
TMEM97	-1.14244	8.33546	-8.41703	2.05473e-12	2.76244e-10	17.9761
PLCB4	1.21018	7.54423	8.39576	2.25463e-12	2.96332e-10	17.8855
PLA2G1B	-2.55061	8.1093	-8.38947	2.31739e-12	3.02325e-10	17.8587
LEPREL1	-1.20762	7.71967	-8.37277	2.49258e-12	3.19286e-10	17.7876
MRVI1	1.066	7.67882	8.33848	2.89508e-12	3.61619e-10	17.6416
ZNF260	1.01751	7.82754	8.32012	3.13665e-12	3.80983e-10	17.5634
XPO1	1.21977	9.87732	8.28397	3.67282e-12	4.34132e-10	17.4094
CDK5RAP3	1.07868	9.64709	8.27764	3.77564e-12	4.4331e-10	17.3824
CHN1	1.03969	9.89508	8.25697	4.13208e-12	4.78778e-10	17.2944
DCXR	-1.01208	9.86001	-8.18096	5.75755e-12	6.29826e-10	16.9707
VEGFA	-1.062	8.59377	-8.14667	6.68692e-12	7.13757e-10	16.8247
KIAA1377	1.28133	7.21607	8.12982	7.19715e-12	7.59019e-10	16.753
COMP	2.25287	7.59877	8.07323	9.21256e-12	9.25372e-10	16.5121
BCHE	1.931	7.80359	8.07236	9.24742e-12	9.25372e-10	16.5084
KDELC1	1.0468	6.86729	8.05346	1.00422e-11	9.88092e-10	16.428
CCDC80	1.66755	9.5552	8.04376	1.04763e-11	1.01938e-09	16.3867
SEC14L4	-1.02686	6.38281	-8.02203	1.15173e-11	1.10843e-09	16.2943
GPM6A	-1.82171	7.20362	-8.01457	1.18985e-11	1.13889e-09	16.2625
PAMR1	1.22376	8.44651	7.98983	1.32539e-11	1.25499e-09	16.1573
LRRN1	1.22053	5.76549	7.94043	1.64382e-11	1.52374e-09	15.9472
CHIC2	-1.38382	8.30874	-7.92467	1.76075e-11	1.60553e-09	15.8802
MYH11	1.20619	8.79427	7.91771	1.81495e-11	1.63922e-09	15.8506
ANKRD36B	1.26424	9.39282	7.88683	2.07643e-11	1.85635e-09	15.7193
CDH2	1.03367	6.14418	7.88488	2.09413e-11	1.86272e-09	15.711
GPX3	-1.40256	11.9492	-7.79572	3.08779e-11	2.55315e-09	15.3323
DYNC2H1	1.42972	6.95026	7.75312	3.71704e-11	3.03076e-09	15.1514
RAB17	-1.04065	7.57425	-7.74669	3.8225e-11	3.10239e-09	15.1241
FIGNL1	1.052	6.06996	7.70346	4.61342e-11	3.5952e-09	14.9407
HIST1H2BH	-1.03217	6.22064	-7.65911	5.59491e-11	4.17532e-09	14.7526
C1orf210	-1.00483	6.22358	-7.6512	5.79063e-11	4.28507e-09	14.719
LGALSL	-1.10167	8.71768	-7.64568	5.93127e-11	4.34319e-09	14.6956
ZNF711	1.07004	5.56949	7.63244	6.28263e-11	4.50099e-09	14.6395
RGS16	-1.20832	7.18241	-7.62318	6.54067e-11	4.62628e-09	14.6003
KCNMB4	-1.08119	6.98596	-7.55585	8.76315e-11	5.91328e-09	14.315
FAP	1.55775	7.32839	7.53763	9.4843e-11	6.23639e-09	14.2379
CCDC88A	1.11468	7.19514	7.5296	9.82062e-11	6.38231e-09	14.204
EPB41L5	-1.03874	7.66473	-7.451	1.38114e-10	8.47551e-09	13.8715
CCP110	1.16774	7.53014	7.39942	1.72719e-10	1.02422e-08	13.6536
FAM105A	-1.06886	7.65813	-7.39334	1.77328e-10	1.03858e-08	13.6279
FAM46B	-1.05505	7.47586	-7.37539	1.91663e-10	1.11405e-08	13.5521
GOLM1	1.02769	7.63097	7.36538	2.00153e-10	1.15199e-08	13.5099
IGF1	1.47728	8.09039	7.33848	2.24875e-10	1.26939e-08	13.3963
HSPA4L	1.37495	5.86338	7.33558	2.27713e-10	1.28131e-08	13.3841
TMEM204	-1.0204	7.93629	-7.32499	2.38394e-10	1.32448e-08	13.3395
CXCL14	1.67592	7.8696	7.31466	2.49292e-10	1.37204e-08	13.2959
SERTM1	-1.90441	6.07303	-7.30022	2.65359e-10	1.43359e-08	13.235
CTHRC1	1.37122	8.91084	7.29769	2.68277e-10	1.44492e-08	13.2244
GOLGB1	1.02264	9.44977	7.29258	2.74269e-10	1.46821e-08	13.2028
CSF3	-1.61499	7.57497	-7.28549	2.82809e-10	1.50478e-08	13.1729
DUSP7	-1.065	7.6043	-7.27657	2.93936e-10	1.54994e-08	13.1353
EGFL6	1.03219	9.60454	7.26485	3.09202e-10	1.61114e-08	13.086
ID1	-1.45294	9.94749	-7.26162	3.1355e-10	1.62419e-08	13.0724
CNTN3	1.68601	6.54883	7.25001	3.29695e-10	1.67821e-08	13.0235
SPRY4	-1.29519	8.98091	-7.24846	3.31909e-10	1.68461e-08	13.0169
IER3	-1.60725	9.8647	-7.2474	3.33425e-10	1.68743e-08	13.0125
FANK1	1.91229	7.43436	7.22451	3.68093e-10	1.8365e-08	12.9161
THY1	1.51878	9.15176	7.21892	3.77085e-10	1.87605e-08	12.8926
GKN2	-1.69607	9.70463	-7.21758	3.79263e-10	1.87629e-08	12.887
HYAL1	-1.2708	8.9204	-7.21414	3.84953e-10	1.88852e-08	12.8725
RPGRIP1L	1.14186	5.14818	7.20263	4.04566e-10	1.95747e-08	12.8241
S1PR1	-1.13666	8.3599	-7.18091	4.44323e-10	2.10928e-08	12.7327
PPP1R14C	1.21858	8.44281	7.17818	4.49579e-10	2.12849e-08	12.7213
KRT5	2.80178	8.02287	7.16847	4.68814e-10	2.2018e-08	12.6805
THBS2	1.30585	9.43376	7.15995	4.86371e-10	2.26015e-08	12.6446
HPCAL1	-1.08899	9.01479	-7.15559	4.956e-10	2.28495e-08	12.6263
FBN1	1.30771	9.38465	7.14388	5.21273e-10	2.38459e-08	12.5771
PRUNE2	1.51695	6.86802	7.13724	5.36425e-10	2.43493e-08	12.5492
DLL4	-1.2561	7.4611	-7.11991	5.78034e-10	2.56432e-08	12.4764
HTATSF1	1.01506	7.39149	7.11537	5.89457e-10	2.60842e-08	12.4574
S100A12	-2.80581	7.06409	-7.11349	5.94241e-10	2.623e-08	12.4495
BTNL9	-1.30473	7.83548	-7.11092	6.00869e-10	2.64563e-08	12.4387
TNNC1	-1.4025	8.11849	-7.0996	6.30883e-10	2.73e-08	12.3912
LINC00472	-1.13893	6.86181	-7.0439	8.01848e-10	3.36242e-08	12.1576
CTSE	1.13374	11.3077	7.0415	8.1017e-10	3.37694e-08	12.1476
ITPRIP	-1.07461	7.99076	-7.04125	8.11063e-10	3.37694e-08	12.1465
CXCL2	-1.20823	7.59413	-7.02766	8.59903e-10	3.53846e-08	12.0896
LRRC32	-1.58414	9.36764	-7.01932	8.91293e-10	3.63367e-08	12.0546
CDH13	-1.08221	7.0968	-7.01076	9.247e-10	3.75249e-08	12.0188
SOCS3	-1.23051	7.99141	-7.00819	9.34995e-10	3.77687e-08	12.008
PIM1	-1.09284	8.85102	-6.98179	1.04731e-09	4.145e-08	11.8976
GPR4	-1.16514	6.79252	-6.92563	1.33287e-09	5.02666e-08	11.6628
SDPR	-1.13743	8.97883	-6.90911	1.43076e-09	5.30495e-08	11.5938
SERPINF1	1.20961	11.2373	6.88991	1.55349e-09	5.66461e-08	11.5137
NDRG4	-1.31752	6.66195	-6.88419	1.59201e-09	5.76925e-08	11.4898
HIST1H2BC	-1.04144	6.00786	-6.86749	1.71015e-09	6.13423e-08	11.4202
SEMA4A	-1.0403	7.63221	-6.86318	1.74196e-09	6.21711e-08	11.4022
SOX7	-1.19119	7.38271	-6.85977	1.76764e-09	6.27653e-08	11.388
SFTA2	-1.18341	10.0959	-6.85412	1.81093e-09	6.37881e-08	11.3644
HSD17B6	-1.5783	8.70878	-6.85043	1.83978e-09	6.45462e-08	11.349
AGER	-2.09097	10.1146	-6.8167	2.12541e-09	7.32538e-08	11.2086
TMEM45A	1.88526	9.39941	6.81521	2.13899e-09	7.3578e-08	11.2024
CCDC146	1.7512	7.85459	6.80826	2.20356e-09	7.55041e-08	11.1734
ITGA7	1.21947	7.32732	6.79459	2.33625e-09	7.94797e-08	11.1165
TRIM2	1.05788	7.24877	6.77913	2.49582e-09	8.37265e-08	11.0522
ERRFI1	-1.15985	10.3974	-6.76251	2.67943e-09	8.9038e-08	10.9831
DZIP3	1.27954	7.58191	6.75807	2.7307e-09	9.05707e-08	10.9647
USP47	1.02067	8.79506	6.74616	2.87312e-09	9.39257e-08	10.9152
SPP1	2.27822	7.78078	6.74605	2.87452e-09	9.39257e-08	10.9147
TEX9	1.14147	5.18281	6.74267	2.91632e-09	9.49396e-08	10.9007
GPR87	2.47921	5.29735	6.72933	3.08709e-09	9.90344e-08	10.8453
CEP128	1.01131	5.91237	6.72001	3.21229e-09	1.02677e-07	10.8066
SFRP2	2.17765	9.9068	6.71024	3.34907e-09	1.06277e-07	10.7661
CRISPLD1	1.4382	6.64424	6.69247	3.61253e-09	1.12212e-07	10.6924
CCDC186	1.07961	7.50721	6.69107	3.6342e-09	1.12686e-07	10.6866
EMP2	-1.04505	11.2231	-6.68971	3.65529e-09	1.12978e-07	10.681
FHL2	1.12937	8.80954	6.686	3.71352e-09	1.1434e-07	10.6656
MT1F	-1.71372	9.64681	-6.67908	3.8247e-09	1.16743e-07	10.6369
ARMCX3	1.15723	9.16863	6.66649	4.03536e-09	1.21513e-07	10.5847
MFSD2A	-1.18825	8.28426	-6.66489	4.06295e-09	1.22007e-07	10.5781
SDR16C5	-1.28555	8.90838	-6.66116	4.12799e-09	1.23393e-07	10.5626
SLCO4A1	-1.33903	6.60908	-6.65368	4.26153e-09	1.25719e-07	10.5317
PPP1R15A	-1.09349	8.99947	-6.62876	4.73823e-09	1.37141e-07	10.4285
C19orf54	-1.01898	7.73885	-6.62585	4.79732e-09	1.38056e-07	10.4165
COL10A1	1.15863	6.38773	6.61187	5.09107e-09	1.45323e-07	10.3587
DFNA5	1.18227	8.01796	6.60526	5.23622e-09	1.48264e-07	10.3313
SUSD2	-1.30328	9.58766	-6.55923	6.36654e-09	1.72504e-07	10.1413
MXRA5	1.00897	9.80557	6.5582	6.39448e-09	1.72995e-07	10.137
IFT172	1.02086	8.0691	6.54693	6.70778e-09	1.79343e-07	10.0905
MYOCD	1.26379	7.60647	6.53505	7.05431e-09	1.86828e-07	10.0415
DSC3	1.97935	5.28049	6.52405	7.39097e-09	1.95157e-07	9.9962
RGCC	-1.20114	9.33817	-6.51288	7.74918e-09	2.03396e-07	9.95019
MAP2	-1.17904	7.11584	-6.50558	7.99265e-09	2.07853e-07	9.92012
HS6ST2	1.24828	5.52931	6.50459	8.02629e-09	2.08187e-07	9.91604
AGPS	1.01497	8.306	6.49597	8.32438e-09	2.14654e-07	9.88059
SERPIND1	2.14168	6.87574	6.47875	8.95394e-09	2.26486e-07	9.80972
SYNPO2	1.11765	8.70193	6.44021	1.05385e-08	2.59586e-07	9.65135
NAP1L3	1.18045	6.21042	6.43666	1.06979e-08	2.6132e-07	9.63676
KIAA1407	1.05245	6.97512	6.42997	1.10047e-08	2.67331e-07	9.60928
OGN	1.34083	8.78486	6.42863	1.10668e-08	2.6847e-07	9.60381
SLC46A2	-1.35186	7.44749	-6.42144	1.14081e-08	2.74855e-07	9.57429
CACNA2D2	-1.38781	9.53484	-6.41825	1.1563e-08	2.76609e-07	9.56118
SLITRK6	1.52416	6.39154	6.39291	1.28676e-08	3.02363e-07	9.45731
CFI	1.04806	9.32212	6.36647	1.4385e-08	3.31183e-07	9.349
PRSS8	-1.19685	8.55608	-6.36454	1.45022e-08	3.33438e-07	9.34111
FNDC1	1.43269	6.67377	6.36131	1.4701e-08	3.37567e-07	9.32789
GADD45B	-1.09761	9.28694	-6.36053	1.47495e-08	3.38056e-07	9.32469
CHI3L2	-1.52068	7.5971	-6.3546	1.51228e-08	3.44112e-07	9.30041
ZNF322	1.12887	7.40858	6.35402	1.51598e-08	3.44509e-07	9.29803
CD24	1.27933	9.37131	6.34869	1.55036e-08	3.51416e-07	9.27625
SOCS2	-1.05211	8.08347	-6.32473	1.71483e-08	3.82783e-07	9.1783
OSBPL6	1.00533	7.31196	6.32006	1.74888e-08	3.88906e-07	9.1592
VSIG1	1.45158	5.53432	6.28896	1.99304e-08	4.31752e-07	9.03227
SFRP4	1.5069	8.19409	6.28794	2.00165e-08	4.33084e-07	9.02809
C11orf96	-1.01126	10.441	-6.28119	2.05919e-08	4.43413e-07	9.00057
SERPINB5	1.42227	4.4948	6.27113	2.14794e-08	4.59637e-07	8.95959
EDN1	-1.24809	8.25555	-6.26604	2.19435e-08	4.65626e-07	8.93883
TMPRSS4	1.88279	6.26869	6.2633	2.21978e-08	4.68469e-07	8.92764
KTN1	1.10943	9.74175	6.24305	2.41646e-08	4.9893e-07	8.8452
STEAP2	1.18512	8.94248	6.23234	2.52745e-08	5.18201e-07	8.8016
S100A8	-1.49511	9.425	-6.22231	2.63592e-08	5.34836e-07	8.76081
CP	2.33667	8.43618	6.20601	2.822e-08	5.61654e-07	8.69458
RXFP1	-1.15307	5.33961	-6.19831	2.91448e-08	5.76739e-07	8.66328
CSF3R	-1.28598	8.49115	-6.18825	3.03973e-08	5.98834e-07	8.62244
ZNF137P	1.1079	5.74147	6.17227	3.24978e-08	6.35945e-07	8.55758
WDR35	1.05927	7.29885	6.1675	3.31514e-08	6.42312e-07	8.53825
CRABP2	1.02887	6.70539	6.16396	3.36448e-08	6.49729e-07	8.52391
SLC38A11	1.24657	5.02045	6.16029	3.41652e-08	6.59056e-07	8.50902
HLTF	1.31033	8.29476	6.15633	3.47346e-08	6.67116e-07	8.49298
LUC7L3	1.12673	9.34254	6.14315	3.67005e-08	6.97269e-07	8.43955
FCN3	-2.50472	10.0263	-6.14148	3.6956e-08	7.00613e-07	8.43281
PRSS12	1.13682	6.99069	6.13779	3.75305e-08	7.10738e-07	8.41784
PLA2G7	1.45333	8.5143	6.10343	4.33103e-08	7.97889e-07	8.27886
RNF182	-1.13545	6.22306	-6.05609	5.27412e-08	9.42067e-07	8.08774
S100A2	2.17754	7.90986	6.05344	5.33242e-08	9.49591e-07	8.07708
EFHC1	1.18405	8.42935	6.05125	5.38126e-08	9.5539e-07	8.06823
CLCA2	1.80843	5.11369	6.03114	5.85017e-08	1.02114e-06	7.9872
ZNF521	1.13777	7.69951	6.02481	6.00577e-08	1.04477e-06	7.96174
LILRA3	-1.12511	6.17888	-6.02021	6.12154e-08	1.05906e-06	7.94322
RNF20	1.03809	9.14112	6.01126	6.35311e-08	1.09349e-06	7.90722
MMP1	3.43869	8.28627	6.01101	6.35972e-08	1.09349e-06	7.90621
SLC28A3	1.15177	5.74058	6.00801	6.43928e-08	1.1032e-06	7.89415
TMF1	1.01493	8.2707	5.99788	6.71562e-08	1.14386e-06	7.85341
ZBED8	1.25378	5.91577	5.98979	6.94433e-08	1.17041e-06	7.82094
WDR52	1.20169	7.1931	5.98979	6.94458e-08	1.17041e-06	7.8209
ST6GALNAC5	-1.07229	6.63605	-5.96384	7.732e-08	1.27985e-06	7.71677
RND1	-1.82931	7.74808	-5.96343	7.74531e-08	1.28085e-06	7.7151
ITGBL1	1.08163	8.25135	5.94903	8.22064e-08	1.34218e-06	7.65736
STRBP	1.06723	7.18008	5.9458	8.33096e-08	1.3548e-06	7.64444
SLC27A2	1.74007	7.0185	5.91191	9.58279e-08	1.51773e-06	7.50876
TRANK1	1.02638	7.55196	5.88658	1.06381e-07	1.65656e-06	7.40752
ANKMY2	1.13564	8.54934	5.87934	1.09601e-07	1.69324e-06	7.37862
ARNTL2	1.00244	6.03262	5.87811	1.10158e-07	1.70035e-06	7.37372
GGTLC1	-1.03933	7.87254	-5.86898	1.1438e-07	1.74866e-06	7.33727
CXCL13	2.34079	6.25175	5.86589	1.15844e-07	1.76492e-06	7.32495
S100A9	-1.35443	9.81657	-5.84854	1.24416e-07	1.88248e-06	7.25579
CHL1	1.16363	6.4185	5.84723	1.25089e-07	1.89104e-06	7.25057
LYVE1	-1.21962	8.58528	-5.83804	1.29903e-07	1.9521e-06	7.21398
TSPAN11	1.09276	7.65794	5.83679	1.30573e-07	1.96048e-06	7.20901
TDO2	1.23904	5.63415	5.82969	1.3444e-07	2.00317e-06	7.18074
KRT15	2.12547	7.9861	5.82607	1.36454e-07	2.02975e-06	7.16633
MMP13	1.33418	5.41696	5.81523	1.42662e-07	2.1008e-06	7.12324
SLC1A1	-1.03109	7.64636	-5.81488	1.42868e-07	2.10208e-06	7.12184
SLC19A3	-1.33232	6.43109	-5.79511	1.54939e-07	2.23488e-06	7.04329
JUNB	-1.20159	10.0948	-5.777	1.66873e-07	2.37588e-06	6.97144
PLN	1.26453	7.98839	5.77582	1.67685e-07	2.38255e-06	6.96674
ITPKC	-1.17647	8.52005	-5.75732	1.8088e-07	2.5404e-06	6.8934
ANGPTL4	-1.55849	6.79879	-5.75399	1.8336e-07	2.56704e-06	6.88022
GRIA1	-1.17631	6.09809	-5.74659	1.88995e-07	2.63129e-06	6.85092
TOX2	-1.03332	7.40426	-5.7163	2.13889e-07	2.91791e-06	6.73114
SERPINI2	1.20048	5.16711	5.70332	2.2552e-07	3.05058e-06	6.6799
KIF3A	1.14785	7.24494	5.68252	2.45482e-07	3.2778e-06	6.59783
MACC1	1.13681	7.55648	5.68063	2.47374e-07	3.2906e-06	6.5904
CAV1	-1.14265	11.6684	-5.68005	2.47955e-07	3.29584e-06	6.58813
MT1M	-2.05043	8.82618	-5.67902	2.49001e-07	3.30725e-06	6.58405
BPIFB1	4.0032	10.3644	5.67724	2.50815e-07	3.32486e-06	6.57703
KIF21A	1.15493	6.81985	5.67661	2.51462e-07	3.32989e-06	6.57454
RASSF9	1.04474	6.51518	5.67504	2.53075e-07	3.3437e-06	6.56835
RNF128	-1.17453	7.9762	-5.66697	2.61526e-07	3.42708e-06	6.53657
MT1E	-1.43085	10.2445	-5.66345	2.65294e-07	3.46614e-06	6.52273
MEOX1	1.35128	6.42252	5.66106	2.67889e-07	3.49745e-06	6.51331
SPATA18	1.28912	7.57512	5.65088	2.79209e-07	3.6131e-06	6.47327
CCDC170	1.42395	6.36765	5.64917	2.81157e-07	3.63031e-06	6.46655
AIM1	1.08189	9.39361	5.6476	2.82967e-07	3.64566e-06	6.46034
CMTM2	-1.06472	6.12781	-5.64155	2.90008e-07	3.70801e-06	6.43657
CCDC11	1.57442	6.00266	5.63183	3.01688e-07	3.83633e-06	6.39838
DTHD1	1.51621	5.62002	5.63116	3.02502e-07	3.84392e-06	6.39577
FAM83D	1.26633	7.77747	5.62688	3.07807e-07	3.89894e-06	6.37895
ITGA2	1.08659	8.68261	5.6266	3.08161e-07	3.89894e-06	6.37784
NAP1L2	1.03298	6.08197	5.61903	3.17779e-07	3.98627e-06	6.34812
STK33	1.49329	6.74103	5.59358	3.52314e-07	4.3513e-06	6.24835
WDR78	1.49213	6.44898	5.59189	3.54739e-07	4.37206e-06	6.24172
RGS22	1.4511	7.0391	5.57273	3.83355e-07	4.67242e-06	6.16671
SLAMF7	1.31129	7.07258	5.56505	3.95442e-07	4.79651e-06	6.1367
MAFF	-1.0301	8.97462	-5.55522	4.11474e-07	4.95006e-06	6.09828
TTC18	1.37624	6.44135	5.54599	4.27119e-07	5.10994e-06	6.06221
TMEM232	1.38819	5.83458	5.53881	4.39686e-07	5.2154e-06	6.03418
DNAH6	1.13688	5.28796	5.51178	4.90339e-07	5.704e-06	5.92881
MSH2	1.22586	7.32142	5.49134	5.32416e-07	6.12661e-06	5.84926
FSTL3	-1.25248	8.55102	-5.46426	5.93661e-07	6.74553e-06	5.74407
ACVRL1	-1.06596	8.41543	-5.45895	6.06457e-07	6.86435e-06	5.72348
CREB5	-1.08583	7.60334	-5.44462	6.42345e-07	7.19655e-06	5.66795
ZNF385B	-1.42639	7.56428	-5.44079	6.52308e-07	7.28963e-06	5.65309
ALOX15B	-1.05669	7.81416	-5.43727	6.61568e-07	7.36973e-06	5.63947
SLC26A9	-1.31962	8.12636	-5.43212	6.75381e-07	7.50935e-06	5.61952
AGL	1.30876	8.97057	5.42992	6.81367e-07	7.54785e-06	5.611
SACS	1.03816	7.54298	5.42243	7.02108e-07	7.73813e-06	5.58204
NUCB2	1.00587	8.60472	5.4048	7.53462e-07	8.2167e-06	5.51389
CTSK	1.02334	9.99145	5.40433	7.5489e-07	8.2271e-06	5.51206
STXBP6	-1.10752	6.51009	-5.40241	7.60699e-07	8.27002e-06	5.50466
MARCO	1.16289	10.2482	5.39219	7.92446e-07	8.55181e-06	5.46519
PLA1A	-1.35346	7.45858	-5.3904	7.98138e-07	8.60796e-06	5.45828
SLCO2A1	-1.06239	10.1556	-5.38535	8.14405e-07	8.72192e-06	5.4388
ANKRD29	-1.14215	8.43159	-5.38528	8.14629e-07	8.72192e-06	5.43854
AMPD1	1.46804	6.12089	5.38195	8.25528e-07	8.80097e-06	5.42571
MT1H	-1.30497	8.84717	-5.36966	8.6706e-07	9.17511e-06	5.37833
ATP5G1	-1.04897	9.36729	-5.33982	9.76607e-07	1.01236e-05	5.26352
LY96	-1.00647	7.92168	-5.33874	9.80817e-07	1.01569e-05	5.25937
AGTR2	-1.44067	5.40337	-5.3387	9.80968e-07	1.01569e-05	5.25923
RTKN2	-1.44027	6.21337	-5.33411	9.99065e-07	1.02898e-05	5.24159
ORM1	-1.24059	5.23745	-5.33247	1.00561e-06	1.03443e-05	5.23529
WDR49	1.15623	5.80772	5.33055	1.01332e-06	1.03868e-05	5.22792
SOX17	-1.03502	7.25677	-5.31817	1.06445e-06	1.08115e-05	5.18043
EDNRB	-1.05333	9.43337	-5.31566	1.07516e-06	1.09014e-05	5.17077
PRR15L	-1.27993	8.13653	-5.31337	1.08499e-06	1.09884e-05	5.16199
CPXM1	1.24576	6.93553	5.3017	1.13645e-06	1.13475e-05	5.1173
ESAM	-1.05672	8.4975	-5.30067	1.14113e-06	1.13753e-05	5.11333
SPOCK2	-1.21535	8.49832	-5.30064	1.14127e-06	1.13753e-05	5.11321
TNC	1.01032	8.71911	5.27895	1.24382e-06	1.21972e-05	5.03023
CDH5	-1.13427	9.67867	-5.27003	1.28861e-06	1.25943e-05	4.99612
WDR96	1.51266	5.85864	5.26778	1.30014e-06	1.26789e-05	4.98753
GALNT7	1.12416	7.9878	5.25757	1.3538e-06	1.30862e-05	4.94854
NBEA	1.22469	7.49542	5.2571	1.35629e-06	1.31031e-05	4.94677
PI15	1.17647	6.05285	5.25654	1.35928e-06	1.31248e-05	4.94464
GPR97	-1.0538	5.5892	-5.25468	1.36937e-06	1.31933e-05	4.93752
ZBBX	2.40827	6.68005	5.24954	1.39748e-06	1.33982e-05	4.91792
LRRIQ1	1.18375	4.9827	5.24816	1.40516e-06	1.34498e-05	4.91264
GSTT2	-1.18652	6.46497	-5.23583	1.47531e-06	1.39769e-05	4.86568
MUC5B	1.5058	6.67167	5.23191	1.49838e-06	1.41575e-05	4.85072
ANXA3	-1.11557	10.2549	-5.20664	1.65555e-06	1.54436e-05	4.7546
MT1HL1	-1.04894	9.14846	-5.1824	1.82137e-06	1.67684e-05	4.66262
VIPR1	-1.48281	8.98707	-5.18045	1.83539e-06	1.68711e-05	4.65524
ADH7	1.05882	4.98209	5.1775	1.85688e-06	1.70508e-05	4.64402
EXOC1	1.04724	9.58757	5.17536	1.87252e-06	1.7162e-05	4.63594
CASC1	1.81289	5.55549	5.16523	1.94863e-06	1.7736e-05	4.59757
SPAG17	1.7983	6.12565	5.16367	1.96061e-06	1.78083e-05	4.59166
ICAM2	-1.19577	9.38206	-5.15991	1.98981e-06	1.80363e-05	4.57742
IL6	-2.32057	8.80257	-5.15798	2.00495e-06	1.81455e-05	4.57012
MNS1	1.41426	6.66903	5.12984	2.23901e-06	1.98792e-05	4.46379
FIBIN	-1.02787	8.34585	-5.11572	2.36629e-06	2.08898e-05	4.41056
DNAH12	1.75138	6.23042	5.1138	2.38418e-06	2.10008e-05	4.40331
TMEM100	-1.87491	9.52207	-5.11373	2.38482e-06	2.10008e-05	4.40305
GREM1	1.71361	6.49259	5.10762	2.44253e-06	2.14446e-05	4.38004
CLDN18	-1.62317	9.24105	-5.09201	2.59622e-06	2.25023e-05	4.3213
FAM81B	1.94329	6.7568	5.08034	2.71728e-06	2.32913e-05	4.27744
C6	1.73479	7.17819	5.07096	2.81856e-06	2.39462e-05	4.24223
CPB2	-2.11311	8.10171	-5.0636	2.90064e-06	2.45135e-05	4.21461
ARMC3	1.98879	6.1682	5.05054	3.05205e-06	2.55191e-05	4.16565
TNFRSF12A	-1.11155	9.04397	-5.02196	3.41089e-06	2.79537e-05	4.05873
TOP2B	1.07173	9.86583	5.01487	3.5061e-06	2.85877e-05	4.03226
FMO1	1.18794	5.76634	5.01104	3.55853e-06	2.89081e-05	4.01799
NELL2	1.22786	7.99528	4.9949	3.78845e-06	3.0287e-05	3.95779
MT1G	-1.14974	8.29716	-4.98571	3.92581e-06	3.12292e-05	3.92355
PRSS2	1.04391	5.00324	4.97724	4.05653e-06	3.21095e-05	3.89206
ADAM28	1.02763	6.57018	4.91266	5.20444e-06	3.95259e-05	3.65264
GPR110	1.01969	5.88429	4.90768	5.30515e-06	4.01006e-05	3.63423
PTPRZ1	1.57957	5.75211	4.9015	5.4327e-06	4.08892e-05	3.61141
RRAS	-1.04632	10.0133	-4.89492	5.57175e-06	4.16216e-05	3.58714
DNAH7	1.1657	5.71384	4.88947	5.68961e-06	4.2324e-05	3.56704
CASQ2	1.00035	7.67826	4.87836	5.93745e-06	4.38267e-05	3.52611
CSRNP1	-1.16815	8.90809	-4.87098	6.10782e-06	4.47839e-05	3.49895
NEK10	1.14113	5.82552	4.86526	6.24313e-06	4.55108e-05	3.47791
GPR146	-1.09003	7.85354	-4.86184	6.32562e-06	4.59883e-05	3.46531
ABCA13	1.11795	5.38905	4.85004	6.61785e-06	4.77875e-05	3.42197
MAP3K19	1.36696	5.14575	4.849	6.64429e-06	4.79194e-05	3.41814
HHIP	-1.41902	7.61153	-4.84636	6.7117e-06	4.83462e-05	3.40845
ST6GALNAC1	1.23028	8.24765	4.81149	7.66731e-06	5.39931e-05	3.28074
CTR9	1.16972	8.95393	4.81002	7.71029e-06	5.4209e-05	3.27538
CCL2	-1.52532	10.6549	-4.77441	8.82903e-06	6.09314e-05	3.14544
PROK2	-1.271	6.546	-4.77157	8.92495e-06	6.14729e-05	3.13508
MMP10	1.49956	5.72161	4.76395	9.18701e-06	6.27868e-05	3.10734
VTCN1	1.53573	5.38108	4.76244	9.23967e-06	6.30977e-05	3.10186
CA2	-1.42425	8.54525	-4.75663	9.44537e-06	6.4291e-05	3.08075
EFCAB1	1.33751	5.65798	4.75107	9.64656e-06	6.54955e-05	3.06055
CH25H	-1.12844	8.75796	-4.72878	1.04958e-05	7.03396e-05	2.97969
ADM	-1.06277	9.86242	-4.71245	1.11642e-05	7.417e-05	2.92054
CCDC102B	1.06582	7.46318	4.698	1.17895e-05	7.7332e-05	2.86835
KRT6A	1.63914	6.25365	4.68497	1.23826e-05	8.05269e-05	2.82134
ABCA3	-1.12864	10.0106	-4.67344	1.29318e-05	8.32136e-05	2.77979
MT1X	-1.19189	10.9019	-4.65555	1.38308e-05	8.78748e-05	2.71545
TTC25	1.3931	6.8415	4.65545	1.38363e-05	8.78776e-05	2.71507
MT2A	-1.04432	12.5071	-4.64835	1.42096e-05	8.98278e-05	2.68959
EYA2	1.01136	6.14968	4.63963	1.46823e-05	9.23514e-05	2.65828
IFI6	-1.12737	9.1217	-4.60736	1.6566e-05	0.000102336	2.54278
AGR2	1.12206	9.17192	4.58893	1.77455e-05	0.000107882	2.47701
SLC6A4	-1.94122	7.33334	-4.56029	1.97423e-05	0.000117985	2.37506
SNTN	2.19365	7.46418	4.55301	2.02834e-05	0.000120361	2.34922
PLEKHS1	1.59476	6.13214	4.5491	2.05805e-05	0.000121878	2.33533
FAT2	1.07147	5.22974	4.5414	2.11767e-05	0.000124654	2.30804
NCKAP5	-1.07381	6.70029	-4.52321	2.26531e-05	0.000131672	2.24365
ADGB	1.35385	5.25705	4.52055	2.28778e-05	0.000132672	2.23422
ANKRD45	1.01055	4.85332	4.52028	2.29008e-05	0.000132718	2.23326
C6orf118	1.02191	4.74457	4.51488	2.33627e-05	0.000134685	2.21419
ELF3	-1.00424	8.53633	-4.50915	2.38626e-05	0.000137208	2.19396
PROM1	2.40074	7.4288	4.50854	2.39164e-05	0.000137472	2.19181
DSP	1.27706	8.89148	4.48442	2.61441e-05	0.000148198	2.10677
DAW1	1.58319	6.45451	4.47933	2.66384e-05	0.000150322	2.08889
WDR63	1.42902	5.95115	4.47644	2.69241e-05	0.000151401	2.07871
RSPH1	1.85788	8.23666	4.47212	2.73561e-05	0.000153389	2.06352
FAM154B	1.69789	6.74535	4.42894	3.20567e-05	0.000174631	1.91222
FLJ34503	-1.00016	4.72955	-4.42242	3.28318e-05	0.000178467	1.88944
SPATA17	1.36305	5.8469	4.37041	3.96962e-05	0.000209697	1.70846
MUC16	1.53633	5.75046	4.35344	4.22212e-05	0.000220849	1.64971
GNG11	-1.09191	8.71762	-4.35157	4.25086e-05	0.000222155	1.64324
ERICH3	1.52371	6.03542	4.34926	4.28679e-05	0.000223634	1.63523
CCDC173	1.30864	5.67373	4.30745	4.98753e-05	0.000252851	1.49107
ERAP2	1.0096	6.98134	4.29321	5.25052e-05	0.000263754	1.44217
IQUB	1.04506	4.78922	4.28781	5.35385e-05	0.000268103	1.42363
C10orf107	1.17291	5.06448	4.27477	5.61109e-05	0.000278452	1.37899
VCAM1	1.11452	8.58851	4.25079	6.11599e-05	0.000298214	1.29705
C11orf70	1.19622	6.17083	4.24956	6.14307e-05	0.00029912	1.29285
CYP24A1	1.45645	5.4643	4.23731	6.4189e-05	0.000309895	1.2511
S100A3	-1.13968	6.65952	-4.22755	6.64701e-05	0.000319506	1.21791
TTC29	1.39326	5.16555	4.21635	6.91851e-05	0.000330034	1.17987
CAPSL	1.81888	7.35308	4.21223	7.02119e-05	0.000334118	1.16587
CCDC113	1.53741	7.58505	4.20173	7.28909e-05	0.000345188	1.1303
CHST9	1.65156	6.27509	4.17823	7.9254e-05	0.000370933	1.05082
SLN	1.30078	7.07745	4.16556	8.29026e-05	0.000384131	1.00809
NR4A2	-1.2747	9.02892	-4.15576	8.58357e-05	0.000395847	0.975097
HMOX1	-1.09372	8.68786	-4.13462	9.25039e-05	0.000421739	0.904114
CWH43	1.00205	5.25605	4.11521	9.90684e-05	0.000445937	0.839094
SPAG6	1.71758	7.14712	4.10189	0.000103829	0.00046424	0.794595
CPA3	1.08746	10.5574	4.09561	0.000106148	0.000472446	0.773664
MSMB	2.2392	6.16746	4.08878	0.000108727	0.000482342	0.750911
WISP2	-1.02856	9.06955	-4.08751	0.000109216	0.000484266	0.74666
DRC1	1.15606	6.44344	4.08333	0.000110828	0.00049006	0.732769
ENKUR	1.63544	6.04738	4.07805	0.000112903	0.000497859	0.715197
LCN2	1.2036	9.04795	4.06294	0.000119047	0.000519618	0.664999
C9orf135	1.21087	5.57593	4.03065	0.000133266	0.000570034	0.558176
NTS	1.05026	4.83704	4.02819	0.000134415	0.000573895	0.55005
ANKRD1	-1.37644	5.87023	-3.99896	0.000148801	0.000625068	0.453853
DYNLRB2	1.59242	6.41343	3.97545	0.000161437	0.000668993	0.37679
NEK5	1.1782	6.98406	3.96112	0.000169635	0.000695603	0.32997
TNFRSF17	1.16208	6.1168	3.94037	0.000182221	0.000737936	0.262353
MUC4	1.05729	7.0401	3.93195	0.000187584	0.00075583	0.234961
C6orf165	1.33359	6.82347	3.92068	0.000194988	0.000780131	0.198409
ARMC4	1.06043	5.73828	3.91723	0.000197313	0.000788094	0.187222
SERPINB3	1.63778	5.37146	3.90316	0.000207064	0.000819878	0.141693
PIH1D2	1.03977	5.10418	3.87022	0.00023174	0.000899383	0.035492
MDH1B	1.31015	6.12321	3.8602	0.000239791	0.000925937	0.00329382
RSPH4A	1.08319	5.78199	3.84641	0.000251299	0.000962356	-0.0408864
LTF	1.50508	8.41325	3.71358	0.000392881	0.00140241	-0.461257
DNAH9	1.22901	6.35637	3.70953	0.000398216	0.00141856	-0.473922
G0S2	-1.0158	9.08992	-3.69081	0.000423765	0.00149566	-0.532293
FGFBP2	-1.06791	5.54616	-3.6547	0.000477541	0.00165478	-0.64435
C4orf22	1.15189	4.78111	3.65265	0.000480783	0.00166422	-0.650694
DNAH5	1.18679	7.33068	3.65174	0.000482234	0.00166826	-0.653517
KRT14	1.05079	5.96195	3.65067	0.000483929	0.00167346	-0.656806
FAM216B	1.50077	7.06133	3.64287	0.000496535	0.00170967	-0.680908
CDHR3	1.13748	7.73686	3.64016	0.000500992	0.00172165	-0.689282
C1orf110	1.04483	4.90572	3.6194	0.000536357	0.00181835	-0.75318
STOML3	1.08988	5.77195	3.60505	0.000562172	0.00189204	-0.797192
C11orf88	1.32851	6.42459	3.57867	0.000612743	0.00203232	-0.877792
PIH1D3	1.05064	5.13258	3.52768	0.000722998	0.00233898	-1.03243
TEKT2	1.07453	6.78047	3.51912	0.000743266	0.00238963	-1.05824
PTX3	-1.58761	7.10308	-3.51342	0.000757066	0.00242691	-1.07542
TEKT1	1.32354	7.04363	3.44154	0.000953074	0.00294173	-1.29007
EIF1AY	1.79602	6.82351	3.41215	0.0010463	0.00317659	-1.37693
MS4A8	1.5327	7.54423	3.3547	0.00125391	0.00368432	-1.54513
CHIT1	1.52295	7.66647	3.35022	0.00127162	0.00372948	-1.55815
CXCL6	1.04955	6.10768	3.32169	0.00139017	0.00402558	-1.64084
TXLNGY	1.49218	6.44276	3.30033	0.00148565	0.00426074	-1.70241
IL1B	-1.11454	7.73123	-3.24177	0.00177991	0.00497426	-1.86964
UPK3B	-1.04877	8.02722	-3.17621	0.00217386	0.00587264	-2.05421
AGBL2	1.08663	6.74774	3.14069	0.00242003	0.0064083	-2.15303
TMEM190	1.0795	7.60726	3.05625	0.00311343	0.00792053	-2.3845
FOSB	-1.44277	10.1504	-3.04344	0.00323347	0.00817395	-2.41918
C9orf24	1.1479	8.24252	3.02132	0.00345102	0.00861752	-2.47882
DDX3Y	1.42914	6.78134	3.00005	0.00367295	0.00907521	-2.53585
USP9Y	1.45335	6.64463	2.97484	0.00395306	0.00966291	-2.60302
SOSTDC1	-1.2057	7.85127	-2.91922	0.00464245	0.0110805	-2.74965
PLA2G2A	1.05626	8.00329	2.86682	0.00539206	0.0125565	-2.8858
CCL20	-1.01798	7.22944	-2.75669	0.0073435	0.0162582	-3.1655
KDM5D	1.55153	7.52262	2.72312	0.00805582	0.0175876	-3.24898
LRRC46	1.01842	7.38902	2.70635	0.00843482	0.0183061	-3.29037
MORN5	1.09922	6.84612	2.69337	0.00873942	0.0189032	-3.32228
RPS4Y1	2.13931	9.35385	2.61394	0.0108311	0.0226471	-3.51471
C1orf192	1.08513	7.12546	2.6031	0.0111491	0.0232075	-3.54059
C20orf85	1.20184	8.53062	2.42774	0.0176165	0.0341435	-3.94689
BPIFA1	1.46529	7.25442	2.4161	0.0181463	0.0349549	-3.97302
