# Supplementary material for: Machine learning-based prediction of candidate gene biomarkers correlated with immune infiltration in patients with idiopathic pulmonary fibrosis
Source: Front Med (Lausanne). 2023 Feb 13;10:1001813. doi: 10.3389/fmed.2023.1001813 (PMC9968813; doi:10.3389/fmed.2023.1001813)
Supplement: Supplementary file 1 [file Data_Sheet_1.ZIP › Supplementary File 3 GO functional annotation analysis.xlsx]

## Sheet: GO
ONTOLOGY	ID	Description	GeneRatio	BgRatio	pvalue	p.adjust	qvalue	geneID	Count
BP	GO:0030198	extracellular matrix organization	38/406	395/18866	1.09744e-14	2.41553e-11	1.97999e-11	COL3A1/COL1A2/COL1A1/COL6A3/COL15A1/COL14A1/COL5A2/SULF1/POSTN/MMP7/COMP/CCDC80/MYH11/FAP/EGFL6/FBN1/ITGA7/SPP1/SFRP2/COL10A1/RGCC/SERPINB5/MMP1/MMP13/CAV1/ITGA2/CTSK/SPOCK2/TNC/ICAM2/IL6/GREM1/CPB2/PRSS2/MMP10/ELF3/VCAM1/PTX3	38
BP	GO:0043062	extracellular structure organization	38/406	396/18866	1.1905e-14	2.41553e-11	1.97999e-11	COL3A1/COL1A2/COL1A1/COL6A3/COL15A1/COL14A1/COL5A2/SULF1/POSTN/MMP7/COMP/CCDC80/MYH11/FAP/EGFL6/FBN1/ITGA7/SPP1/SFRP2/COL10A1/RGCC/SERPINB5/MMP1/MMP13/CAV1/ITGA2/CTSK/SPOCK2/TNC/ICAM2/IL6/GREM1/CPB2/PRSS2/MMP10/ELF3/VCAM1/PTX3	38
BP	GO:0010273	detoxification of copper ion	8/406	15/18866	2.42262e-10	2.45775e-07	2.0146e-07	MT1F/MT1M/MT1E/MT1H/MT1HL1/MT1G/MT1X/MT2A	8
BP	GO:1990169	stress response to copper ion	8/406	15/18866	2.42262e-10	2.45775e-07	2.0146e-07	MT1F/MT1M/MT1E/MT1H/MT1HL1/MT1G/MT1X/MT2A	8
BP	GO:0061687	detoxification of inorganic compound	8/406	17/18866	8.81244e-10	5.96015e-07	4.88549e-07	MT1F/MT1M/MT1E/MT1H/MT1HL1/MT1G/MT1X/MT2A	8
BP	GO:0097501	stress response to metal ion	8/406	17/18866	8.81244e-10	5.96015e-07	4.88549e-07	MT1F/MT1M/MT1E/MT1H/MT1HL1/MT1G/MT1X/MT2A	8
BP	GO:0010043	response to zinc ion	12/406	54/18866	1.27332e-09	7.38163e-07	6.05068e-07	MT1F/S100A8/PLN/MT1M/MT1E/MT1H/MT1HL1/MT1G/CA2/MT1X/MT2A/KRT14	12
BP	GO:0006882	cellular zinc ion homeostasis	10/406	37/18866	3.95626e-09	2.00681e-06	1.64497e-06	MT1F/S100A8/S100A9/MT1M/MT1E/MT1H/MT1HL1/MT1G/MT1X/MT2A	10
BP	GO:0055069	zinc ion homeostasis	10/406	39/18866	6.94848e-09	2.95444e-06	2.42174e-06	MT1F/S100A8/S100A9/MT1M/MT1E/MT1H/MT1HL1/MT1G/MT1X/MT2A	10
BP	GO:0045926	negative regulation of growth	23/406	254/18866	7.28053e-09	2.95444e-06	2.42174e-06	ST20/SEMA3A/ADRB1/HYAL1/SEMA4A/SPP1/SFRP2/MT1F/MAP2/SOCS2/TMPRSS4/MT1M/MT1E/ACVRL1/ALOX15B/MT1H/AGTR2/SOX17/GREM1/MT1G/MT1X/MT2A/SLC6A4	23
BP	GO:0032963	collagen metabolic process	15/406	113/18866	2.01713e-08	7.44136e-06	6.09963e-06	COL1A2/COL1A1/COL15A1/MMP7/FAP/ID1/ERRFI1/RGCC/MMP1/MMP13/ITGA2/CTSK/IL6/PRSS2/MMP10	15
BP	GO:0071294	cellular response to zinc ion	8/406	24/18866	2.33582e-08	7.89898e-06	6.47474e-06	MT1F/MT1M/MT1E/MT1H/MT1HL1/MT1G/MT1X/MT2A	8
BP	GO:0046916	cellular transition metal ion homeostasis	15/406	116/18866	2.893e-08	9.03061e-06	7.40233e-06	HEPH/MT1F/S100A8/CP/S100A9/MT1M/MT1E/MT1H/MT1HL1/MT1G/MT1X/MT2A/HMOX1/LCN2/LTF	15
BP	GO:0030595	leukocyte chemotaxis	21/406	232/18866	3.32945e-08	9.65064e-06	7.91056e-06	DAPK2/PLA2G1B/VEGFA/CXCL14/S1PR1/S100A12/CXCL2/EDN1/S100A8/CSF3R/PLA2G7/CXCL13/S100A9/EDNRB/IL6/GREM1/CCL2/CH25H/CXCL6/IL1B/CCL20	21
BP	GO:0055076	transition metal ion homeostasis	16/406	138/18866	4.81714e-08	1.3032e-05	1.06822e-05	HEPH/MT1F/STEAP2/S100A8/CP/S100A9/MT1M/MT1E/MT1H/MT1HL1/MT1G/MT1X/MT2A/HMOX1/LCN2/LTF	16
BP	GO:0031589	cell-substrate adhesion	26/406	359/18866	7.67127e-08	1.94563e-05	1.59482e-05	COL3A1/COL1A1/EPHA3/FAM107A/POSTN/VEGFA/CCDC80/EPB41L5/EGFL6/ID1/THY1/CDH13/ITGA7/EMP2/ITGBL1/LYVE1/ITGA2/ACVRL1/SPOCK2/GREM1/TNFRSF12A/RRAS/AGR2/FAT2/VCAM1/MUC4	26
BP	GO:0071276	cellular response to cadmium ion	9/406	38/18866	8.50105e-08	2.02925e-05	1.66336e-05	MT1F/MT1M/MT1E/MT1H/MT1HL1/MT1G/MT1X/MT2A/HMOX1	9
BP	GO:0071280	cellular response to copper ion	8/406	28/18866	9.15347e-08	2.0636e-05	1.69152e-05	MT1F/MT1M/MT1E/MT1H/MT1HL1/MT1G/MT1X/MT2A	8
BP	GO:0010631	epithelial cell migration	26/406	365/18866	1.0652e-07	2.27505e-05	1.86485e-05	ROBO1/STC1/SEMA3A/VEGFA/FAP/EPB41L5/ID1/HYAL1/DLL4/CDH13/SERPINF1/SEMA4A/EMP2/RGCC/EDN1/S100A2/CXCL13/ITGA2/ACVRL1/AGTR2/CDH5/ANXA3/GREM1/RRAS/FAT2/HMOX1	26
BP	GO:0090132	epithelium migration	26/406	368/18866	1.25164e-07	2.53958e-05	2.08168e-05	ROBO1/STC1/SEMA3A/VEGFA/FAP/EPB41L5/ID1/HYAL1/DLL4/CDH13/SERPINF1/SEMA4A/EMP2/RGCC/EDN1/S100A2/CXCL13/ITGA2/ACVRL1/AGTR2/CDH5/ANXA3/GREM1/RRAS/FAT2/HMOX1	26
BP	GO:0090130	tissue migration	26/406	374/18866	1.71858e-07	3.32095e-05	2.72216e-05	ROBO1/STC1/SEMA3A/VEGFA/FAP/EPB41L5/ID1/HYAL1/DLL4/CDH13/SERPINF1/SEMA4A/EMP2/RGCC/EDN1/S100A2/CXCL13/ITGA2/ACVRL1/AGTR2/CDH5/ANXA3/GREM1/RRAS/FAT2/HMOX1	26
BP	GO:0019730	antimicrobial humoral response	15/406	137/18866	2.70591e-07	4.99117e-05	4.09123e-05	PLA2G1B/CXCL14/S100A12/CXCL2/S100A8/CXCL13/S100A9/BPIFB1/PRSS2/KRT6A/LCN2/LTF/CXCL6/PLA2G2A/BPIFA1	15
BP	GO:0030593	neutrophil chemotaxis	13/406	103/18866	3.25156e-07	5.73689e-05	4.70249e-05	DAPK2/PLA2G1B/S100A12/CXCL2/EDN1/S100A8/CSF3R/CXCL13/S100A9/CCL2/CXCL6/IL1B/CCL20	13
BP	GO:0097529	myeloid leukocyte migration	19/406	222/18866	3.61452e-07	6.11155e-05	5.0096e-05	DAPK2/PLA2G1B/VEGFA/S100A12/CXCL2/AGER/EDN1/S100A8/CSF3R/PLA2G7/CXCL13/S100A9/EDNRB/IL6/GREM1/CCL2/CXCL6/IL1B/CCL20	19
BP	GO:1901342	regulation of vasculature development	28/406	444/18866	4.25076e-07	6.89984e-05	5.65575e-05	SULF1/VEGFA/ID1/HYAL1/THBS2/DLL4/GPR4/SERPINF1/SEMA4A/SFRP2/EMP2/MYOCD/RGCC/CXCL13/ANGPTL4/ACVRL1/CDH5/ANXA3/IL6/TMEM100/GREM1/C6/TNFRSF12A/RRAS/PROK2/ADM/HMOX1/IL1B	28
BP	GO:0031960	response to corticosteroid	16/406	164/18866	5.31426e-07	8.29433e-05	6.79881e-05	COL1A1/STC1/FAM107A/ZFP36/BCHE/SERPINF1/ERRFI1/EDN1/AGL/AGTR2/ANXA3/IL6/FIBIN/ADM/ABCA3/FOSB	16
BP	GO:0051384	response to glucocorticoid	15/406	147/18866	6.77235e-07	0.000101786	8.34332e-05	STC1/FAM107A/ZFP36/BCHE/SERPINF1/ERRFI1/EDN1/AGL/AGTR2/ANXA3/IL6/FIBIN/ADM/ABCA3/FOSB	15
BP	GO:0045765	regulation of angiogenesis	26/406	403/18866	7.2195e-07	0.000104631	8.57655e-05	SULF1/VEGFA/ID1/HYAL1/THBS2/DLL4/GPR4/SERPINF1/SEMA4A/SFRP2/EMP2/RGCC/CXCL13/ANGPTL4/ACVRL1/CDH5/ANXA3/IL6/GREM1/C6/TNFRSF12A/RRAS/PROK2/ADM/HMOX1/IL1B	26
BP	GO:0043542	endothelial cell migration	21/406	286/18866	1.11559e-06	0.000156105	0.000127959	ROBO1/STC1/VEGFA/FAP/ID1/DLL4/CDH13/SERPINF1/SEMA4A/EMP2/RGCC/EDN1/S100A2/CXCL13/ACVRL1/AGTR2/CDH5/ANXA3/GREM1/RRAS/HMOX1	21
BP	GO:0010038	response to metal ion	24/406	366/18866	1.45942e-06	0.000197411	0.000161816	BNIP3/KCNMB4/TNNC1/SERPINF1/MT1F/EDN1/S100A8/JUNB/PLN/CAV1/MT1M/MT1E/FSTL3/MT1H/MT1HL1/FIBIN/MT1G/CASQ2/CA2/MT1X/MT2A/HMOX1/KRT14/FOSB	24
BP	GO:0001667	ameboidal-type cell migration	28/406	481/18866	2.06317e-06	0.000270076	0.00022138	ROBO1/STC1/SEMA3A/VEGFA/FAP/EPB41L5/ID1/HYAL1/DLL4/CDH13/SERPINF1/SEMA4A/EMP2/RGCC/EDN1/S100A2/CXCL13/ITGA2/ACVRL1/AGTR2/SOX17/EDNRB/CDH5/ANXA3/GREM1/RRAS/FAT2/HMOX1	28
BP	GO:1990266	neutrophil migration	13/406	122/18866	2.30701e-06	0.000292558	0.000239808	DAPK2/PLA2G1B/S100A12/CXCL2/EDN1/S100A8/CSF3R/CXCL13/S100A9/CCL2/CXCL6/IL1B/CCL20	13
BP	GO:0006959	humoral immune response	24/406	377/18866	2.44711e-06	0.00030092	0.000246662	CFH/PLA2G1B/CXCL14/S100A12/CXCL2/RGCC/CFI/S100A8/FCN3/CXCL13/S100A9/BPIFB1/IL6/C6/CPB2/PRSS2/CCL2/KRT6A/LCN2/LTF/CXCL6/IL1B/PLA2G2A/BPIFA1	24
BP	GO:0007160	cell-matrix adhesion	18/406	230/18866	2.66855e-06	0.000318499	0.000261071	COL3A1/EPHA3/FAM107A/POSTN/VEGFA/EPB41L5/THY1/CDH13/ITGA7/EMP2/ITGBL1/LYVE1/ITGA2/ACVRL1/GREM1/RRAS/VCAM1/MUC4	18
BP	GO:0016049	cell growth	28/406	490/18866	2.94707e-06	0.000341691	0.000280082	ST20/DCLK1/FAM107A/POSTN/SEMA3A/TMEM97/VEGFA/EPB41L5/IGF1/HYAL1/SEMA4A/USP47/SPP1/SFRP2/MFSD2A/MYOCD/MAP2/SOCS2/EDN1/S100A8/CRABP2/S100A9/ACVRL1/AGTR2/SOX17/GREM1/TNFRSF12A/PRSS2	28
BP	GO:0046688	response to copper ion	8/406	43/18866	3.21952e-06	0.000362912	0.000297476	MT1F/MT1M/MT1E/MT1H/MT1HL1/MT1G/MT1X/MT2A	8
BP	GO:0071621	granulocyte chemotaxis	13/406	127/18866	3.62594e-06	0.000397677	0.000325974	DAPK2/PLA2G1B/S100A12/CXCL2/EDN1/S100A8/CSF3R/CXCL13/S100A9/CCL2/CXCL6/IL1B/CCL20	13
BP	GO:0060326	cell chemotaxis	21/406	311/18866	4.21722e-06	0.000450355	0.000369153	DAPK2/PLA2G1B/VEGFA/CXCL14/S1PR1/S100A12/CXCL2/EDN1/S100A8/CSF3R/PLA2G7/CXCL13/S100A9/EDNRB/IL6/GREM1/CCL2/CH25H/CXCL6/IL1B/CCL20	21
BP	GO:0061844	antimicrobial humoral immune response mediated by antimicrobial peptide	10/406	75/18866	4.54486e-06	0.000462548	0.000379147	PLA2G1B/CXCL14/S100A12/CXCL2/CXCL13/S100A9/KRT6A/LTF/CXCL6/BPIFA1	10
BP	GO:0030856	regulation of epithelial cell differentiation	15/406	171/18866	4.55937e-06	0.000462548	0.000379147	ZFP36/VEGFA/ID1/ERRFI1/CD24/SFRP4/CAV1/MAFF/ACVRL1/ALOX15B/CTSK/CDH5/TMEM100/PROM1/IL1B	15
BP	GO:0001558	regulation of cell growth	25/406	420/18866	4.97267e-06	0.000492173	0.000403431	ST20/FAM107A/SEMA3A/TMEM97/VEGFA/IGF1/HYAL1/SEMA4A/USP47/SPP1/SFRP2/MFSD2A/MYOCD/MAP2/SOCS2/EDN1/S100A8/CRABP2/S100A9/ACVRL1/AGTR2/SOX17/GREM1/TNFRSF12A/PRSS2	25
BP	GO:0007018	microtubule-based movement	23/406	368/18866	5.38253e-06	0.000520055	0.000426286	DYNC2H1/IFT172/MAP2/KTN1/WDR35/TMF1/KIF3A/KIF21A/DNAH6/ZBBX/SPAG17/DNAH12/DNAH7/TTC25/TTC29/DRC1/DYNLRB2/ARMC4/RSPH4A/DNAH9/DNAH5/TEKT2/TEKT1	23
BP	GO:0044782	cilium organization	24/406	397/18866	5.92881e-06	0.000559514	0.00045863	DZIP1/DYNC2H1/RAB17/CCDC88A/CCP110/RPGRIP1L/IFT172/WDR35/KIF3A/SPAG17/MNS1/DNAH7/TTC25/RSPH1/IQUB/TTC29/CCDC113/DRC1/DYNLRB2/ARMC4/RSPH4A/DNAH5/TEKT2/TEKT1	24
BP	GO:0050673	epithelial cell proliferation	26/406	453/18866	6.18336e-06	0.000570274	0.00046745	CDH3/SULF1/ROBO1/ZFP36/VEGFA/FAP/IGF1/ID1/HYAL1/DLL4/CDH13/SERPINF1/ERRFI1/SFRP2/SDR16C5/IFT172/RGCC/SERPINB5/CAV1/ACVRL1/EDNRB/IL6/CPB2/CCL2/PROK2/HMOX1	26
BP	GO:0030574	collagen catabolic process	8/406	47/18866	6.47605e-06	0.000580552	0.000475874	COL15A1/MMP7/FAP/MMP1/MMP13/CTSK/PRSS2/MMP10	8
BP	GO:0009855	determination of bilateral symmetry	13/406	134/18866	6.58092e-06	0.000580552	0.000475874	BICC1/DYNC2H1/RPGRIP1L/NDRG4/IFT172/SOX17/GREM1/TTC25/DRC1/ENKUR/ARMC4/DNAH5/SOSTDC1	13
BP	GO:0045785	positive regulation of cell adhesion	25/406	428/18866	6.90238e-06	0.000595954	0.0004885	VEGFA/CCDC80/EPB41L5/IGF1/EGFL6/THY1/HYAL1/CDH13/AGER/SFRP2/EMP2/CD24/CXCL13/CAV1/ITGA2/FSTL3/SPOCK2/IL6/PRSS2/RRAS/CCL2/VTCN1/AGR2/VCAM1/IL1B	25
BP	GO:0009799	specification of symmetry	13/406	135/18866	7.14239e-06	0.000603829	0.000494955	BICC1/DYNC2H1/RPGRIP1L/NDRG4/IFT172/SOX17/GREM1/TTC25/DRC1/ENKUR/ARMC4/DNAH5/SOSTDC1	13
BP	GO:0060271	cilium assembly	23/406	377/18866	7.99448e-06	0.000662073	0.000542697	DZIP1/DYNC2H1/RAB17/CCDC88A/CCP110/RPGRIP1L/IFT172/WDR35/KIF3A/SPAG17/MNS1/DNAH7/TTC25/RSPH1/IQUB/CCDC113/DRC1/DYNLRB2/ARMC4/RSPH4A/DNAH5/TEKT2/TEKT1	23
BP	GO:0046686	response to cadmium ion	9/406	64/18866	8.76339e-06	0.000698078	0.00057221	MT1F/MT1M/MT1E/MT1H/MT1HL1/MT1G/MT1X/MT2A/HMOX1	9
BP	GO:0034329	cell junction assembly	25/406	434/18866	8.77328e-06	0.000698078	0.00057221	FZD5/EPHA3/FAM107A/VEGFA/GPM6A/LRRN1/CDH2/RAB17/EPB41L5/THY1/KRT5/THBS2/SEMA4A/SLITRK6/CAV1/ITGA2/ACVRL1/ESAM/SPOCK2/CDH5/GREM1/CLDN18/KRT14/CDHR3/IL1B	25
BP	GO:0072503	cellular divalent inorganic cation homeostasis	27/406	492/18866	9.28762e-06	0.000724792	0.000594107	BNIP3/STC1/PLA2G1B/THY1/S1PR1/GPR4/MT1F/CD24/EDN1/S100A8/CXCL13/S100A9/PLN/GRIA1/CAV1/MT1M/MT1E/MT1H/EDNRB/CDH5/MT1HL1/MT1G/CASQ2/PROK2/ADM/MT1X/MT2A	27
BP	GO:0003382	epithelial cell morphogenesis	7/406	36/18866	9.8837e-06	0.000756755	0.000620307	FRMD6/COL15A1/STC1/FAT1/EPB41L5/ID1/VSIG1	7
BP	GO:0002237	response to molecule of bacterial origin	22/406	356/18866	1.02894e-05	0.000773232	0.000633813	FZD5/ZFP36/CSF3/CXCL2/CD24/EDN1/S100A8/WDR35/CXCL13/S100A9/LY96/EDNRB/IL6/FMO1/CTR9/CCL2/ADM/LCN2/ANKRD1/LTF/CXCL6/IL1B	22
BP	GO:0001503	ossification	24/406	412/18866	1.10311e-05	0.000813002	0.000666413	COL1A2/COL1A1/CEBPD/ASPN/COL5A2/STC1/COMP/FIGNL1/IGF1/CTHRC1/ID1/S1PR1/SPP1/SFRP2/FHL2/MMP13/JUNB/FSTL3/CTSK/TNC/IL6/GREM1/CYP24A1/LTF	24
BP	GO:0001578	microtubule bundle formation	11/406	101/18866	1.12194e-05	0.000813002	0.000666413	MAP2/SPAG17/DNAH7/TTC25/NCKAP5/RSPH1/DRC1/ARMC4/RSPH4A/DNAH5/TEKT2	11
BP	GO:0071559	response to transforming growth factor beta	18/406	258/18866	1.31485e-05	0.000936084	0.000767302	COL3A1/COL1A2/LTBP1/COL1A1/ASPN/POSTN/EPB41L5/ID1/FBN1/LRRC32/MXRA5/MYOCD/EDN1/CAV1/ACVRL1/CDH5/ANKRD1/USP9Y	18
BP	GO:0090287	regulation of cellular response to growth factor stimulus	20/406	310/18866	1.39443e-05	0.000975622	0.000799711	LTBP1/ASPN/SULF1/ROBO1/TMEM204/SPRY4/FBN1/SFRP2/MYOCD/SFRP4/CXCL13/CAV1/FSTL3/ACVRL1/AGTR2/CDH5/GREM1/HHIP/IL1B/SOSTDC1	20
BP	GO:0003018	vascular process in circulatory system	15/406	190/18866	1.6317e-05	0.00112228	0.000919926	ADRB1/VEGFA/COMP/KCNMB4/GPR4/MFSD2A/EDN1/WDR35/CAV1/AGTR2/EDNRB/CDH5/ADM/SLC6A4/HMOX1	15
BP	GO:0035082	axoneme assembly	9/406	70/18866	1.847e-05	0.00124919	0.00102395	SPAG17/DNAH7/TTC25/RSPH1/DRC1/ARMC4/RSPH4A/DNAH5/TEKT2	9
BP	GO:0007389	pattern specification process	25/406	455/18866	1.95366e-05	0.0012858	0.00105396	FZD5/ROBO1/STC1/SEMA3A/BICC1/DYNC2H1/EPB41L5/RPGRIP1L/DLL4/NDRG4/SFRP2/IFT172/EDN1/MEOX1/ACVRL1/SOX17/MNS1/GREM1/HHIP/TTC25/DRC1/ENKUR/ARMC4/DNAH5/SOSTDC1	25
BP	GO:0071248	cellular response to metal ion	15/406	193/18866	1.96451e-05	0.0012858	0.00105396	BNIP3/SERPINF1/MT1F/EDN1/JUNB/MT1M/MT1E/FSTL3/MT1H/MT1HL1/MT1G/MT1X/MT2A/HMOX1/FOSB	15
BP	GO:0010810	regulation of cell-substrate adhesion	16/406	217/18866	2.01186e-05	0.0012959	0.00106224	COL1A1/EPHA3/FAM107A/POSTN/VEGFA/CCDC80/EPB41L5/EGFL6/THY1/CDH13/EMP2/ACVRL1/SPOCK2/GREM1/RRAS/AGR2	16
BP	GO:0048545	response to steroid hormone	21/406	346/18866	2.13664e-05	0.00134719	0.00110429	COL1A1/STC1/FAM107A/ZFP36/BCHE/SERPINF1/ERRFI1/SPP1/EDN1/TMF1/CAV1/AGL/AGTR2/ANXA3/IL6/FIBIN/CA2/ADM/ABCA3/FOSB/KDM5D	21
BP	GO:0030199	collagen fibril organization	8/406	55/18866	2.1579e-05	0.00134719	0.00110429	COL3A1/COL1A2/COL1A1/COL14A1/COL5A2/COMP/SFRP2/GREM1	8
BP	GO:0097530	granulocyte migration	13/406	150/18866	2.23458e-05	0.00137393	0.0011262	DAPK2/PLA2G1B/S100A12/CXCL2/EDN1/S100A8/CSF3R/CXCL13/S100A9/CCL2/CXCL6/IL1B/CCL20	13
BP	GO:0051091	positive regulation of DNA-binding transcription factor activity	18/406	270/18866	2.42195e-05	0.00146691	0.00120241	PLA2G1B/VEGFA/CSF3/FANK1/S100A12/AGER/MYOCD/RGCC/EDN1/S100A8/S100A9/CAV1/RTKN2/ANXA3/IL6/GREM1/LTF/IL1B	18
BP	GO:0030336	negative regulation of cell migration	21/406	350/18866	2.53254e-05	0.00151133	0.00123883	COL3A1/SULF1/ROBO1/STC1/SEMA3A/THY1/DLL4/SERPINF1/NDRG4/SFRP2/MYOCD/RGCC/RNF20/CXCL13/ACVRL1/ALOX15B/AGTR2/GREM1/RRAS/CCL2/HMOX1	21
BP	GO:1901888	regulation of cell junction assembly	15/406	200/18866	2.98443e-05	0.00175519	0.00143872	FZD5/EPHA3/FAM107A/VEGFA/LRRN1/RAB17/EPB41L5/THY1/THBS2/SEMA4A/SLITRK6/CAV1/ACVRL1/GREM1/IL1B	15
BP	GO:0030509	BMP signaling pathway	13/406	155/18866	3.16239e-05	0.00183328	0.00150273	SULF1/COMP/ID1/FBN1/SFRP2/SFRP4/FSTL3/ACVRL1/CDH5/TMEM100/GREM1/USP9Y/SOSTDC1	13
BP	GO:0048771	tissue remodeling	14/406	178/18866	3.24475e-05	0.00185454	0.00152015	CTHRC1/S1PR1/DLL4/AGER/SPP1/CAV1/ACVRL1/CTSK/AGTR2/IL6/GREM1/CLDN18/CA2/ELF3	14
BP	GO:0003341	cilium movement	13/406	156/18866	3.38379e-05	0.00190714	0.00156327	TMF1/ZBBX/SPAG17/DNAH7/TTC25/TTC29/DRC1/ARMC4/RSPH4A/DNAH9/DNAH5/TEKT2/TEKT1	13
BP	GO:0071560	cellular response to transforming growth factor beta stimulus	17/406	252/18866	3.49694e-05	0.00194392	0.00159342	COL3A1/COL1A2/LTBP1/COL1A1/ASPN/POSTN/EPB41L5/ID1/FBN1/LRRC32/MYOCD/EDN1/CAV1/ACVRL1/CDH5/ANKRD1/USP9Y	17
BP	GO:0050920	regulation of chemotaxis	16/406	229/18866	3.88273e-05	0.0021292	0.00174529	DAPK2/ROBO1/SEMA3A/VEGFA/CXCL14/S1PR1/CDH13/SEMA4A/AGER/EDN1/PLA2G7/CXCL13/ITGA2/IL6/GREM1/CCL2	16
BP	GO:0032496	response to lipopolysaccharide	20/406	334/18866	4.04939e-05	0.00219099	0.00179594	ZFP36/CSF3/CXCL2/EDN1/S100A8/WDR35/CXCL13/S100A9/LY96/EDNRB/IL6/FMO1/CTR9/CCL2/ADM/LCN2/ANKRD1/LTF/CXCL6/IL1B	20
BP	GO:0048738	cardiac muscle tissue development	16/406	231/18866	4.31207e-05	0.00230242	0.00188728	VEGFA/MYH11/IGF1/S1PR1/DLL4/TNNC1/PIM1/NDRG4/FHL2/MYOCD/EDN1/PLN/AGTR2/GREM1/DSP/ANKRD1	16
BP	GO:0098754	detoxification	12/406	138/18866	4.45165e-05	0.00234608	0.00192307	GPX8/GPX3/PIM1/MT1F/S100A9/MT1M/MT1E/MT1H/MT1HL1/MT1G/MT1X/MT2A	12
BP	GO:2000146	negative regulation of cell motility	21/406	365/18866	4.67108e-05	0.00243016	0.00199199	COL3A1/SULF1/ROBO1/STC1/SEMA3A/THY1/DLL4/SERPINF1/NDRG4/SFRP2/MYOCD/RGCC/RNF20/CXCL13/ACVRL1/ALOX15B/AGTR2/GREM1/RRAS/CCL2/HMOX1	21
BP	GO:0050678	regulation of epithelial cell proliferation	22/406	395/18866	5.02814e-05	0.00258281	0.00211711	CDH3/SULF1/ROBO1/ZFP36/VEGFA/IGF1/ID1/HYAL1/DLL4/CDH13/SERPINF1/ERRFI1/SFRP2/IFT172/RGCC/SERPINB5/CAV1/ACVRL1/EDNRB/CPB2/CCL2/HMOX1	22
BP	GO:0007044	cell-substrate junction assembly	10/406	99/18866	5.40379e-05	0.0027077	0.00221948	EPHA3/FAM107A/VEGFA/EPB41L5/THY1/KRT5/ITGA2/ACVRL1/GREM1/KRT14	10
BP	GO:0040013	negative regulation of locomotion	22/406	397/18866	5.41893e-05	0.0027077	0.00221948	COL3A1/SULF1/ROBO1/STC1/SEMA3A/THY1/DLL4/SERPINF1/NDRG4/SEMA4A/SFRP2/MYOCD/RGCC/RNF20/CXCL13/ACVRL1/ALOX15B/AGTR2/GREM1/RRAS/CCL2/HMOX1	22
BP	GO:0051090	regulation of DNA-binding transcription factor activity	24/406	455/18866	5.47145e-05	0.0027077	0.00221948	ARRB1/PLA2G1B/CDK5RAP3/VEGFA/CSF3/ID1/FANK1/S100A12/PIM1/AGER/MYOCD/RGCC/SFRP4/EDN1/S100A8/S100A9/CAV1/RTKN2/ANXA3/IL6/GREM1/HMOX1/LTF/IL1B	24
BP	GO:0043405	regulation of MAP kinase activity	20/406	342/18866	5.63401e-05	0.00275455	0.00225789	FZD5/ROBO1/ARRB1/PLA2G1B/CDK5RAP3/VEGFA/IGF1/DUSP7/SPRY4/S100A12/AGER/SFRP2/GADD45B/CD24/EDN1/CAV1/NEK10/PROK2/SERPINB3/IL1B	20
BP	GO:0051271	negative regulation of cellular component movement	22/406	400/18866	6.05613e-05	0.0028855	0.00236522	COL3A1/SULF1/ROBO1/STC1/SEMA3A/THY1/DLL4/SERPINF1/NDRG4/SEMA4A/SFRP2/MYOCD/RGCC/RNF20/CXCL13/ACVRL1/ALOX15B/AGTR2/GREM1/RRAS/CCL2/HMOX1	22
BP	GO:0060485	mesenchyme development	18/406	290/18866	6.17279e-05	0.0028855	0.00236522	COL1A1/EPHA3/ROBO1/SEMA3A/EPB41L5/SEMA4A/SFRP2/RGCC/EDN1/MEOX1/FAM83D/ACVRL1/EDNRB/IL6/TMEM100/GREM1/SERPINB3/IL1B	18
BP	GO:0043589	skin morphogenesis	4/406	11/18866	6.18626e-05	0.0028855	0.00236522	COL1A2/COL1A1/ERRFI1/ITGA2	4
BP	GO:1903011	negative regulation of bone development	4/406	11/18866	6.18626e-05	0.0028855	0.00236522	FBN1/GREM1/CLDN18/LTF	4
BP	GO:0070286	axonemal dynein complex assembly	6/406	33/18866	6.47945e-05	0.00298791	0.00244917	DNAH7/TTC25/DRC1/ARMC4/DNAH5/TEKT2	6
BP	GO:0150115	cell-substrate junction organization	10/406	102/18866	6.97824e-05	0.00318176	0.00260807	EPHA3/FAM107A/VEGFA/EPB41L5/THY1/KRT5/ITGA2/ACVRL1/GREM1/KRT14	10
BP	GO:0001570	vasculogenesis	9/406	83/18866	7.30045e-05	0.00322068	0.00263997	VEGFA/EMP2/MYOCD/JUNB/CAV1/SOX17/TMEM100/RRAS/ADM	9
BP	GO:0071772	response to BMP	13/406	168/18866	7.30169e-05	0.00322068	0.00263997	SULF1/COMP/ID1/FBN1/SFRP2/SFRP4/FSTL3/ACVRL1/CDH5/TMEM100/GREM1/USP9Y/SOSTDC1	13
BP	GO:0071773	cellular response to BMP stimulus	13/406	168/18866	7.30169e-05	0.00322068	0.00263997	SULF1/COMP/ID1/FBN1/SFRP2/SFRP4/FSTL3/ACVRL1/CDH5/TMEM100/GREM1/USP9Y/SOSTDC1	13
BP	GO:0035633	maintenance of blood-brain barrier	6/406	34/18866	7.72626e-05	0.00337131	0.00276344	VEGFA/MFSD2A/SLC1A1/ESAM/CDH5/IL6	6
BP	GO:0002027	regulation of heart rate	10/406	104/18866	8.23147e-05	0.00349234	0.00286265	SEMA3A/ADRB1/EDN1/SLC1A1/PLN/CAV1/AGTR2/CASQ2/ADM/DSP	10
BP	GO:0001952	regulation of cell-matrix adhesion	11/406	125/18866	8.26181e-05	0.00349234	0.00286265	EPHA3/FAM107A/POSTN/VEGFA/EPB41L5/THY1/CDH13/EMP2/ACVRL1/GREM1/RRAS	11
BP	GO:0007368	determination of left/right symmetry	11/406	125/18866	8.26181e-05	0.00349234	0.00286265	BICC1/DYNC2H1/RPGRIP1L/NDRG4/IFT172/SOX17/TTC25/DRC1/ENKUR/ARMC4/DNAH5	11
BP	GO:0007584	response to nutrient	13/406	171/18866	8.74799e-05	0.00365973	0.00299985	COL1A1/STC1/POSTN/BCHE/PIM1/SPP1/SFRP2/ITGA2/AGL/TNC/SLC6A4/CYP24A1/HMOX1	13
BP	GO:0071496	cellular response to external stimulus	19/406	326/18866	8.99716e-05	0.00372556	0.00305382	GABARAPL1/COL1A1/BNIP3/FAM107A/POSTN/MMP7/PIM1/SFRP2/MFSD2A/MYOCD/ITGA2/TNC/VCAM1/CYP24A1/NR4A2/HMOX1/LCN2/ANKRD1/IL1B	19
BP	GO:0071241	cellular response to inorganic substance	15/406	221/18866	9.34645e-05	0.0038311	0.00314033	BNIP3/SERPINF1/MT1F/EDN1/JUNB/MT1M/MT1E/FSTL3/MT1H/MT1HL1/MT1G/MT1X/MT2A/HMOX1/FOSB	15
BP	GO:0071219	cellular response to molecule of bacterial origin	15/406	222/18866	9.83084e-05	0.00398829	0.00326918	FZD5/ZFP36/CSF3/CXCL2/CXCL13/LY96/EDNRB/IL6/CTR9/CCL2/LCN2/ANKRD1/LTF/CXCL6/IL1B	15
BP	GO:0010632	regulation of epithelial cell migration	18/406	301/18866	9.9265e-05	0.00398829	0.00326918	STC1/SEMA3A/VEGFA/EPB41L5/HYAL1/DLL4/SERPINF1/SEMA4A/EMP2/RGCC/EDN1/CXCL13/ITGA2/ACVRL1/AGTR2/ANXA3/RRAS/HMOX1	18
BP	GO:0007178	transmembrane receptor protein serine/threonine kinase signaling pathway	20/406	359/18866	0.000109457	0.00435468	0.0035695	COL3A1/COL1A2/LTBP1/ASPN/SULF1/COMP/ID1/FBN1/LRRC32/SFRP2/MYOCD/SFRP4/CAV1/FSTL3/ACVRL1/CDH5/TMEM100/GREM1/USP9Y/SOSTDC1	20
BP	GO:0048762	mesenchymal cell differentiation	15/406	229/18866	0.000138783	0.00546779	0.00448191	COL1A1/EPHA3/SEMA3A/EPB41L5/SEMA4A/SFRP2/RGCC/EDN1/FAM83D/EDNRB/IL6/TMEM100/GREM1/SERPINB3/IL1B	15
BP	GO:0060348	bone development	14/406	204/18866	0.000141563	0.00552367	0.00452772	LRRC17/COL1A1/SULF1/STC1/COMP/IGF1/FBN1/SFRP2/IFT172/SFRP4/MMP13/GREM1/CLDN18/LTF	14
BP	GO:0033273	response to vitamin	9/406	91/18866	0.000149685	0.00578497	0.0047419	COL1A1/STC1/POSTN/BCHE/PIM1/SPP1/ITGA2/TNC/CYP24A1	9
BP	GO:0001649	osteoblast differentiation	15/406	231/18866	0.000152728	0.00584689	0.00479265	COL1A1/CEBPD/FIGNL1/IGF1/CTHRC1/ID1/SPP1/SFRP2/FHL2/JUNB/TNC/IL6/GREM1/CYP24A1/LTF	15
BP	GO:0003158	endothelium development	11/406	135/18866	0.000164679	0.00624548	0.00511938	COL15A1/STC1/VEGFA/ID1/S1PR1/DLL4/ACVRL1/SOX17/CDH5/TMEM100/IL1B	11
BP	GO:0050927	positive regulation of positive chemotaxis	5/406	25/18866	0.000167692	0.00630086	0.00516477	VEGFA/S1PR1/CDH13/AGER/ITGA2	5
BP	GO:0071222	cellular response to lipopolysaccharide	14/406	208/18866	0.000173493	0.00645903	0.00529442	ZFP36/CSF3/CXCL2/CXCL13/LY96/EDNRB/IL6/CTR9/CCL2/LCN2/ANKRD1/LTF/CXCL6/IL1B	14
BP	GO:0030510	regulation of BMP signaling pathway	9/406	93/18866	0.000176896	0.00652584	0.00534919	SULF1/FBN1/SFRP2/SFRP4/FSTL3/ACVRL1/CDH5/GREM1/SOSTDC1	9
BP	GO:0001894	tissue homeostasis	16/406	261/18866	0.000180477	0.00659796	0.00540831	CDH3/VEGFA/S1PR1/SPP1/MFSD2A/VSIG1/SLC1A1/CTSK/ESAM/CDH5/IL6/CLDN18/CA2/PROM1/MUC4/LTF	16
BP	GO:1904018	positive regulation of vasculature development	15/406	235/18866	0.000184306	0.0066778	0.00547375	VEGFA/HYAL1/SFRP2/MYOCD/ANGPTL4/ACVRL1/CDH5/ANXA3/TMEM100/GREM1/C6/RRAS/ADM/HMOX1/IL1B	15
BP	GO:1904035	regulation of epithelial cell apoptotic process	9/406	94/18866	0.000191973	0.00689405	0.00565101	ZFP36/PLA2G1B/RGCC/SFRP4/ANGPTL4/CDH5/IL6/CCL2/HMOX1	9
BP	GO:0050926	regulation of positive chemotaxis	5/406	26/18866	0.000203976	0.00726082	0.00595165	VEGFA/S1PR1/CDH13/AGER/ITGA2	5
BP	GO:0052547	regulation of peptidase activity	23/406	466/18866	0.000207519	0.00732271	0.00600238	ST20/COL6A3/ROBO1/ARRB1/VEGFA/SERPINF1/SOX7/AGER/USP47/SFRP2/SERPIND1/SERPINB5/S100A8/WDR35/S100A9/SERPINI2/CAV1/SPOCK2/PI15/IFI6/NEK5/SERPINB3/LTF	23
BP	GO:0002685	regulation of leukocyte migration	14/406	212/18866	0.00021146	0.00739744	0.00606363	DAPK2/VEGFA/CXCL14/THY1/AGER/EDN1/PLA2G7/CXCL13/ITGA2/IL6/GREM1/CCL2/HMOX1/CCL20	14
BP	GO:0061138	morphogenesis of a branching epithelium	13/406	187/18866	0.000214094	0.0074256	0.00608671	FZD5/SULF1/SEMA3A/VEGFA/DLL4/SOCS3/SFRP2/EDN1/AGTR2/TNC/GREM1/HHIP/ADM	13
BP	GO:0045446	endothelial cell differentiation	10/406	117/18866	0.000219722	0.0075562	0.00619377	COL15A1/STC1/VEGFA/ID1/S1PR1/ACVRL1/SOX17/CDH5/TMEM100/IL1B	10
BP	GO:0002251	organ or tissue specific immune response	6/406	41/18866	0.000227509	0.00775825	0.00635938	PLA2G1B/RAB17/BPIFB1/IL6/LTF/BPIFA1	6
BP	GO:0002687	positive regulation of leukocyte migration	11/406	142/18866	0.000256599	0.00861735	0.00706358	DAPK2/VEGFA/CXCL14/THY1/AGER/EDN1/PLA2G7/CXCL13/ITGA2/IL6/CCL20	11
BP	GO:0031667	response to nutrient levels	23/406	473/18866	0.000256949	0.00861735	0.00706358	GABARAPL1/COL1A1/BNIP3/STC1/FAM107A/ZFP36/POSTN/ADRB1/MMP7/BCHE/PIM1/SPP1/SFRP2/MFSD2A/ITGA2/AGL/NUCB2/TNC/ADM/SLC6A4/CYP24A1/HMOX1/LCN2	23
BP	GO:0048732	gland development	22/406	443/18866	0.000260668	0.00867043	0.0071071	IRS2/SULF1/ROBO1/SEMA3A/CDK5RAP3/VEGFA/RPGRIP1L/SERPINF1/SLC46A2/SOCS2/SERPINB5/WDR35/CAV1/ITGA2/FSTL3/ALOX15B/TNC/IL6/CPB2/ELF3/HMOX1/SOSTDC1	22
BP	GO:0071385	cellular response to glucocorticoid stimulus	7/406	59/18866	0.000264068	0.00871209	0.00714124	STC1/FAM107A/ZFP36/SERPINF1/ERRFI1/EDN1/AGTR2	7
BP	GO:0035296	regulation of tube diameter	11/406	143/18866	0.000272726	0.00885376	0.00725737	ADRB1/COMP/KCNMB4/EDN1/WDR35/CAV1/AGTR2/EDNRB/ADM/SLC6A4/HMOX1	11
BP	GO:0097746	regulation of blood vessel diameter	11/406	143/18866	0.000272726	0.00885376	0.00725737	ADRB1/COMP/KCNMB4/EDN1/WDR35/CAV1/AGTR2/EDNRB/ADM/SLC6A4/HMOX1	11
BP	GO:0035150	regulation of tube size	11/406	144/18866	0.000289699	0.00925668	0.00758764	ADRB1/COMP/KCNMB4/EDN1/WDR35/CAV1/AGTR2/EDNRB/ADM/SLC6A4/HMOX1	11
BP	GO:0050921	positive regulation of chemotaxis	11/406	144/18866	0.000289699	0.00925668	0.00758764	DAPK2/VEGFA/CXCL14/S1PR1/CDH13/AGER/EDN1/PLA2G7/CXCL13/ITGA2/IL6	11
BP	GO:0071216	cellular response to biotic stimulus	15/406	246/18866	0.000301932	0.00957219	0.00784626	FZD5/ZFP36/CSF3/CXCL2/CXCL13/LY96/EDNRB/IL6/CTR9/CCL2/LCN2/ANKRD1/LTF/CXCL6/IL1B	15
BP	GO:0010811	positive regulation of cell-substrate adhesion	10/406	122/18866	0.000308776	0.00966916	0.00792575	VEGFA/CCDC80/EPB41L5/EGFL6/THY1/CDH13/EMP2/SPOCK2/RRAS/AGR2	10
BP	GO:0001666	response to hypoxia	19/406	359/18866	0.000309756	0.00966916	0.00792575	BNIP3/STC1/HIF3A/POSTN/VEGFA/AGER/MYOCD/RGCC/CD24/EDN1/ANGPTL4/CAV1/ITGA2/ACVRL1/ADM/SLC6A4/NR4A2/HMOX1/ANKRD1	19
BP	GO:2001212	regulation of vasculogenesis	4/406	16/18866	0.000313239	0.00970324	0.00795368	EMP2/TMEM100/RRAS/ADM	4
BP	GO:0015908	fatty acid transport	9/406	101/18866	0.000330356	0.010156	0.00832477	IRS2/PLA2G1B/MFSD2A/EDN1/SLC27A2/SLCO2A1/AGTR2/IL1B/PLA2G2A	9
BP	GO:0031670	cellular response to nutrient	6/406	44/18866	0.000338295	0.0103218	0.00846071	COL1A1/POSTN/PIM1/TNC/CYP24A1/HMOX1	6
BP	GO:0030307	positive regulation of cell growth	12/406	171/18866	0.000340978	0.010326	0.00846419	VEGFA/IGF1/HYAL1/USP47/SFRP2/MFSD2A/EDN1/S100A8/CRABP2/S100A9/TNFRSF12A/PRSS2	12
BP	GO:0045671	negative regulation of osteoclast differentiation	5/406	29/18866	0.000349221	0.0104973	0.00860458	LRRC17/FBN1/FSTL3/CLDN18/LTF	5
BP	GO:0009636	response to toxic substance	15/406	250/18866	0.000358418	0.0106701	0.0087462	GPX8/GPX3/PIM1/MT1F/WDR35/S100A9/MT1M/MT1E/MT1H/MT1HL1/MT1G/MT1X/MT2A/SLC6A4/LCN2	15
BP	GO:0071384	cellular response to corticosteroid stimulus	7/406	62/18866	0.000360227	0.0106701	0.0087462	STC1/FAM107A/ZFP36/SERPINF1/ERRFI1/EDN1/AGTR2	7
BP	GO:0022617	extracellular matrix disassembly	8/406	82/18866	0.000381363	0.0112143	0.00919227	MMP7/FAP/MMP1/MMP13/CTSK/IL6/PRSS2/MMP10	8
BP	GO:0070482	response to oxygen levels	20/406	396/18866	0.000396908	0.0114507	0.0093861	COL1A1/BNIP3/STC1/HIF3A/POSTN/VEGFA/AGER/MYOCD/RGCC/CD24/EDN1/ANGPTL4/CAV1/ITGA2/ACVRL1/ADM/SLC6A4/NR4A2/HMOX1/ANKRD1	20
BP	GO:0051893	regulation of focal adhesion assembly	7/406	63/18866	0.00039787	0.0114507	0.0093861	EPHA3/FAM107A/VEGFA/EPB41L5/THY1/ACVRL1/GREM1	7
BP	GO:0090109	regulation of cell-substrate junction assembly	7/406	63/18866	0.00039787	0.0114507	0.0093861	EPHA3/FAM107A/VEGFA/EPB41L5/THY1/ACVRL1/GREM1	7
BP	GO:0048041	focal adhesion assembly	8/406	83/18866	0.000414254	0.0118383	0.00970381	EPHA3/FAM107A/VEGFA/EPB41L5/THY1/ITGA2/ACVRL1/GREM1	8
BP	GO:0001763	morphogenesis of a branching structure	13/406	201/18866	0.000430804	0.0122252	0.0100209	FZD5/SULF1/SEMA3A/VEGFA/DLL4/SOCS3/SFRP2/EDN1/AGTR2/TNC/GREM1/HHIP/ADM	13
BP	GO:0051047	positive regulation of secretion	18/406	340/18866	0.000441248	0.0124346	0.0101926	SYTL2/IRS2/ARRB1/PLA2G1B/IGF1/SPP1/RGCC/EDN1/S100A8/TMF1/AGTR2/EDNRB/EXOC1/IL6/CPB2/SLC6A4/ANKRD1/IL1B	18
BP	GO:0001837	epithelial to mesenchymal transition	11/406	152/18866	0.000460398	0.0128848	0.0105616	COL1A1/EPHA3/EPB41L5/SFRP2/RGCC/FAM83D/IL6/TMEM100/GREM1/SERPINB3/IL1B	11
BP	GO:0036293	response to decreased oxygen levels	19/406	371/18866	0.000464925	0.0129224	0.0105924	BNIP3/STC1/HIF3A/POSTN/VEGFA/AGER/MYOCD/RGCC/CD24/EDN1/ANGPTL4/CAV1/ITGA2/ACVRL1/ADM/SLC6A4/NR4A2/HMOX1/ANKRD1	19
BP	GO:0071774	response to fibroblast growth factor	11/406	153/18866	0.000486697	0.0134355	0.011013	COL1A1/SULF1/ZFP36/POSTN/SPRY4/HYAL1/DLL4/CXCL13/TNC/HHIP/CCL2	11
BP	GO:0003007	heart morphogenesis	15/406	258/18866	0.000499047	0.0136833	0.0112161	ROBO1/VEGFA/S1PR1/DLL4/TNNC1/PIM1/NDRG4/SFRP2/FHL2/IFT172/ACVRL1/SOX17/TMEM100/DSP/ANKRD1	15
BP	GO:0052548	regulation of endopeptidase activity	21/406	434/18866	0.00050321	0.0137049	0.0112338	ST20/COL6A3/ROBO1/ARRB1/VEGFA/SERPINF1/SOX7/AGER/USP47/SFRP2/SERPIND1/SERPINB5/S100A8/WDR35/S100A9/SERPINI2/SPOCK2/IFI6/NEK5/SERPINB3/LTF	21
BP	GO:0097756	negative regulation of blood vessel diameter	8/406	86/18866	0.000527004	0.0142433	0.0116751	COMP/KCNMB4/EDN1/WDR35/CAV1/EDNRB/ADM/SLC6A4	8
BP	GO:0150116	regulation of cell-substrate junction organization	7/406	66/18866	0.000529999	0.0142433	0.0116751	EPHA3/FAM107A/VEGFA/EPB41L5/THY1/ACVRL1/GREM1	7
BP	GO:0045601	regulation of endothelial cell differentiation	6/406	48/18866	0.00054707	0.0146053	0.0119719	VEGFA/ID1/ACVRL1/CDH5/TMEM100/IL1B	6
BP	GO:0071295	cellular response to vitamin	5/406	32/18866	0.000561637	0.0148962	0.0122103	COL1A1/POSTN/PIM1/TNC/CYP24A1	5
BP	GO:0006939	smooth muscle contraction	9/406	109/18866	0.000580266	0.0152125	0.0124696	SULF1/COMP/MYH11/MYOCD/EDN1/CAV1/ITGA2/EDNRB/PROK2	9
BP	GO:0034332	adherens junction organization	7/406	67/18866	0.00058106	0.0152125	0.0124696	CDH3/VEGFA/CDH2/CDH13/CDH5/DSP/CDHR3	7
BP	GO:0045766	positive regulation of angiogenesis	13/406	208/18866	0.000595634	0.0153581	0.012589	VEGFA/HYAL1/SFRP2/ANGPTL4/ACVRL1/CDH5/ANXA3/GREM1/C6/RRAS/ADM/HMOX1/IL1B	13
BP	GO:0060537	muscle tissue development	20/406	409/18866	0.000596505	0.0153581	0.012589	COL3A1/VEGFA/MYH11/IGF1/S1PR1/DLL4/TNNC1/PIM1/NDRG4/FHL2/MYOCD/EDN1/PLN/CAV1/MAFF/AGTR2/GREM1/EYA2/DSP/ANKRD1	20
BP	GO:0090288	negative regulation of cellular response to growth factor stimulus	12/406	182/18866	0.000597976	0.0153581	0.012589	LTBP1/ASPN/SULF1/SPRY4/FBN1/SFRP2/CXCL13/CAV1/FSTL3/AGTR2/GREM1/SOSTDC1	12
BP	GO:0009612	response to mechanical stimulus	13/406	209/18866	0.000623044	0.0159013	0.0130342	COL3A1/COL1A1/BNIP3/POSTN/MMP7/SLITRK6/EDN1/STRBP/ITGA2/TNC/ANKRD1/IL1B/FOSB	13
BP	GO:0051346	negative regulation of hydrolase activity	22/406	473/18866	0.0006329	0.0159626	0.0130844	COL6A3/SYTL2/ARRB1/PHACTR1/VEGFA/PPP1R14C/SERPINF1/USP47/SFRP2/PPP1R15A/MAP2/SERPIND1/SERPINB5/PLN/ANGPTL4/SERPINI2/SPOCK2/PI15/IFI6/SERPINB3/LTF/PTX3	22
BP	GO:0043406	positive regulation of MAP kinase activity	15/406	264/18866	0.000633311	0.0159626	0.0130844	FZD5/ROBO1/ARRB1/PLA2G1B/VEGFA/IGF1/DUSP7/S100A12/AGER/GADD45B/CD24/EDN1/NEK10/PROK2/IL1B	15
BP	GO:2001233	regulation of apoptotic signaling pathway	20/406	413/18866	0.000673266	0.0166085	0.0136139	DAPK2/BNIP3/FIGNL1/IGF1/ITPRIP/USP47/SFRP2/S100A8/WDR35/S100A9/CAV1/AGTR2/RTKN2/TNFRSF12A/EYA2/IFI6/NR4A2/HMOX1/G0S2/IL1B	20
BP	GO:0010594	regulation of endothelial cell migration	14/406	238/18866	0.000678659	0.0166085	0.0136139	STC1/VEGFA/DLL4/SERPINF1/SEMA4A/EMP2/RGCC/EDN1/CXCL13/ACVRL1/AGTR2/ANXA3/RRAS/HMOX1	14
BP	GO:0046850	regulation of bone remodeling	6/406	50/18866	0.000683291	0.0166085	0.0136139	S1PR1/SPP1/IL6/GREM1/CLDN18/CA2	6
BP	GO:0071715	icosanoid transport	6/406	50/18866	0.000683291	0.0166085	0.0136139	PLA2G1B/EDN1/SLCO2A1/AGTR2/IL1B/PLA2G2A	6
BP	GO:1901571	fatty acid derivative transport	6/406	50/18866	0.000683291	0.0166085	0.0136139	PLA2G1B/EDN1/SLCO2A1/AGTR2/IL1B/PLA2G2A	6
BP	GO:0001701	in utero embryonic development	19/406	383/18866	0.000683494	0.0166085	0.0136139	FZD5/NECAB1/VEGFA/EPB41L5/IGF1/RPGRIP1L/SOCS3/DSC3/EDN1/JUNB/MAFF/MSH2/ACVRL1/SOX17/TMEM100/C6/CTR9/ADM/ELF3	19
BP	GO:0008217	regulation of blood pressure	12/406	187/18866	0.000759902	0.0183553	0.0150457	COL1A2/POSTN/ADRB1/EMP2/EDN1/ACVRL1/AGTR2/EDNRB/ADM/ERAP2/HMOX1/CPA3	12
BP	GO:0046849	bone remodeling	8/406	91/18866	0.000769165	0.0184691	0.015139	CTHRC1/S1PR1/SPP1/CTSK/IL6/GREM1/CLDN18/CA2	8
BP	GO:0045056	transcytosis	4/406	20/18866	0.000778946	0.0185939	0.0152413	GPIHBP1/RAB17/AGER/MFSD2A	4
BP	GO:2001236	regulation of extrinsic apoptotic signaling pathway	11/406	162/18866	0.000785154	0.0186325	0.0152729	IGF1/ITPRIP/SFRP2/CAV1/AGTR2/TNFRSF12A/EYA2/IFI6/HMOX1/G0S2/IL1B	11
BP	GO:0014706	striated muscle tissue development	19/406	389/18866	0.000822649	0.0193966	0.0158993	VEGFA/MYH11/IGF1/S1PR1/DLL4/TNNC1/PIM1/NDRG4/FHL2/MYOCD/EDN1/PLN/CAV1/MAFF/AGTR2/GREM1/EYA2/DSP/ANKRD1	19
BP	GO:0009953	dorsal/ventral pattern formation	8/406	92/18866	0.000826913	0.0193966	0.0158993	DYNC2H1/DLL4/IFT172/EDN1/ACVRL1/GREM1/HHIP/SOSTDC1	8
BP	GO:0001655	urogenital system development	17/406	330/18866	0.000854684	0.0198005	0.0162303	SULF1/VEGFA/RPGRIP1L/FBN1/GPR4/SERPINF1/MYOCD/CD24/SERPINB5/FSTL3/ALOX15B/AGTR2/SOX17/TNC/GREM1/CA2/PROM1	17
BP	GO:0033687	osteoblast proliferation	5/406	35/18866	0.000858768	0.0198005	0.0162303	FIGNL1/CTHRC1/JUNB/GREM1/LTF	5
BP	GO:0098801	regulation of renal system process	5/406	35/18866	0.000858768	0.0198005	0.0162303	STC1/EMP2/EDN1/AGTR2/EDNRB	5
BP	GO:0045927	positive regulation of growth	15/406	274/18866	0.000925381	0.0212158	0.0173905	VEGFA/IGF1/HYAL1/PIM1/USP47/SFRP2/MFSD2A/CACNA2D2/EDN1/S100A8/CRABP2/S100A9/TNFRSF12A/PRSS2/AGR2	15
BP	GO:1904019	epithelial cell apoptotic process	9/406	117/18866	0.000967368	0.0220538	0.0180774	ZFP36/PLA2G1B/RGCC/SFRP4/ANGPTL4/CDH5/IL6/CCL2/HMOX1	9
BP	GO:0033280	response to vitamin D	5/406	36/18866	0.000979875	0.0222141	0.0182088	STC1/PIM1/SPP1/TNC/CYP24A1	5
BP	GO:0007156	homophilic cell adhesion via plasma membrane adhesion molecules	11/406	168/18866	0.00105834	0.0237824	0.0194943	CDH3/HMCN1/ROBO1/FAT1/CDH2/CDH13/DSC3/ESAM/CDH5/FAT2/CDHR3	11
BP	GO:0035581	sequestering of extracellular ligand from receptor	3/406	10/18866	0.00106077	0.0237824	0.0194943	LTBP1/FBN1/GREM1	3
BP	GO:0034104	negative regulation of tissue remodeling	4/406	22/18866	0.00113675	0.0252562	0.0207024	AGER/IL6/GREM1/CLDN18	4
BP	GO:0001954	positive regulation of cell-matrix adhesion	6/406	55/18866	0.00113909	0.0252562	0.0207024	VEGFA/EPB41L5/THY1/CDH13/EMP2/RRAS	6
BP	GO:0030858	positive regulation of epithelial cell differentiation	7/406	75/18866	0.00114518	0.0252562	0.0207024	CD24/SFRP4/ACVRL1/ALOX15B/CDH5/TMEM100/PROM1	7
BP	GO:0031668	cellular response to extracellular stimulus	14/406	253/18866	0.00122431	0.0268554	0.0220132	GABARAPL1/COL1A1/FAM107A/POSTN/PIM1/SFRP2/MFSD2A/MYOCD/TNC/VCAM1/CYP24A1/NR4A2/HMOX1/LCN2	14
BP	GO:0044344	cellular response to fibroblast growth factor stimulus	10/406	146/18866	0.00125894	0.0273327	0.0224044	COL1A1/SULF1/ZFP36/POSTN/SPRY4/HYAL1/DLL4/CXCL13/HHIP/CCL2	10
BP	GO:0002385	mucosal immune response	5/406	38/18866	0.00125954	0.0273327	0.0224044	PLA2G1B/RAB17/BPIFB1/LTF/BPIFA1	5
BP	GO:0044706	multi-multicellular organism process	13/406	226/18866	0.00127907	0.0276089	0.0226308	STC1/MMP7/VEGFA/SPP1/EMP2/EDN1/JUNB/ITGA2/MAFF/ADM/SLC6A4/IL1B/FOSB	13
BP	GO:0010721	negative regulation of cell development	17/406	343/18866	0.00130125	0.0279391	0.0229015	COL3A1/POSTN/SEMA3A/VEGFA/IGF1/ID1/THY1/FBN1/SEMA4A/SPP1/MAP2/EDNRB/IL6/CLDN18/SLC6A4/LTF/IL1B	17
BP	GO:0010717	regulation of epithelial to mesenchymal transition	8/406	99/18866	0.00133564	0.0285264	0.0233829	COL1A1/EPHA3/SFRP2/RGCC/IL6/GREM1/SERPINB3/IL1B	8
BP	GO:0071902	positive regulation of protein serine/threonine kinase activity	17/406	345/18866	0.00138499	0.0294257	0.02412	FZD5/ROBO1/ARRB1/PLA2G1B/VEGFA/IGF1/DUSP7/S100A12/AGER/RGCC/GADD45B/CD24/EDN1/NEK10/PROK2/LTF/IL1B	17
BP	GO:0010952	positive regulation of peptidase activity	12/406	201/18866	0.00141878	0.029831	0.0244523	ST20/ROBO1/ARRB1/SOX7/AGER/SFRP2/S100A8/WDR35/S100A9/CAV1/NEK5/SERPINB3	12
BP	GO:0031099	regeneration	12/406	201/18866	0.00141878	0.029831	0.0244523	PTGFRN/POSTN/IGF1/THY1/SPP1/WDR35/TNC/ANXA3/IL6/CPB2/ADM/HMOX1	12
BP	GO:0042447	hormone catabolic process	3/406	11/18866	0.00143536	0.0298703	0.0244845	DIO2/HSD17B6/SPP1	3
BP	GO:2000035	regulation of stem cell division	3/406	11/18866	0.00143536	0.0298703	0.0244845	SFRP2/NAP1L2/SOX17	3
BP	GO:0042310	vasoconstriction	7/406	78/18866	0.00144283	0.0298725	0.0244863	COMP/KCNMB4/EDN1/CAV1/EDNRB/ADM/SLC6A4	7
BP	GO:0002688	regulation of leukocyte chemotaxis	9/406	124/18866	0.00145775	0.0298764	0.0244895	DAPK2/VEGFA/CXCL14/EDN1/PLA2G7/CXCL13/IL6/GREM1/CCL2	9
BP	GO:0022612	gland morphogenesis	9/406	124/18866	0.00145775	0.0298764	0.0244895	SULF1/SEMA3A/SERPINB5/CAV1/TNC/IL6/CPB2/ELF3/SOSTDC1	9
BP	GO:0050680	negative regulation of epithelial cell proliferation	11/406	175/18866	0.00147167	0.0300102	0.0245991	SULF1/ROBO1/DLL4/SERPINF1/SFRP2/IFT172/RGCC/CAV1/ACVRL1/CPB2/CCL2	11
BP	GO:0007179	transforming growth factor beta receptor signaling pathway	12/406	202/18866	0.00147986	0.0300263	0.0246124	COL3A1/COL1A2/LTBP1/ASPN/ID1/FBN1/LRRC32/MYOCD/CAV1/ACVRL1/CDH5/USP9Y	12
BP	GO:0043407	negative regulation of MAP kinase activity	7/406	79/18866	0.0015544	0.0312911	0.0256491	CDK5RAP3/DUSP7/SPRY4/SFRP2/CAV1/SERPINB3/IL1B	7
BP	GO:0048608	reproductive structure development	20/406	443/18866	0.00157253	0.0312911	0.0256491	FZD5/SULF1/STC1/ARRB1/SEMA3A/VEGFA/SOCS3/SERPINF1/SPP1/SFRP2/MYOCD/SERPINB5/TMF1/JUNB/MSH2/FSTL3/ALOX15B/TNC/ADM/PTX3	20
BP	GO:0035735	intraciliary transport involved in cilium assembly	5/406	40/18866	0.00159414	0.0312911	0.0256491	DYNC2H1/IFT172/WDR35/KIF3A/DYNLRB2	5
BP	GO:0090184	positive regulation of kidney development	5/406	40/18866	0.00159414	0.0312911	0.0256491	VEGFA/CD24/AGTR2/GREM1/PROM1	5
BP	GO:0140353	lipid export from cell	5/406	40/18866	0.00159414	0.0312911	0.0256491	SPP1/EDN1/TMF1/AGTR2/IL1B	5
BP	GO:0044062	regulation of excretion	4/406	24/18866	0.00159617	0.0312911	0.0256491	STC1/EDN1/AGTR2/EDNRB	4
BP	GO:0045724	positive regulation of cilium assembly	4/406	24/18866	0.00159617	0.0312911	0.0256491	DZIP1/CCDC88A/CCP110/MNS1	4
BP	GO:0060840	artery development	8/406	102/18866	0.00161833	0.0315729	0.0258801	COL3A1/LTBP1/ROBO1/VEGFA/COMP/DLL4/MYOCD/ACVRL1	8
BP	GO:0097193	intrinsic apoptotic signaling pathway	15/406	290/18866	0.00162652	0.0315809	0.0258866	DAPK2/BNIP3/FIGNL1/USP47/SFRP2/PPP1R15A/CD24/S100A8/S100A9/CAV1/MSH2/ZNF385B/RTKN2/IFI6/HMOX1	15
BP	GO:0001704	formation of primary germ layer	9/406	127/18866	0.00172132	0.0331257	0.0271529	COL5A2/EPB41L5/SOX7/ITGA7/SFRP2/ITGA2/SOX17/CTR9/EYA2	9
BP	GO:1901890	positive regulation of cell junction assembly	8/406	103/18866	0.00172241	0.0331257	0.0271529	VEGFA/LRRN1/EPB41L5/THY1/THBS2/SEMA4A/SLITRK6/CAV1	8
BP	GO:0061458	reproductive system development	20/406	447/18866	0.00174774	0.0334544	0.0274223	FZD5/SULF1/STC1/ARRB1/SEMA3A/VEGFA/SOCS3/SERPINF1/SPP1/SFRP2/MYOCD/SERPINB5/TMF1/JUNB/MSH2/FSTL3/ALOX15B/TNC/ADM/PTX3	20
BP	GO:0048638	regulation of developmental growth	17/406	353/18866	0.00176704	0.0336651	0.0275951	SEMA3A/ADRB1/VEGFA/IGF1/PIM1/SEMA4A/SPP1/SFRP2/MFSD2A/MAP2/CACNA2D2/SOCS2/EDN1/CRABP2/TNFRSF12A/AGR2/SLC6A4	17
BP	GO:0071548	response to dexamethasone	5/406	41/18866	0.00178395	0.0338284	0.0277289	SERPINF1/ERRFI1/EDN1/AGTR2/FIBIN	5
BP	GO:0002092	positive regulation of receptor internalization	4/406	25/18866	0.00186826	0.0342731	0.0280934	ARRB1/VEGFA/SFRP4/GREM1	4
BP	GO:0003002	regionalization	17/406	355/18866	0.00187532	0.0342731	0.0280934	FZD5/ROBO1/SEMA3A/DYNC2H1/EPB41L5/RPGRIP1L/DLL4/SFRP2/IFT172/EDN1/MEOX1/ACVRL1/SOX17/MNS1/GREM1/HHIP/SOSTDC1	17
BP	GO:0060560	developmental growth involved in morphogenesis	13/406	236/18866	0.00188217	0.0342731	0.0280934	DCLK1/POSTN/SEMA3A/VEGFA/EPB41L5/S1PR1/SEMA4A/SPP1/SFRP2/MAP2/CRABP2/TNC/TNFRSF12A	13
BP	GO:0035630	bone mineralization involved in bone maturation	3/406	12/18866	0.00188341	0.0342731	0.0280934	IGF1/GREM1/LTF	3
BP	GO:0060670	branching involved in labyrinthine layer morphogenesis	3/406	12/18866	0.00188341	0.0342731	0.0280934	FZD5/SOCS3/ADM	3
BP	GO:1900115	extracellular regulation of signal transduction	3/406	12/18866	0.00188341	0.0342731	0.0280934	LTBP1/FBN1/GREM1	3
BP	GO:1900116	extracellular negative regulation of signal transduction	3/406	12/18866	0.00188341	0.0342731	0.0280934	LTBP1/FBN1/GREM1	3
BP	GO:2001204	regulation of osteoclast development	3/406	12/18866	0.00188341	0.0342731	0.0280934	FBN1/CLDN18/LTF	3
BP	GO:2001214	positive regulation of vasculogenesis	3/406	12/18866	0.00188341	0.0342731	0.0280934	TMEM100/RRAS/ADM	3
BP	GO:0051146	striated muscle cell differentiation	15/406	295/18866	0.00192069	0.0346929	0.0284375	PTGFRN/VEGFA/COMP/MYH11/CDH2/IGF1/FHL2/MYOCD/CACNA2D2/EDN1/AGTR2/GREM1/CASQ2/ANKRD1/NEK5	15
BP	GO:0010950	positive regulation of endopeptidase activity	11/406	181/18866	0.00192358	0.0346929	0.0284375	ST20/ROBO1/ARRB1/SOX7/AGER/SFRP2/S100A8/WDR35/S100A9/NEK5/SERPINB3	11
BP	GO:0051348	negative regulation of transferase activity	15/406	296/18866	0.00198455	0.035571	0.0291573	IRS2/ZFP36/CDK5RAP3/DUSP7/SPRY4/THY1/ITPRIP/SOCS3/ERRFI1/SFRP2/MYOCD/GADD45B/CAV1/SERPINB3/IL1B	15
BP	GO:1904037	positive regulation of epithelial cell apoptotic process	5/406	42/18866	0.0019898	0.035571	0.0291573	PLA2G1B/RGCC/SFRP4/IL6/CCL2	5
BP	GO:0045216	cell-cell junction organization	12/406	210/18866	0.00205098	0.0365039	0.029922	CDH3/FZD5/VEGFA/CDH2/CDH13/CAV1/ESAM/CDH5/CLDN18/DSP/CDHR3/IL1B	12
BP	GO:0048592	eye morphogenesis	10/406	156/18866	0.00206432	0.0365808	0.029985	FZD5/COL5A2/FAT1/VEGFA/THY1/RPGRIP1L/FBN1/MFSD2A/IFT172/PROM1	10
BP	GO:0042692	muscle cell differentiation	18/406	390/18866	0.00209019	0.0366302	0.0300255	PTGFRN/VEGFA/COMP/MYH11/CDH2/IGF1/TMEM204/FHL2/MYOCD/CACNA2D2/EDN1/AGTR2/EDNRB/GREM1/CASQ2/ADM/ANKRD1/NEK5	18
BP	GO:0055001	muscle cell development	11/406	183/18866	0.00209718	0.0366302	0.0300255	VEGFA/COMP/MYH11/IGF1/FHL2/CACNA2D2/EDN1/AGTR2/CASQ2/ADM/ANKRD1	11
BP	GO:0033673	negative regulation of kinase activity	14/406	268/18866	0.00209785	0.0366302	0.0300255	IRS2/CDK5RAP3/DUSP7/SPRY4/THY1/ITPRIP/SOCS3/ERRFI1/SFRP2/MYOCD/GADD45B/CAV1/SERPINB3/IL1B	14
BP	GO:2000116	regulation of cysteine-type endopeptidase activity	13/406	239/18866	0.00210321	0.0366302	0.0300255	ST20/ROBO1/ARRB1/VEGFA/SOX7/USP47/SFRP2/S100A8/WDR35/S100A9/IFI6/NEK5/LTF	13
BP	GO:0034113	heterotypic cell-cell adhesion	6/406	62/18866	0.00212981	0.0369348	0.0302752	THY1/AGER/ITGA7/DSP/VCAM1/IL1B	6
BP	GO:1903010	regulation of bone development	4/406	26/18866	0.00217086	0.0374866	0.0307275	FBN1/GREM1/CLDN18/LTF	4
BP	GO:0045124	regulation of bone resorption	5/406	43/18866	0.00221247	0.0380433	0.0311838	S1PR1/SPP1/IL6/CLDN18/CA2	5
BP	GO:0042476	odontogenesis	9/406	132/18866	0.00224429	0.0384276	0.0314989	COL1A2/COL1A1/ASPN/EDN1/CSF3R/TNC/CA2/ADM/SOSTDC1	9
BP	GO:0043588	skin development	19/406	425/18866	0.00227715	0.0388264	0.0318257	COL3A1/COL1A2/CDH3/COL1A1/COL5A2/ZFP36/COMP/KRT5/ERRFI1/DSC3/PRSS8/KRT15/ITGA2/ALOX15B/CTSK/KRT6A/DSP/KRT14/SOSTDC1	19
BP	GO:0051092	positive regulation of NF-kappaB transcription factor activity	10/406	159/18866	0.00237371	0.040263	0.0330033	PLA2G1B/S100A12/AGER/S100A8/S100A9/CAV1/RTKN2/GREM1/LTF/IL1B	10
BP	GO:0050770	regulation of axonogenesis	11/406	186/18866	0.00238125	0.040263	0.0330033	ROBO1/SEMA3A/CHN1/VEGFA/CDH2/THY1/SEMA4A/SPP1/MAP2/CRABP2/TNFRSF12A	11
BP	GO:0010466	negative regulation of peptidase activity	14/406	272/18866	0.0024027	0.0404053	0.0331199	COL6A3/ARRB1/VEGFA/SERPINF1/USP47/SFRP2/SERPIND1/SERPINB5/SERPINI2/SPOCK2/PI15/IFI6/SERPINB3/LTF	14
BP	GO:0045602	negative regulation of endothelial cell differentiation	3/406	13/18866	0.00240958	0.0404053	0.0331199	VEGFA/ID1/ACVRL1	3
BP	GO:0002026	regulation of the force of heart contraction	4/406	27/18866	0.00250563	0.0415063	0.0340225	ADRB1/PLN/CAV1/ADM	4
BP	GO:0001885	endothelial cell development	6/406	64/18866	0.00250593	0.0415063	0.0340225	COL15A1/STC1/VEGFA/ID1/CDH5/IL1B	6
BP	GO:0045453	bone resorption	6/406	64/18866	0.00250593	0.0415063	0.0340225	S1PR1/SPP1/CTSK/IL6/CLDN18/CA2	6
BP	GO:0042493	response to drug	18/406	397/18866	0.00253082	0.0417482	0.0342207	CDH3/COL1A1/ARRB1/XPO1/BCHE/USP47/SFRP2/EDN1/TDO2/ITGA2/CPB2/ABCA3/MT2A/SLC6A4/LCN2/ANKRD1/IL1B/FOSB	18
BP	GO:0048565	digestive tract development	9/406	135/18866	0.00261419	0.0429489	0.0352049	COL3A1/EPB41L5/SFRP2/IFT172/MYOCD/SOX17/EDNRB/CLDN18/AGR2	9
BP	GO:0043534	blood vessel endothelial cell migration	11/406	189/18866	0.00269573	0.0438408	0.035936	ROBO1/VEGFA/ID1/DLL4/EMP2/RGCC/ACVRL1/AGTR2/CDH5/GREM1/HMOX1	11
BP	GO:0006469	negative regulation of protein kinase activity	13/406	246/18866	0.002703	0.0438408	0.035936	CDK5RAP3/DUSP7/SPRY4/THY1/ITPRIP/SOCS3/ERRFI1/SFRP2/MYOCD/GADD45B/CAV1/SERPINB3/IL1B	13
BP	GO:0014002	astrocyte development	5/406	45/18866	0.00271143	0.0438408	0.035936	AGER/S100A8/S100A9/IL6/IL1B	5
BP	GO:0045604	regulation of epidermal cell differentiation	6/406	65/18866	0.00271169	0.0438408	0.035936	ZFP36/ERRFI1/SFRP4/MAFF/ALOX15B/CTSK	6
BP	GO:0030308	negative regulation of cell growth	11/406	190/18866	0.0028077	0.0451532	0.0370117	ST20/SEMA3A/HYAL1/SEMA4A/SPP1/SFRP2/MAP2/ACVRL1/AGTR2/SOX17/GREM1	11
BP	GO:0031214	biomineral tissue development	10/406	163/18866	0.00284302	0.0451532	0.0370117	COL1A2/COL1A1/ASPN/COMP/IGF1/S1PR1/SPP1/MMP13/GREM1/LTF	10
BP	GO:0110148	biomineralization	10/406	163/18866	0.00284302	0.0451532	0.0370117	COL1A2/COL1A1/ASPN/COMP/IGF1/S1PR1/SPP1/MMP13/GREM1/LTF	10
BP	GO:0006929	substrate-dependent cell migration	4/406	28/18866	0.0028742	0.0451532	0.0370117	ROBO1/EPB41L5/ITGA2/TNFRSF12A	4
BP	GO:0010460	positive regulation of heart rate	4/406	28/18866	0.0028742	0.0451532	0.0370117	ADRB1/EDN1/SLC1A1/ADM	4
BP	GO:0044331	cell-cell adhesion mediated by cadherin	4/406	28/18866	0.0028742	0.0451532	0.0370117	VEGFA/CDH2/RGCC/CDH5	4
BP	GO:2000191	regulation of fatty acid transport	4/406	28/18866	0.0028742	0.0451532	0.0370117	IRS2/EDN1/AGTR2/IL1B	4
BP	GO:0070098	chemokine-mediated signaling pathway	7/406	88/18866	0.00288821	0.0451532	0.0370117	ROBO1/CXCL2/EDN1/CXCL13/CCL2/CXCL6/CCL20	7
BP	GO:0003012	muscle system process	20/406	467/18866	0.00289301	0.0451532	0.0370117	SULF1/STC1/COMP/MYH11/IGF1/TNNC1/ERRFI1/MYOCD/EDN1/PLN/CAV1/ITGA2/AGTR2/EDNRB/CASQ2/PROK2/DSP/SLN/HMOX1/IL1B	20
BP	GO:0035265	organ growth	11/406	191/18866	0.0029234	0.0452068	0.0370557	STC1/COMP/IGF1/S1PR1/PIM1/NDRG4/CACNA2D2/EDN1/MMP13/AGTR2/SLC6A4	11
BP	GO:0045669	positive regulation of osteoblast differentiation	6/406	66/18866	0.00292986	0.0452068	0.0370557	CEBPD/IGF1/CTHRC1/SFRP2/IL6/LTF	6
BP	GO:0050922	negative regulation of chemotaxis	6/406	66/18866	0.00292986	0.0452068	0.0370557	ROBO1/SEMA3A/SEMA4A/CXCL13/GREM1/CCL2	6
BP	GO:0032309	icosanoid secretion	5/406	46/18866	0.00298929	0.0455298	0.0373205	PLA2G1B/EDN1/AGTR2/IL1B/PLA2G2A	5
BP	GO:0001886	endothelial cell morphogenesis	3/406	14/18866	0.00301812	0.0455298	0.0373205	COL15A1/STC1/ID1	3
BP	GO:0035815	positive regulation of renal sodium excretion	3/406	14/18866	0.00301812	0.0455298	0.0373205	EDN1/AGTR2/EDNRB	3
BP	GO:0038166	angiotensin-activated signaling pathway	3/406	14/18866	0.00301812	0.0455298	0.0373205	CAV1/AGTR2/CA2	3
BP	GO:0070486	leukocyte aggregation	3/406	14/18866	0.00301812	0.0455298	0.0373205	S100A8/S100A9/IL1B	3
BP	GO:0070986	left/right axis specification	3/406	14/18866	0.00301812	0.0455298	0.0373205	EPB41L5/IFT172/MNS1	3
BP	GO:0002064	epithelial cell development	12/406	221/18866	0.00311942	0.0468837	0.0384302	FRMD6/COL15A1/STC1/FAT1/VEGFA/EPB41L5/ID1/GPR4/SLITRK6/VSIG1/CDH5/IL1B	12
BP	GO:0002548	monocyte chemotaxis	6/406	67/18866	0.00316089	0.0471577	0.0386549	S100A12/PLA2G7/IL6/GREM1/CCL2/CCL20	6
BP	GO:0045670	regulation of osteoclast differentiation	6/406	67/18866	0.00316089	0.0471577	0.0386549	LRRC17/FBN1/FSTL3/CLDN18/CA2/LTF	6
BP	GO:0060351	cartilage development involved in endochondral bone morphogenesis	4/406	29/18866	0.0032782	0.0485061	0.0397602	COL1A1/STC1/COMP/MMP13	4
BP	GO:2000727	positive regulation of cardiac muscle cell differentiation	4/406	29/18866	0.0032782	0.0485061	0.0397602	IGF1/MYOCD/EDN1/GREM1	4
BP	GO:1903115	regulation of actin filament-based movement	5/406	47/18866	0.00328713	0.0485061	0.0397602	STC1/TNNC1/PLN/CAV1/DSP	5
BP	GO:1903532	positive regulation of secretion by cell	15/406	313/18866	0.00337102	0.0495638	0.0406271	IRS2/ARRB1/PLA2G1B/IGF1/SPP1/RGCC/EDN1/TMF1/AGTR2/EXOC1/IL6/CPB2/SLC6A4/ANKRD1/IL1B	15
BP	GO:0045428	regulation of nitric oxide biosynthetic process	6/406	68/18866	0.00340524	0.0498862	0.0408914	EDN1/WDR35/CAV1/AGTR2/PTX3/IL1B	6
CC	GO:0062023	collagen-containing extracellular matrix	34/424	427/19559	7.24776e-11	2.85562e-08	2.57105e-08	COL3A1/COL1A2/LTBP1/COL1A1/HMCN1/COL6A3/ASPN/COL15A1/COL14A1/COL5A2/SULF1/POSTN/COMP/CCDC80/CDH2/CTHRC1/EGFL6/THBS2/FBN1/CDH13/SERPINF1/SFRP2/COL10A1/MXRA5/OGN/S100A8/FCN3/S100A9/ANGPTL4/ORM1/TNC/GREM1/PTPRZ1/CPA3	34
CC	GO:0005788	endoplasmic reticulum lumen	26/424	308/19559	3.94691e-09	7.77542e-07	7.00058e-07	COL3A1/COL1A2/LTBP1/COL1A1/GPX8/COL6A3/COL15A1/COL14A1/COL5A2/BCHE/CDH2/GOLM1/FBN1/SPP1/COL10A1/SERPIND1/EDN1/KTN1/CP/SLC27A2/FSTL3/TNC/IL6/FMO1/CASQ2/ERAP2	26
CC	GO:0005930	axoneme	15/424	122/19559	6.37184e-08	7.81706e-06	7.03807e-06	DYNC2H1/RPGRIP1L/IFT172/WDR35/EFHC1/SPAG17/MNS1/DNAH7/TTC25/SPAG6/DRC1/ARMC4/RSPH4A/DNAH9/DNAH5	15
CC	GO:0097014	ciliary plasm	15/424	124/19559	7.93611e-08	7.81706e-06	7.03807e-06	DYNC2H1/RPGRIP1L/IFT172/WDR35/EFHC1/SPAG17/MNS1/DNAH7/TTC25/SPAG6/DRC1/ARMC4/RSPH4A/DNAH9/DNAH5	15
CC	GO:0032838	plasma membrane bounded cell projection cytoplasm	18/424	211/19559	8.62506e-07	6.79655e-05	6.11925e-05	GABARAPL1/DYNC2H1/RPGRIP1L/IFT172/MAP2/WDR35/EFHC1/KIF3A/SPAG17/MNS1/DNAH7/TTC25/SPAG6/DRC1/ARMC4/RSPH4A/DNAH9/DNAH5	18
CC	GO:0031514	motile cilium	17/424	199/19559	1.70324e-06	0.000111846	0.000100701	DYNC2H1/IFT172/ZBBX/SPAG17/MNS1/TTC25/RSPH1/IQUB/TTC29/SPAG6/DRC1/ENKUR/RSPH4A/DNAH9/DNAH5/TEKT2/TEKT1	17
CC	GO:0005581	collagen trimer	11/424	87/19559	2.78507e-06	0.00015676	0.000141138	COL3A1/COL1A2/COL1A1/COL6A3/COL15A1/COL14A1/COL5A2/CTHRC1/COL10A1/FCN3/MARCO	11
CC	GO:0099568	cytoplasmic region	18/424	254/19559	1.18132e-05	0.000581799	0.000523821	GABARAPL1/DYNC2H1/RPGRIP1L/IFT172/MAP2/WDR35/EFHC1/KIF3A/SPAG17/MNS1/DNAH7/TTC25/SPAG6/DRC1/ARMC4/RSPH4A/DNAH9/DNAH5	18
CC	GO:0030286	dynein complex	8/424	53/19559	1.72211e-05	0.0007539	0.000678772	DYNC2H1/DNAH6/DNAH12/DNAH7/DRC1/DYNLRB2/DNAH9/DNAH5	8
CC	GO:0005912	adherens junction	13/424	166/19559	6.97811e-05	0.00274938	0.00247539	CDH3/HMCN1/VEGFA/CDH2/EPB41L5/TMEM204/RND1/ALOX15B/STXBP6/ESAM/CDH5/FAT2/CDHR3	13
CC	GO:0005583	fibrillar collagen trimer	4/424	12/19559	9.38822e-05	0.00308247	0.00277529	COL3A1/COL1A2/COL1A1/COL5A2	4
CC	GO:0098643	banded collagen fibril	4/424	12/19559	9.38822e-05	0.00308247	0.00277529	COL3A1/COL1A2/COL1A1/COL5A2	4
CC	GO:0016342	catenin complex	5/424	31/19559	0.000498966	0.0151225	0.0136155	CDH3/CDH2/CDH13/CDH5/CDHR3	5
CC	GO:0031362	anchored component of external side of plasma membrane	4/424	19/19559	0.000651752	0.0183422	0.0165143	GPIHBP1/CA4/THY1/CD24	4
CC	GO:0005875	microtubule associated complex	11/424	159/19559	0.000715544	0.018795	0.016922	DYNC2H1/MAP2/KIF3A/KIF21A/DNAH6/DNAH12/DNAH7/DRC1/DYNLRB2/DNAH9/DNAH5	11
CC	GO:0005858	axonemal dynein complex	4/424	20/19559	0.00080084	0.0197207	0.0177555	DNAH7/DRC1/DNAH9/DNAH5	4
CC	GO:0098644	complex of collagen trimers	4/424	21/19559	0.000972468	0.0225384	0.0202924	COL3A1/COL1A2/COL1A1/COL5A2	4
CC	GO:0097729	9+2 motile cilium	9/424	120/19559	0.00122005	0.0267055	0.0240442	IFT172/MNS1/TTC25/RSPH1/TTC29/SPAG6/ENKUR/DNAH9/DNAH5	9
CC	GO:0031233	intrinsic component of external side of plasma membrane	4/424	24/19559	0.00164018	0.0340121	0.0306227	GPIHBP1/CA4/THY1/CD24	4
CC	GO:0005604	basement membrane	8/424	103/19559	0.00180531	0.0355646	0.0320205	HMCN1/COL15A1/CCDC80/EGFL6/THBS2/FBN1/SERPINF1/TNC	8
CC	GO:0005614	interstitial matrix	3/424	13/19559	0.00246071	0.0461675	0.0415668	COL14A1/CCDC80/TNC	3
MF	GO:0005201	extracellular matrix structural constituent	20/415	169/18352	1.62744e-09	9.488e-07	8.61689e-07	COL3A1/COL1A2/LTBP1/COL1A1/HMCN1/COL6A3/ASPN/COL15A1/COL14A1/COL5A2/POSTN/COMP/CTHRC1/THBS2/FBN1/COL10A1/MXRA5/OGN/TNC/MUC4	20
MF	GO:0005178	integrin binding	16/415	144/18352	1.7173e-07	5.00592e-05	4.54632e-05	COL3A1/COMP/FAP/IGF1/EGFL6/THY1/FBN1/SPP1/SFRP2/EMP2/ITGBL1/ITGA2/ICAM2/PTPRZ1/VCAM1/IL1B	16
MF	GO:0030020	extracellular matrix structural constituent conferring tensile strength	8/415	41/18352	3.17561e-06	0.000617127	0.000560468	COL3A1/COL1A2/COL1A1/COL6A3/COL15A1/COL14A1/COL5A2/COL10A1	8
MF	GO:0051959	dynein light intermediate chain binding	6/415	27/18352	2.55137e-05	0.00371862	0.00337721	DYNC2H1/CCDC88A/DNAH6/DNAH7/DNAH9/DNAH5	6
MF	GO:0008569	ATP-dependent microtubule motor activity, minus-end-directed	5/415	18/18352	3.8782e-05	0.00452198	0.00410681	DYNC2H1/DNAH6/DNAH7/DNAH9/DNAH5	5
MF	GO:0045505	dynein intermediate chain binding	6/415	30/18352	4.83238e-05	0.00469546	0.00426436	DYNC2H1/DNAH6/DNAH7/DYNLRB2/DNAH9/DNAH5	6
MF	GO:0003777	microtubule motor activity	9/415	77/18352	5.87645e-05	0.00489425	0.0044449	DYNC2H1/KIF3A/KIF21A/DNAH6/DNAH12/DNAH7/DYNLRB2/DNAH9/DNAH5	9
MF	GO:0005539	glycosaminoglycan binding	16/415	232/18352	8.11196e-05	0.00591159	0.00536883	CFH/SULF1/POSTN/MMP7/VEGFA/COMP/CCDC80/THBS2/FBN1/SERPIND1/CXCL13/LYVE1/SPOCK2/NELL2/LTF/CXCL6	16
MF	GO:1990939	ATP-dependent microtubule motor activity	6/415	34/18352	0.0001014	0.0065685	0.00596543	DYNC2H1/KIF3A/DNAH6/DNAH7/DNAH9/DNAH5	6
MF	GO:0008201	heparin binding	13/415	169/18352	0.000126885	0.00678138	0.00615877	CFH/POSTN/MMP7/VEGFA/COMP/CCDC80/THBS2/FBN1/SERPIND1/CXCL13/NELL2/LTF/CXCL6	13
MF	GO:0048306	calcium-dependent protein binding	9/415	85/18352	0.000127951	0.00678138	0.00615877	S100A12/TNNC1/S100A8/S100A2/S100A9/ANXA3/CASQ2/SNTN/S100A3	9
MF	GO:0005172	vascular endothelial growth factor receptor binding	4/415	14/18352	0.000215508	0.0104701	0.00950883	VEGFA/CCDC88A/CDH5/GREM1	4
MF	GO:0001968	fibronectin binding	5/415	27/18352	0.000309	0.0133691	0.0121417	VEGFA/CCDC80/SFRP2/FSTL3/CTSK	5
MF	GO:0048018	receptor ligand activity	24/415	487/18352	0.000321042	0.0133691	0.0121417	STC1/SEMA3A/VEGFA/IGF1/CXCL14/CSF3/FBN1/CXCL2/SEMA4A/SPP1/SFRP2/OGN/EDN1/CXCL13/MACC1/CMTM2/IL6/GREM1/CCL2/ADM/NTS/CXCL6/IL1B/CCL20	24
MF	GO:0030546	signaling receptor activator activity	24/415	492/18352	0.000372127	0.0140745	0.0127823	STC1/SEMA3A/VEGFA/IGF1/CXCL14/CSF3/FBN1/CXCL2/SEMA4A/SPP1/SFRP2/OGN/EDN1/CXCL13/MACC1/CMTM2/IL6/GREM1/CCL2/ADM/NTS/CXCL6/IL1B/CCL20	24
MF	GO:0001664	G protein-coupled receptor binding	17/415	293/18352	0.000389518	0.0140745	0.0127823	ARRB1/ADRB1/CXCL14/CTHRC1/RPGRIP1L/S1PR1/CXCL2/EDN1/CXCL13/MARCO/EDNRB/CCL2/PROK2/ADM/NTS/CXCL6/CCL20	17
MF	GO:0046332	SMAD binding	8/415	79/18352	0.000410406	0.0140745	0.0127823	COL3A1/COL1A2/COL5A2/MYOCD/RGCC/ACVRL1/ANKRD1/USP9Y	8
MF	GO:0008009	chemokine activity	6/415	49/18352	0.000792505	0.0256684	0.0233117	CXCL14/CXCL2/CXCL13/CCL2/CXCL6/CCL20	6
MF	GO:0003774	motor activity	10/415	132/18352	0.000844488	0.0259125	0.0235334	MYH11/DYNC2H1/KIF3A/KIF21A/DNAH6/DNAH12/DNAH7/DYNLRB2/DNAH9/DNAH5	10
MF	GO:0005125	cytokine activity	14/415	235/18352	0.000965226	0.0281363	0.0255531	VEGFA/CXCL14/CSF3/CXCL2/SPP1/EDN1/CXCL13/CMTM2/IL6/GREM1/CCL2/CXCL6/IL1B/CCL20	14
MF	GO:0004857	enzyme inhibitor activity	19/415	383/18352	0.00122068	0.0323621	0.0293908	COL6A3/SCG5/ARRB1/PHACTR1/PPP1R14C/ITPRIP/SOCS3/SERPINF1/SERPIND1/SERPINB5/PLN/ANGPTL4/SERPINI2/SPOCK2/PI15/ANXA3/SLN/SERPINB3/LTF	19
MF	GO:0043394	proteoglycan binding	5/415	36/18352	0.00122121	0.0323621	0.0293908	CFH/COMP/ITGA2/CTSK/TNC	5
MF	GO:0048407	platelet-derived growth factor binding	3/415	11/18352	0.00165473	0.0401961	0.0365057	COL3A1/COL1A2/COL1A1	3
MF	GO:0050786	RAGE receptor binding	3/415	11/18352	0.00165473	0.0401961	0.0365057	S100A12/S100A8/S100A9	3
MF	GO:0035325	Toll-like receptor binding	3/415	12/18352	0.00216948	0.0498091	0.0452361	S100A8/S100A9/LY96	3
MF	GO:0061134	peptidase regulator activity	13/415	229/18352	0.00222133	0.0498091	0.0452361	ST20/COL6A3/ARRB1/SERPINF1/SFRP2/SERPIND1/SERPINB5/SERPINI2/CAV1/SPOCK2/PI15/SERPINB3/LTF	13
