# Supplementary material for: Machine learning-based prediction of candidate gene biomarkers correlated with immune infiltration in patients with idiopathic pulmonary fibrosis
Source: Front Med (Lausanne). 2023 Feb 13;10:1001813. doi: 10.3389/fmed.2023.1001813 (PMC9968813; doi:10.3389/fmed.2023.1001813)
Supplement: Supplementary file 1 [file Data_Sheet_1.ZIP › Supplementary File 4 KEGG pathway enrichment analysis.xlsx]

## Sheet: KEGG
ID	Description	GeneRatio	BgRatio	pvalue	p.adjust	qvalue	geneID	Count
hsa04978	Mineral absorption	12/193	60/8142	1.15643e-08	2.97202e-06	2.75108e-06	HEPH/MT1F/STEAP2/MT1M/MT1E/SLC26A9/MT1H/MT1HL1/MT1G/MT1X/MT2A/HMOX1	12
hsa04657	IL-17 signaling pathway	14/193	94/8142	3.64711e-08	4.68654e-06	4.33815e-06	CSF3/CXCL2/S100A8/MMP1/S100A9/MMP13/MUC5B/IL6/CCL2/LCN2/CXCL6/IL1B/FOSB/CCL20	14
hsa04933	AGE-RAGE signaling pathway in diabetic complications	12/193	100/8142	3.7883e-06	0.000324531	0.000300405	COL3A1/COL1A2/COL1A1/PLCB4/VEGFA/PIM1/AGER/EDN1/IL6/CCL2/VCAM1/IL1B	12
hsa04974	Protein digestion and absorption	12/193	103/8142	5.18259e-06	0.000332981	0.000308227	COL3A1/COL1A2/COL1A1/COL6A3/COL15A1/COL14A1/COL5A2/COL10A1/SLC1A1/CPB2/PRSS2/CPA3	12
hsa04926	Relaxin signaling pathway	13/193	129/8142	1.05454e-05	0.000542034	0.000501739	COL3A1/COL1A2/COL1A1/ARRB1/PLCB4/VEGFA/EDN1/RXFP1/MMP1/MMP13/CREB5/EDNRB/GNG11	13
hsa04668	TNF signaling pathway	11/193	112/8142	6.49934e-05	0.00278389	0.00257693	CXCL2/SOCS3/EDN1/JUNB/CREB5/IL6/CCL2/VCAM1/CXCL6/IL1B/CCL20	11
hsa05144	Malaria	7/193	50/8142	0.000158884	0.00583333	0.00539968	COMP/CSF3/THBS2/IL6/CCL2/VCAM1/IL1B	7
hsa04512	ECM-receptor interaction	9/193	88/8142	0.000222615	0.0071515	0.00661986	COL1A2/COL1A1/COL6A3/COMP/THBS2/ITGA7/SPP1/ITGA2/TNC	9
hsa05323	Rheumatoid arthritis	9/193	93/8142	0.000338504	0.00966618	0.0089476	VEGFA/CXCL2/MMP1/CTSK/IL6/CCL2/CXCL6/IL1B/CCL20	9
