# Supplementary material for: Machine learning-based prediction of candidate gene biomarkers correlated with immune infiltration in patients with idiopathic pulmonary fibrosis
Source: Front Med (Lausanne). 2023 Feb 13;10:1001813. doi: 10.3389/fmed.2023.1001813 (PMC9968813; doi:10.3389/fmed.2023.1001813)
Supplement: Supplementary file 1 [file Data_Sheet_1.ZIP › Supplementary File 5 DO enrichment analysis.xlsx]

## Sheet: DO
ID	Description	GeneRatio	BgRatio	pvalue	p.adjust	qvalue	geneID	Count
DOID:8398	osteoarthritis	23/254	187/8007	2.0563e-08	1.45997e-05	9.56721e-06	DIO2/FZD5/COL1A1/ASPN/SULF1/ZFP36/VEGFA/COMP/FAP/AGER/SPP1/FHL2/EDN1/MMP1/CXCL13/MMP13/IL6/HHIP/ELF3/HMOX1/LCN2/IL1B/CCL20	23
DOID:6000	congestive heart failure	25/254	229/8007	5.47425e-08	1.94336e-05	1.27348e-05	STC1/ADRB1/VEGFA/IGF1/CSF3/AGER/SPP1/EDN1/PLA2G7/MMP1/MMP13/PLN/FSTL3/AMPD1/AGTR2/EDNRB/IL6/ADM/SLC6A4/PROM1/MUC16/VCAM1/HMOX1/LCN2/ANKRD1	25
DOID:1936	atherosclerosis	31/254	344/8007	1.16521e-07	2.20923e-05	1.44771e-05	CFH/VEGFA/IGF1/S100A12/SOCS3/AGER/SPP1/SERPIND1/EDN1/S100A8/PLA2G7/MMP1/S100A9/ITGA2/AGTR2/EDNRB/ESAM/TNC/IL6/CPB2/TNFRSF12A/CCL2/CA2/ADM/SLC6A4/VCAM1/HMOX1/PTX3/CHIT1/IL1B/PLA2G2A	31
DOID:2348	arteriosclerotic cardiovascular disease	31/254	345/8007	1.24464e-07	2.20923e-05	1.44771e-05	CFH/VEGFA/IGF1/S100A12/SOCS3/AGER/SPP1/SERPIND1/EDN1/S100A8/PLA2G7/MMP1/S100A9/ITGA2/AGTR2/EDNRB/ESAM/TNC/IL6/CPB2/TNFRSF12A/CCL2/CA2/ADM/SLC6A4/VCAM1/HMOX1/PTX3/CHIT1/IL1B/PLA2G2A	31
DOID:9408	acute myocardial infarction	15/254	92/8007	1.61715e-07	2.29636e-05	1.5048e-05	POSTN/ADRB1/VEGFA/IGF1/TNNC1/SERPIND1/EDN1/ITGA2/IL6/CPB2/CCL2/PROM1/HMOX1/PTX3/IL1B	15
DOID:2349	arteriosclerosis	31/254	356/8007	2.52355e-07	2.9862e-05	1.95686e-05	CFH/VEGFA/IGF1/S100A12/SOCS3/AGER/SPP1/SERPIND1/EDN1/S100A8/PLA2G7/MMP1/S100A9/ITGA2/AGTR2/EDNRB/ESAM/TNC/IL6/CPB2/TNFRSF12A/CCL2/CA2/ADM/SLC6A4/VCAM1/HMOX1/PTX3/CHIT1/IL1B/PLA2G2A	31
DOID:11335	sarcoidosis	14/254	84/8007	3.18968e-07	3.23524e-05	2.12006e-05	COL3A1/COL1A1/VEGFA/AGER/SPP1/CD24/S100A8/S100A9/TNC/IL6/GREM1/CCL2/CHIT1/IL1B	14
DOID:3393	coronary artery disease	30/254	348/8007	4.98103e-07	4.42066e-05	2.89686e-05	CFH/POSTN/ADRB1/VEGFA/IGF1/CSF3/THBS2/TNNC1/AGER/SPP1/SERPIND1/EDN1/PLA2G7/MMP1/S100A9/ANGPTL4/ITGA2/AMPD1/AGTR2/IL6/CPB2/CCL2/ADM/SLC6A4/PROM1/VCAM1/HMOX1/LCN2/PTX3/IL1B	30
DOID:2916	hypersensitivity reaction type IV disease	14/254	88/8007	5.77097e-07	4.55266e-05	2.98336e-05	COL3A1/COL1A1/VEGFA/AGER/SPP1/CD24/S100A8/S100A9/TNC/IL6/GREM1/CCL2/CHIT1/IL1B	14
DOID:5844	myocardial infarction	26/254	279/8007	6.94797e-07	4.7027e-05	3.08168e-05	CFH/POSTN/ADRB1/VEGFA/IGF1/CSF3/THBS2/TNNC1/AGER/SERPIND1/EDN1/PLA2G7/MMP1/S100A9/ITGA2/IL6/CPB2/CCL2/ADM/SLC6A4/PROM1/VCAM1/HMOX1/LCN2/PTX3/IL1B	26
DOID:6432	pulmonary hypertension	13/254	77/8007	7.28587e-07	4.7027e-05	3.08168e-05	VEGFA/ID1/EDN1/PLA2G7/LYVE1/CAV1/ACVRL1/TNC/IL6/GREM1/ADM/SLC6A4/HMOX1	13
DOID:552	pneumonia	15/254	108/8007	1.37213e-06	6.68979e-05	4.38382e-05	COL3A1/COL1A1/IL13RA2/MMP7/VEGFA/SPP1/MMP1/CTSK/TNC/MUC5B/IL6/CCL2/ABCA3/HMOX1/IL1B	15
DOID:854	collagen disease	21/254	201/8007	1.38588e-06	6.68979e-05	4.38382e-05	COL3A1/COL1A2/CFH/COL1A1/COL15A1/IL13RA2/COL5A2/VEGFA/COMP/IGF1/FBN1/AGER/SPP1/EDN1/MMP1/CAV1/IL6/CCL2/SERPINB3/PTX3/IL1B	21
DOID:1602	lymphadenitis	11/254	58/8007	1.60178e-06	6.68979e-05	4.38382e-05	VEGFA/S100A12/SOCS3/S100A8/MMP1/S100A9/MMP13/ITPKC/CCL2/ADM/IL1B	11
DOID:2462	retinal vascular disease	11/254	58/8007	1.60178e-06	6.68979e-05	4.38382e-05	POSTN/VEGFA/IGF1/AGER/EDN1/MMP1/ITGA2/TNC/IL6/CCL2/VCAM1	11
DOID:8947	diabetic retinopathy	11/254	58/8007	1.60178e-06	6.68979e-05	4.38382e-05	POSTN/VEGFA/IGF1/AGER/EDN1/MMP1/ITGA2/TNC/IL6/CCL2/VCAM1	11
DOID:9942	lymph node disease	11/254	58/8007	1.60178e-06	6.68979e-05	4.38382e-05	VEGFA/S100A12/SOCS3/S100A8/MMP1/S100A9/MMP13/ITPKC/CCL2/ADM/IL1B	11
DOID:11123	Henoch-Schoenlein purpura	7/254	22/8007	3.3754e-06	0.000119827	7.85225e-05	VEGFA/IGF1/CP/IL6/ADM/HMOX1/IL1B	7
DOID:1557	hypersensitivity reaction type III disease	7/254	22/8007	3.3754e-06	0.000119827	7.85225e-05	VEGFA/IGF1/CP/IL6/ADM/HMOX1/IL1B	7
DOID:9809	hypersensitivity vasculitis	7/254	22/8007	3.3754e-06	0.000119827	7.85225e-05	VEGFA/IGF1/CP/IL6/ADM/HMOX1/IL1B	7
DOID:0050700	cardiomyopathy	17/254	149/8007	4.40023e-06	0.00014877	9.74888e-05	ADRB1/CDH2/IGF1/TNNC1/SPP1/MMP1/PLN/EDNRB/TNC/IL6/TNFRSF12A/CCL2/MUC16/LCN2/ANKRD1/PTX3/IL1B	17
DOID:13378	Kawasaki disease	10/254	54/8007	6.04254e-06	0.000195009	0.00012779	VEGFA/S100A12/S100A8/MMP1/S100A9/MMP13/ITPKC/CCL2/ADM/IL1B	10
DOID:10591	pre-eclampsia	24/254	278/8007	7.26995e-06	0.000199775	0.000130913	CFH/VEGFA/GPX3/IGF1/SOCS3/AGER/SERPIND1/CFI/CD24/EDN1/CP/MMP1/TDO2/AGTR2/IL6/CPB2/CCL2/ADM/MUC16/ERAP2/VCAM1/HMOX1/LCN2/PTX3	24
DOID:1575	rheumatic disease	19/254	188/8007	7.31571e-06	0.000199775	0.000130913	COL1A2/CFH/COL1A1/COL15A1/IL13RA2/VEGFA/COMP/IGF1/FBN1/AGER/SPP1/EDN1/MMP1/CAV1/IL6/CCL2/SERPINB3/PTX3/IL1B	19
DOID:418	systemic scleroderma	19/254	188/8007	7.31571e-06	0.000199775	0.000130913	COL1A2/CFH/COL1A1/COL15A1/IL13RA2/VEGFA/COMP/IGF1/FBN1/AGER/SPP1/EDN1/MMP1/CAV1/IL6/CCL2/SERPINB3/PTX3/IL1B	19
DOID:419	scleroderma	19/254	188/8007	7.31571e-06	0.000199775	0.000130913	COL1A2/CFH/COL1A1/COL15A1/IL13RA2/VEGFA/COMP/IGF1/FBN1/AGER/SPP1/EDN1/MMP1/CAV1/IL6/CCL2/SERPINB3/PTX3/IL1B	19
DOID:0060100	musculoskeletal system cancer	32/254	439/8007	7.84772e-06	0.000206366	0.000135232	CDH3/COL1A1/COL6A3/EPHA3/XPO1/VEGFA/CDH2/IGF1/ID1/FBN1/PRUNE2/SERPINF1/AGER/ITGA7/SPP1/GADD45B/CD24/MMP1/MMP13/CAV1/ITGA2/MSH2/CTSK/TNC/CDH5/IL6/ADAM28/ELF3/PROM1/NTS/ANKRD1/IL1B	32
DOID:5679	retinal disease	28/254	358/8007	8.22498e-06	0.000207624	0.000136056	CFH/HMCN1/CA4/MPP3/POSTN/ADRB1/MMP7/VEGFA/GPX3/IGF1/RPGRIP1L/FBN1/SERPINF1/SEMA4A/AGER/CFI/EDN1/MMP1/CAV1/ITGA2/EDNRB/TNC/IL6/GREM1/CCL2/PROM1/VCAM1/IL1B	28
DOID:1793	pancreatic cancer	26/254	319/8007	8.48043e-06	0.000207624	0.000136056	BNIP3/POSTN/SEMA3A/MMP7/VEGFA/CDH2/FAP/IGF1/ID1/IER3/SOCS3/PIM1/SERPINB5/SLC28A3/CAV1/ITGA2/MSH2/AGTR2/IL6/HHIP/VTCN1/CA2/LCN2/NTS/MUC4/IL1B	26
DOID:5295	intestinal disease	17/254	157/8007	8.96555e-06	0.000212185	0.000139045	MMP7/VEGFA/MYH11/S100A12/SOCS3/EDN1/S100A8/MMP1/CXCL13/RNF128/EDNRB/IL6/CA2/SLC6A4/VCAM1/CXCL6/IL1B	17
DOID:1115	sarcoma	19/254	193/8007	1.07146e-05	0.000245398	0.00016081	VEGFA/IGF1/ID1/THBS2/DLL4/SPP1/MMP1/LYVE1/ANGPTL4/CAV1/MSH2/EDNRB/IL6/ELF3/PROM1/MUC4/PTX3/IL1B/CCL20	19
DOID:1091	tooth disease	17/254	162/8007	1.36387e-05	0.000302609	0.0001983	COL1A2/COL1A1/VEGFA/AGER/EDN1/S100A8/MMP1/MMP13/IL6/CCL2/ADM/SLC6A4/PROM1/LTF/CXCL6/IL1B/CCL20	17
DOID:423	myopathy	29/254	398/8007	2.18322e-05	0.000455909	0.000298757	COL6A3/SYTL2/ADRB1/MMP7/VEGFA/PAMR1/CDH2/IGF1/TNNC1/AGER/ITGA7/SPP1/S100A8/MMP1/PLN/CAV1/SPATA18/EDNRB/TNC/IL6/TNFRSF12A/CCL2/SLC6A4/PROM1/MUC16/LCN2/ANKRD1/PTX3/IL1B	29
DOID:66	muscle tissue disease	29/254	398/8007	2.18322e-05	0.000455909	0.000298757	COL6A3/SYTL2/ADRB1/MMP7/VEGFA/PAMR1/CDH2/IGF1/TNNC1/AGER/ITGA7/SPP1/S100A8/MMP1/PLN/CAV1/SPATA18/EDNRB/TNC/IL6/TNFRSF12A/CCL2/SLC6A4/PROM1/MUC16/LCN2/ANKRD1/PTX3/IL1B	29
DOID:4079	heart valve disease	9/254	51/8007	2.67472e-05	0.000529379	0.000346902	COL3A1/VEGFA/FBN1/AGER/SPP1/CD24/EDN1/AGTR2/MUC16	9
DOID:403	mouth disease	18/254	188/8007	2.68417e-05	0.000529379	0.000346902	COL1A2/COL1A1/VEGFA/AGER/EDN1/S100A8/MMP1/MMP13/IL6/CCL2/ADM/SLC6A4/PROM1/LCN2/LTF/CXCL6/IL1B/CCL20	18
DOID:3388	periodontal disease	15/254	139/8007	3.17448e-05	0.000609156	0.00039918	VEGFA/AGER/EDN1/S100A8/MMP1/MMP13/IL6/CCL2/ADM/SLC6A4/PROM1/LTF/CXCL6/IL1B/CCL20	15
DOID:12930	dilated cardiomyopathy	12/254	93/8007	3.39794e-05	0.000630651	0.000413266	ADRB1/CDH2/IGF1/TNNC1/MMP1/PLN/EDNRB/TNC/IL6/TNFRSF12A/ANKRD1/IL1B	12
DOID:0080000	muscular disease	29/254	408/8007	3.46414e-05	0.000630651	0.000413266	COL6A3/SYTL2/ADRB1/MMP7/VEGFA/PAMR1/CDH2/IGF1/TNNC1/AGER/ITGA7/SPP1/S100A8/MMP1/PLN/CAV1/SPATA18/EDNRB/TNC/IL6/TNFRSF12A/CCL2/SLC6A4/PROM1/MUC16/LCN2/ANKRD1/PTX3/IL1B	29
DOID:5041	esophageal cancer	15/254	145/8007	5.22022e-05	0.000926589	0.000607194	VEGFA/CDH2/IGF1/ID1/S100A8/HLTF/S100A2/MMP1/S100A9/CAV1/MSH2/CCL2/MT2A/MUC4/SERPINB3	15
DOID:10534	stomach cancer	22/254	274/8007	5.42847e-05	0.000940052	0.000616016	COL1A2/BNIP3/POSTN/MMP7/ID1/SPP1/CFI/SERPINB5/S100A8/HLTF/S100A2/MMP1/ITGA2/MSH2/IL6/PTPRZ1/CCL2/MMP10/PROM1/HMOX1/IL1B/PLA2G2A	22
DOID:75	lymphatic system disease	12/254	101/8007	7.76425e-05	0.00131253	0.0008601	VEGFA/S100A12/SOCS3/S100A8/MMP1/S100A9/MMP13/ITPKC/CCL2/ADM/CHIT1/IL1B	12
DOID:0060036	intrinsic cardiomyopathy	14/254	135/8007	9.03933e-05	0.00147483	0.000966454	ADRB1/CDH2/IGF1/TNNC1/MMP1/PLN/EDNRB/TNC/IL6/TNFRSF12A/CCL2/MUC16/ANKRD1/IL1B	14
DOID:3082	interstitial lung disease	16/254	170/8007	9.28539e-05	0.00147483	0.000966454	MMP7/VEGFA/IGF1/AGER/EDN1/MMP1/S100A9/CAV1/CTSK/MUC5B/IL6/GREM1/CCL2/HMOX1/SERPINB3/IL1B	16
DOID:13207	proliferative diabetic retinopathy	7/254	35/8007	9.34749e-05	0.00147483	0.000966454	POSTN/VEGFA/AGER/EDN1/IL6/CCL2/VCAM1	7
DOID:289	endometriosis	11/254	88/8007	9.70529e-05	0.00149799	0.000981634	MMP7/IGF1/CFI/MMP1/MMP13/FSTL3/TNC/IL6/CCL2/LTF/IL1B	11
DOID:11729	Lyme disease	5/254	16/8007	0.000101241	0.00152938	0.0010022	MMP1/MMP13/IL6/CCL2/IL1B	5
DOID:1485	cystic fibrosis	14/254	138/8007	0.000114753	0.00169739	0.0011123	COL1A1/ZFP36/ADRB1/IGF1/PRSS8/EDN1/MARCO/IL6/HMOX1/MUC4/PTX3/IL1B/PLA2G2A/BPIFA1	14
DOID:0050589	inflammatory bowel disease	11/254	90/8007	0.000119293	0.00172853	0.00113271	MMP7/S100A12/SOCS3/MMP1/CXCL13/RNF128/IL6/CA2/SLC6A4/CXCL6/IL1B	11
DOID:1107	esophageal carcinoma	13/254	123/8007	0.000132815	0.00179501	0.00117627	VEGFA/CDH2/ID1/S100A8/HLTF/S100A2/MMP1/S100A9/CAV1/MSH2/CCL2/MUC4/SERPINB3	13
DOID:3770	pulmonary fibrosis	13/254	123/8007	0.000132815	0.00179501	0.00117627	MMP7/VEGFA/IGF1/AGER/EDN1/MMP1/S100A9/CAV1/MUC5B/IL6/CCL2/HMOX1/SERPINB3	13
DOID:4606	bile duct cancer	14/254	140/8007	0.000133993	0.00179501	0.00117627	POSTN/MMP7/VEGFA/SOCS3/SPP1/CD24/MMP1/CAV1/MSH2/IL6/PRSS2/PROM1/LCN2/MUC4	14
DOID:4897	bile duct carcinoma	14/254	140/8007	0.000133993	0.00179501	0.00117627	POSTN/MMP7/VEGFA/SOCS3/SPP1/CD24/MMP1/CAV1/MSH2/IL6/PRSS2/PROM1/LCN2/MUC4	14
DOID:3371	chondrosarcoma	9/254	63/8007	0.000149276	0.0019627	0.00128616	VEGFA/GADD45B/CD24/MMP1/MMP13/ITGA2/TNC/IL6/ADAM28	9
DOID:4451	renal carcinoma	26/254	380/8007	0.000167766	0.0021657	0.00141918	FAM107A/MMP7/VEGFA/IGF1/SPP1/SFRP2/PRSS8/CD24/EDN1/CRABP2/MMP1/MMP13/ANGPTL4/CAV1/MSH2/EDNRB/TNC/IL6/GREM1/MT1G/CCL2/VTCN1/ADM/MUC16/LTF/SOSTDC1	26
DOID:9008	psoriatic arthritis	4/254	10/8007	0.000178611	0.00224894	0.00147373	S100A12/S100A8/S100A9/IL1B	4
DOID:4905	pancreatic carcinoma	19/254	237/8007	0.000180549	0.00224894	0.00147373	MMP7/VEGFA/CDH2/FAP/IGF1/SOCS3/PIM1/SERPINB5/SLC28A3/CAV1/MSH2/AGTR2/IL6/HHIP/VTCN1/LCN2/NTS/MUC4/IL1B	19
DOID:0050338	primary bacterial infectious disease	19/254	238/8007	0.000190709	0.00233454	0.00152983	VEGFA/IGF1/CTSE/SOCS3/MMP1/MMP13/KIF3A/BPIFB1/LY96/AGTR2/TNC/IL6/CCL2/MUC16/LCN2/PTX3/CHIT1/IL1B/CCL20	19
DOID:4896	bile duct adenocarcinoma	13/254	128/8007	0.000198869	0.00235328	0.00154211	POSTN/MMP7/VEGFA/SOCS3/SPP1/CD24/MMP1/MSH2/IL6/PRSS2/PROM1/LCN2/MUC4	13
DOID:4947	cholangiocarcinoma	13/254	128/8007	0.000198869	0.00235328	0.00154211	POSTN/MMP7/VEGFA/SOCS3/SPP1/CD24/MMP1/MSH2/IL6/PRSS2/PROM1/LCN2/MUC4	13
DOID:4450	renal cell carcinoma	24/254	342/8007	0.000206256	0.00240068	0.00157317	FAM107A/MMP7/VEGFA/IGF1/SPP1/SFRP2/PRSS8/CD24/EDN1/CRABP2/MMP1/MMP13/ANGPTL4/CAV1/MSH2/EDNRB/TNC/IL6/GREM1/MT1G/CCL2/VTCN1/MUC16/LTF	24
DOID:850	lung disease	31/254	499/8007	0.000228169	0.00261291	0.00171224	COL3A1/COL1A1/IL13RA2/MMP7/VEGFA/IGF1/AGER/SPP1/PPP1R15A/EDN1/MMP1/S100A9/MMP13/CAV1/CTSK/TNC/MUC5B/IL6/GREM1/HHIP/CCL2/ADM/ABCA3/SLC6A4/MUC16/VCAM1/HMOX1/SERPINB3/PTX3/IL1B/PLA2G2A	31
DOID:201	connective tissue cancer	25/254	370/8007	0.000272758	0.00303638	0.00198974	COL1A1/COL6A3/XPO1/VEGFA/CDH2/IGF1/ID1/FBN1/SERPINF1/SPP1/GADD45B/CD24/MMP1/MMP13/CAV1/ITGA2/CTSK/TNC/CDH5/IL6/ADAM28/ELF3/PROM1/NTS/IL1B	25
DOID:4724	brain edema	4/254	11/8007	0.000273702	0.00303638	0.00198974	VEGFA/AGER/EDN1/IL6	4
DOID:0060180	colitis	9/254	69/8007	0.000302866	0.00325474	0.00213283	MMP7/SOCS3/MMP1/CXCL13/RNF128/IL6/CA2/SLC6A4/IL1B	9
DOID:8577	ulcerative colitis	9/254	69/8007	0.000302866	0.00325474	0.00213283	MMP7/SOCS3/MMP1/CXCL13/RNF128/IL6/CA2/SLC6A4/IL1B	9
DOID:11162	respiratory failure	8/254	55/8007	0.000307137	0.00325474	0.00213283	VEGFA/EDN1/TNC/IL6/ABCA3/PTX3/IL1B/PLA2G2A	8
DOID:104	bacterial infectious disease	20/254	271/8007	0.000368708	0.00384975	0.00252274	CFH/VEGFA/IGF1/CTSE/SOCS3/MMP1/MMP13/KIF3A/BPIFB1/LY96/AGTR2/TNC/IL6/CCL2/MUC16/LCN2/PTX3/CHIT1/IL1B/CCL20	20
DOID:13359	Ehlers-Danlos syndrome	4/254	12/8007	0.000400364	0.00407269	0.00266883	COL3A1/COL1A2/COL1A1/COL5A2	4
DOID:824	periodontitis	12/254	120/8007	0.000402835	0.00407269	0.00266883	VEGFA/AGER/S100A8/MMP1/IL6/CCL2/ADM/SLC6A4/PROM1/LTF/CXCL6/IL1B	12
DOID:399	tuberculosis	14/254	156/8007	0.000416589	0.00407269	0.00266883	SOCS3/MMP1/KIF3A/LY96/AGTR2/TNC/IL6/CCL2/MUC16/LCN2/PTX3/CHIT1/IL1B/CCL20	14
DOID:10871	age related macular degeneration	9/254	72/8007	0.000418741	0.00407269	0.00266883	CFH/HMCN1/MMP7/VEGFA/GPX3/SERPINF1/CFI/CCL2/PROM1	9
DOID:2007	degeneration of macula and posterior pole	9/254	72/8007	0.000418741	0.00407269	0.00266883	CFH/HMCN1/MMP7/VEGFA/GPX3/SERPINF1/CFI/CCL2/PROM1	9
DOID:1682	congenital heart disease	8/254	58/8007	0.000445454	0.00427395	0.00280072	VEGFA/MYH11/FBN1/EDN1/PLN/SLC6A4/SLN/ANKRD1	8
DOID:3459	breast carcinoma	25/254	383/8007	0.000459454	0.0043495	0.00285023	SEMA3A/MMP7/VEGFA/CDH2/IGF1/KRT5/CDH13/SOCS3/CD24/SOCS2/SERPINB5/EDN1/S100A8/CRABP2/MMP1/S100A9/CAV1/MSH2/IL6/ADAM28/CCL2/VTCN1/AGR2/MUC16/IL1B	25
DOID:865	vasculitis	12/254	122/8007	0.000468931	0.00437355	0.00286599	VEGFA/CD24/CXCL13/S100A9/ITGA2/CDH5/IL6/CPB2/CCL2/HMOX1/CHIT1/IL1B	12
DOID:299	adenocarcinoma	14/254	158/8007	0.000474314	0.00437355	0.00286599	MMP7/VEGFA/GPX3/IGF1/THY1/KRT5/S100A8/S100A2/MMP1/CAV1/ITGA2/CLDN18/MUC4/IL1B	14
DOID:4448	macular degeneration	9/254	74/8007	0.000514598	0.00463275	0.00303584	CFH/HMCN1/MMP7/VEGFA/GPX3/SERPINF1/CFI/CCL2/PROM1	9
DOID:3908	non-small cell lung carcinoma	27/254	431/8007	0.000518791	0.00463275	0.00303584	POSTN/MMP7/CDK5RAP3/VEGFA/IGF1/CSF3/CDH13/SOCS3/AGER/SPP1/RGCC/CD24/SERPINB5/S100A8/S100A2/S100A9/MACC1/CAV1/MSH2/TNC/IL6/MMP10/EYA2/PROM1/DSP/HMOX1/IL1B	27
DOID:3996	urinary system cancer	30/254	500/8007	0.000522	0.00463275	0.00303584	FAM107A/POSTN/MMP7/VEGFA/IGF1/ID1/SPP1/SFRP2/PRSS8/CD24/SERPINB5/EDN1/CRABP2/HLTF/MMP1/MMP13/ANGPTL4/CAV1/MSH2/EDNRB/TNC/IL6/GREM1/MT1G/CCL2/VTCN1/ADM/MUC16/LTF/SOSTDC1	30
DOID:13608	biliary atresia	4/254	13/8007	0.000563965	0.0049434	0.00323941	MMP7/VEGFA/SPP1/RRAS	4
DOID:3856	male reproductive organ cancer	27/254	435/8007	0.000598648	0.00505076	0.00330976	COL1A1/CEBPD/SEMA3A/VEGFA/BCHE/IGF1/ID1/HYAL1/SOCS3/ITGA7/SPP1/PRSS8/SFRP4/S100A8/MMP1/S100A9/CAV1/ITGA2/MSH2/ALOX15B/IL6/CCL2/MT2A/AGR2/MSMB/MUC4/USP9Y	27
DOID:3083	chronic obstructive pulmonary disease	17/254	220/8007	0.000603926	0.00505076	0.00330976	COL1A1/VEGFA/AGER/SPP1/EDN1/MMP1/MMP13/MUC5B/IL6/HHIP/CCL2/ADM/SLC6A4/MUC16/VCAM1/HMOX1/IL1B	17
DOID:10223	dermatomyositis	6/254	34/8007	0.000611782	0.00505076	0.00330976	MMP7/VEGFA/AGER/IL6/CCL2/IL1B	6
DOID:62	aortic valve disease	6/254	34/8007	0.000611782	0.00505076	0.00330976	VEGFA/AGER/SPP1/EDN1/AGTR2/MUC16	6
DOID:811	lipodystrophy	6/254	34/8007	0.000611782	0.00505076	0.00330976	DIO2/CRABP2/SLC28A3/CAV1/IL6/CCL2	6
DOID:341	peripheral vascular disease	8/254	61/8007	0.000630537	0.00514576	0.00337202	VEGFA/IGF1/EDN1/ITGA2/ACVRL1/IL6/ADM/VCAM1	8
DOID:263	kidney cancer	27/254	437/8007	0.000642485	0.00518369	0.00339687	FAM107A/MMP7/VEGFA/IGF1/SPP1/SFRP2/PRSS8/CD24/EDN1/CRABP2/HLTF/MMP1/MMP13/ANGPTL4/CAV1/MSH2/EDNRB/TNC/IL6/GREM1/MT1G/CCL2/VTCN1/ADM/MUC16/LTF/SOSTDC1	27
DOID:557	kidney disease	28/254	461/8007	0.00066681	0.0053195	0.00348587	COL3A1/CFH/POSTN/VEGFA/IGF1/AGER/SPP1/CD24/EDN1/S100A8/MMP1/CXCL13/S100A9/AGTR2/EDNRB/IL6/GREM1/CCL2/CA2/ADM/MT2A/MUC16/VCAM1/HMOX1/LCN2/ANKRD1/PTX3/IL1B	28
DOID:13580	cholestasis	8/254	62/8007	0.000704463	0.00555743	0.00364179	MMP7/VEGFA/SPP1/EDN1/CP/IL6/RRAS/HMOX1	8
DOID:688	embryonal cancer	24/254	373/8007	0.000733623	0.00572387	0.00375085	POSTN/MMP7/XPO1/IGF1/ID1/SFRP2/MT1F/CD24/SFRP4/S100A2/MMP1/CAV1/MSH2/ORM1/SOX17/TNC/IL6/PROK2/PROM1/LCN2/MUC4/SERPINB3/PLA2G2A/CCL20	24
DOID:10952	nephritis	13/254	147/8007	0.000766107	0.0058573	0.00383829	COL3A1/CFH/VEGFA/SPP1/CXCL13/IL6/GREM1/CCL2/MT2A/VCAM1/LCN2/ANKRD1/PTX3	13
DOID:4766	embryoma	23/254	352/8007	0.000767223	0.0058573	0.00383829	POSTN/MMP7/XPO1/IGF1/ID1/SFRP2/MT1F/CD24/SFRP4/S100A2/MMP1/CAV1/MSH2/ORM1/TNC/IL6/PROK2/PROM1/LCN2/MUC4/SERPINB3/PLA2G2A/CCL20	23
DOID:3070	malignant glioma	16/254	207/8007	0.0008686	0.0065607	0.00429923	IL13RA2/ROBO1/SEMA3A/MMP7/IGF1/IER3/HYAL1/MAP2/CD24/MMP1/TNC/IL6/PTPRZ1/CCL2/PROM1/CCL20	16
DOID:9970	obesity	21/254	313/8007	0.000928577	0.00693928	0.00454731	CEBPD/SCG5/IRS2/ADRB1/BCHE/IGF1/SOCS3/SERPINF1/SPP1/EDN1/S100A8/S100A9/CTSK/AMPD1/IL6/CCL2/ADM/SLC6A4/VCAM1/LCN2/IL1B	21
DOID:10283	prostate cancer	26/254	425/8007	0.000938269	0.00693928	0.00454731	COL1A1/CEBPD/SEMA3A/VEGFA/BCHE/IGF1/ID1/HYAL1/SOCS3/ITGA7/SPP1/PRSS8/SFRP4/S100A8/MMP1/S100A9/CAV1/ITGA2/MSH2/ALOX15B/IL6/CCL2/MT2A/AGR2/MSMB/MUC4	26
DOID:633	myositis	9/254	81/8007	0.00100182	0.00733291	0.00480526	MMP7/VEGFA/IGF1/AGER/S100A8/IL6/CCL2/SLC6A4/IL1B	9
DOID:26	pancreas disease	14/254	171/8007	0.0010419	0.00751277	0.00492312	VEGFA/IGF1/AGER/SPP1/EDN1/IL6/PRSS2/CCL2/CA2/ADM/VCAM1/LCN2/LTF/IL1B	14
DOID:2213	hemorrhagic disease	13/254	152/8007	0.00104756	0.00751277	0.00492312	CFH/VEGFA/IGF1/CFI/EDN1/CP/ITGA2/IL6/CPB2/ADM/HMOX1/LCN2/IL1B	13
DOID:18	urinary system disease	28/254	478/8007	0.00116671	0.00810435	0.00531078	COL3A1/CFH/POSTN/VEGFA/IGF1/AGER/SPP1/CD24/EDN1/S100A8/MMP1/CXCL13/S100A9/AGTR2/EDNRB/IL6/GREM1/CCL2/CA2/ADM/MT2A/MUC16/VCAM1/HMOX1/LCN2/ANKRD1/PTX3/IL1B	28
DOID:4989	pancreatitis	11/254	117/8007	0.00117102	0.00810435	0.00531078	VEGFA/AGER/SPP1/EDN1/IL6/PRSS2/CCL2/CA2/LCN2/LTF/IL1B	11
DOID:3978	extrinsic cardiomyopathy	5/254	26/8007	0.0011757	0.00810435	0.00531078	SPP1/IL6/CCL2/LCN2/PTX3	5
DOID:820	myocarditis	5/254	26/8007	0.0011757	0.00810435	0.00531078	SPP1/IL6/CCL2/LCN2/PTX3	5
DOID:9352	type 2 diabetes mellitus	16/254	215/8007	0.00129979	0.00887356	0.00581485	SCG5/BCHE/IGF1/HYAL1/AGER/CFI/CD24/SOCS2/S100A8/S100A9/IL6/CCL2/LTF/PTX3/IL1B/PLA2G2A	16
DOID:654	overnutrition	21/254	322/8007	0.00132927	0.00891925	0.00584479	CEBPD/SCG5/IRS2/ADRB1/BCHE/IGF1/SOCS3/SERPINF1/SPP1/EDN1/S100A8/S100A9/CTSK/AMPD1/IL6/CCL2/ADM/SLC6A4/VCAM1/LCN2/IL1B	21
DOID:2256	osteochondrodysplasia	4/254	16/8007	0.00133161	0.00891925	0.00584479	COL1A2/COL1A1/COMP/IGF1	4
DOID:13129	severe pre-eclampsia	5/254	27/8007	0.00140604	0.0093298	0.00611382	CFH/SERPIND1/CFI/IL6/ADM	5
DOID:4607	biliary tract cancer	14/254	178/8007	0.00153382	0.0100834	0.00660768	POSTN/MMP7/VEGFA/SOCS3/SPP1/CD24/MMP1/CAV1/MSH2/IL6/PRSS2/PROM1/LCN2/MUC4	14
DOID:8466	retinal degeneration	18/254	261/8007	0.00157441	0.0102553	0.00672033	CFH/HMCN1/CA4/ADRB1/MMP7/VEGFA/GPX3/RPGRIP1L/FBN1/SERPINF1/CFI/EDN1/MMP1/CAV1/GREM1/CCL2/PROM1/IL1B	18
DOID:9741	biliary tract disease	9/254	87/8007	0.00167032	0.010695	0.00700844	MMP7/VEGFA/SPP1/EDN1/CP/IL6/RRAS/HMOX1/MUC4	9
DOID:4960	bone marrow cancer	21/254	328/8007	0.00167204	0.010695	0.00700844	COL1A1/BNIP3/VEGFA/IGF1/ID1/IER3/SOCS3/SPP1/SFRP2/SOCS2/SFRP4/MMP1/MMP13/SLAMF7/IL6/CPB2/VCAM1/LCN2/TNFRSF17/IL1B/CCL20	21
DOID:8432	polycythemia	6/254	41/8007	0.0016991	0.0107711	0.00705831	VEGFA/IGF1/SOCS3/SOCS2/EDN1/LCN2	6
DOID:3326	purpura	8/254	71/8007	0.00173479	0.0109	0.00714279	VEGFA/IGF1/EDN1/CP/IL6/ADM/HMOX1/IL1B	8
DOID:8692	myeloid leukemia	12/254	142/8007	0.00179642	0.0111883	0.00733167	CEBPD/MYH11/IGF1/SOCS3/CD24/SOCS2/CAV1/ORM1/IL6/CCL2/LCN2/IL1B	12
DOID:2320	obstructive lung disease	20/254	308/8007	0.00181768	0.0112222	0.00735392	COL1A1/VEGFA/AGER/SPP1/PPP1R15A/EDN1/MMP1/MMP13/TNC/MUC5B/IL6/HHIP/CCL2/ADM/SLC6A4/MUC16/VCAM1/HMOX1/SERPINB3/IL1B	20
DOID:11963	esophagitis	5/254	29/8007	0.00196408	0.0119188	0.00781039	IL13RA2/POSTN/IL6/CCL2/IL1B	5
DOID:1712	aortic valve stenosis	5/254	29/8007	0.00196408	0.0119188	0.00781039	VEGFA/AGER/SPP1/AGTR2/MUC16	5
DOID:2730	epidermolysis bullosa	4/254	18/8007	0.00212972	0.0128144	0.00839728	COL1A1/KRT5/MMP1/KRT14	4
DOID:0060095	uterine benign neoplasm	6/254	43/8007	0.00218514	0.0128219	0.00840221	COL1A1/VEGFA/IGF1/RXFP1/IL6/IL1B	6
DOID:13223	uterine fibroid	6/254	43/8007	0.00218514	0.0128219	0.00840221	COL1A1/VEGFA/IGF1/RXFP1/IL6/IL1B	6
DOID:4961	bone marrow disease	6/254	43/8007	0.00218514	0.0128219	0.00840221	VEGFA/IGF1/SOCS3/SOCS2/EDN1/LCN2	6
DOID:0060084	cell type benign neoplasm	27/254	475/8007	0.00220734	0.012846	0.00841798	CDH3/DIO2/COL1A1/MMP7/VEGFA/MYH11/GPX3/IGF1/THBS2/CTSE/CDH13/SPP1/SFRP2/MAP2/OGN/SFRP4/EDN1/MMP1/CHL1/ITGA2/MSH2/ALOX15B/IL6/ADM/HMOX1/NTS/IL1B	27
DOID:11612	polycystic ovary syndrome	13/254	166/8007	0.00232779	0.0134368	0.00880514	IRS2/VEGFA/IGF1/SOCS3/SERPINF1/HSD17B6/PLA2G7/IL6/CPB2/ADM/HMOX1/LCN2/IL1B	13
DOID:374	nutrition disease	21/254	338/8007	0.00241082	0.0138039	0.00904569	CEBPD/SCG5/IRS2/ADRB1/BCHE/IGF1/SOCS3/SERPINF1/SPP1/EDN1/S100A8/S100A9/CTSK/AMPD1/IL6/CCL2/ADM/SLC6A4/VCAM1/LCN2/IL1B	21
DOID:2731	vesiculobullous skin disease	4/254	19/8007	0.00263118	0.0146885	0.0096254	COL1A1/KRT5/MMP1/KRT14	4
DOID:2986	IgA glomerulonephritis	4/254	19/8007	0.00263118	0.0146885	0.0096254	IL6/CCL2/LCN2/PTX3	4
DOID:2994	germ cell cancer	24/254	410/8007	0.00265104	0.0146885	0.0096254	POSTN/MMP7/XPO1/IGF1/ID1/SFRP2/MT1F/CD24/SFRP4/S100A2/MMP1/CAV1/MSH2/ORM1/SOX17/TNC/IL6/PROK2/PROM1/LCN2/MUC4/SERPINB3/PLA2G2A/CCL20	24
DOID:11394	adult respiratory distress syndrome	5/254	31/8007	0.00266876	0.0146885	0.0096254	VEGFA/EDN1/IL6/IL1B/PLA2G2A	5
DOID:5100	middle ear disease	5/254	31/8007	0.00266876	0.0146885	0.0096254	VEGFA/MUC5B/IL6/MUC4/IL1B	5
DOID:11714	gestational diabetes	7/254	60/8007	0.00273583	0.0149419	0.0097914	IGF1/AGER/FSTL3/IL6/CPB2/CCL2/IL1B	7
DOID:0060086	female reproductive organ benign neoplasm	6/254	45/8007	0.00276931	0.0150092	0.00983556	COL1A1/VEGFA/IGF1/RXFP1/IL6/IL1B	6
DOID:3069	astrocytoma	10/254	112/8007	0.00285304	0.0153459	0.0100562	IL13RA2/MMP7/MAP2/CD24/MMP1/TNC/IL6/PTPRZ1/CCL2/PROM1	10
DOID:3480	uveal disease	6/254	46/8007	0.00310182	0.0165586	0.0108509	CFH/SERPINF1/MMP1/CCL2/ADM/LCN2	6
DOID:3493	signet ring cell adenocarcinoma	3/254	10/8007	0.00320825	0.016999	0.0111394	CAV1/CLDN18/MUC4	3
DOID:229	female reproductive system disease	14/254	193/8007	0.00325636	0.0171261	0.0112227	MMP7/VEGFA/IGF1/CFI/EDN1/MMP1/CXCL13/MMP13/FSTL3/TNC/IL6/CCL2/LTF/IL1B	14
DOID:2218	blood platelet disease	9/254	96/8007	0.00329927	0.0172241	0.011287	CFH/VEGFA/CFI/CP/ITGA2/IL6/CPB2/ADM/LCN2	9
DOID:5517	stomach carcinoma	12/254	153/8007	0.00335183	0.0172663	0.0113146	COL1A2/BNIP3/MMP7/SPP1/SERPINB5/S100A8/S100A2/ITGA2/CCL2/PROM1/HMOX1/IL1B	12
DOID:16	integumentary system disease	23/254	394/8007	0.00335599	0.0172663	0.0113146	CDH3/DIO2/COL1A1/VEGFA/IGF1/KRT5/CTSE/DSC3/CRABP2/MMP1/SLC28A3/KRT15/CAV1/IL6/CCL2/KRT6A/SLC6A4/DSP/HMOX1/LCN2/LTF/KRT14/IL1B	23
DOID:2921	glomerulonephritis	8/254	79/8007	0.00342349	0.0174869	0.0114592	COL3A1/CFH/IL6/CCL2/VCAM1/LCN2/ANKRD1/PTX3	8
DOID:0050622	reproductive organ benign neoplasm	6/254	47/8007	0.00346327	0.0175637	0.0115095	COL1A1/VEGFA/IGF1/RXFP1/IL6/IL1B	6
DOID:1483	gingival disease	5/254	33/8007	0.00354053	0.0178282	0.0116828	VEGFA/EDN1/IL6/ADM/IL1B	5
DOID:3748	esophagus squamous cell carcinoma	7/254	63/8007	0.00361661	0.0180831	0.0118498	ID1/S100A8/HLTF/S100A9/CAV1/MSH2/SERPINB3	7
DOID:3087	gingivitis	4/254	21/8007	0.00386542	0.019192	0.0125765	VEGFA/IL6/ADM/IL1B	4
DOID:1074	kidney failure	12/254	156/8007	0.00392621	0.0193584	0.0126856	CFH/VEGFA/SPP1/EDN1/S100A8/MMP1/S100A9/IL6/CCL2/LCN2/PTX3/IL1B	12
DOID:2596	larynx cancer	5/254	35/8007	0.0045999	0.0223007	0.0146136	THBS2/MMP1/CAV1/MSH2/IL6	5
DOID:10754	otitis media	4/254	22/8007	0.00460838	0.0223007	0.0146136	MUC5B/IL6/MUC4/IL1B	4
DOID:0050737	autosomal recessive disease	20/254	334/8007	0.00461718	0.0223007	0.0146136	COL1A1/ZFP36/ADRB1/MYH11/IGF1/PRSS8/EDN1/MARCO/IL6/DNAH7/VCAM1/HMOX1/LCN2/MUC4/LTF/DNAH5/PTX3/IL1B/PLA2G2A/BPIFA1	20
DOID:1247	blood coagulation disease	13/254	180/8007	0.00468414	0.0224712	0.0147254	CFH/VEGFA/IGF1/CFI/EDN1/CP/ITGA2/IL6/CPB2/ADM/HMOX1/LCN2/IL1B	13
DOID:4074	pancreas adenocarcinoma	12/254	161/8007	0.00505753	0.0240997	0.0157925	MMP7/FAP/IGF1/SOCS3/PIM1/SERPINB5/SLC28A3/CAV1/IL6/LCN2/MUC4/IL1B	12
DOID:10286	prostate carcinoma	10/254	122/8007	0.0052749	0.0249678	0.0163614	COL1A1/VEGFA/IGF1/SPP1/PRSS8/S100A8/S100A9/CAV1/MSH2/ALOX15B	10
DOID:11266	hemorrhagic fever with renal syndrome	3/254	12/8007	0.00561149	0.0262429	0.017197	ICAM2/IL6/VCAM1	3
DOID:657	adenoma	20/254	340/8007	0.00561819	0.0262429	0.017197	CDH3/DIO2/MMP7/VEGFA/MYH11/GPX3/THBS2/CTSE/CDH13/SFRP2/MAP2/OGN/EDN1/MMP1/MSH2/ALOX15B/IL6/ADM/HMOX1/NTS	20
DOID:13241	Behcet's disease	8/254	86/8007	0.00576101	0.0265605	0.0174051	VEGFA/CXCL13/ITGA2/CDH5/CPB2/CCL2/HMOX1/IL1B	8
DOID:4138	bile duct disease	8/254	86/8007	0.00576101	0.0265605	0.0174051	MMP7/VEGFA/SPP1/EDN1/CP/IL6/RRAS/HMOX1	8
DOID:3620	central nervous system cancer	10/254	124/8007	0.00591113	0.0270768	0.0177434	COL1A2/MMP7/VEGFA/FAP/MAP2/CXCL13/CAV1/MSH2/MT2A/PROM1	10
DOID:1596	mental depression	5/254	38/8007	0.00658502	0.0295909	0.0193909	ARRB1/ITGA2/CCL2/SLC6A4/PTX3	5
DOID:866	vein disease	5/254	38/8007	0.00658502	0.0295909	0.0193909	BNIP3/VEGFA/IGF1/HMOX1/USP9Y	5
DOID:9261	nasopharynx carcinoma	5/254	38/8007	0.00658502	0.0295909	0.0193909	POSTN/MMP1/IL6/CCL2/LTF	5
DOID:0070004	myeloma	19/254	323/8007	0.00688485	0.0307392	0.0201434	COL1A1/BNIP3/VEGFA/IGF1/IER3/SOCS3/SPP1/SFRP2/SFRP4/MMP1/MMP13/SLAMF7/IL6/CPB2/VCAM1/LCN2/TNFRSF17/IL1B/CCL20	19
DOID:10155	intestinal cancer	18/254	300/8007	0.00692715	0.0307392	0.0201434	POSTN/MMP7/CDK5RAP3/VEGFA/BCHE/CDH2/IGF1/CXCL2/SERPINF1/HLTF/MMP13/CAV1/ITGA2/MSH2/PROM1/HMOX1/LCN2/IL1B	18
DOID:1785	pituitary cancer	3/254	13/8007	0.00712575	0.0314241	0.0205922	SFRP2/SFRP4/IL6	3
DOID:14069	cerebral malaria	4/254	25/8007	0.00739775	0.0324222	0.0212463	VEGFA/MMP1/HMOX1/IL1B	4
DOID:6050	esophageal disease	6/254	55/8007	0.00757742	0.0330059	0.0216288	IL13RA2/POSTN/PLN/IL6/CCL2/IL1B	6
DOID:37	skin disease	20/254	350/8007	0.00768023	0.0332498	0.0217886	DIO2/COL1A1/VEGFA/IGF1/KRT5/CTSE/CRABP2/MMP1/SLC28A3/CAV1/IL6/CCL2/KRT6A/SLC6A4/DSP/HMOX1/LCN2/LTF/KRT14/IL1B	20
DOID:6364	migraine	7/254	73/8007	0.0081547	0.0348771	0.022855	VEGFA/EDN1/EDNRB/IL6/ADM/SLC6A4/IL1B	7
DOID:0060119	pharynx cancer	5/254	40/8007	0.00820124	0.0348771	0.022855	POSTN/MMP1/IL6/CCL2/LTF	5
DOID:219	colon cancer	17/254	282/8007	0.00820349	0.0348771	0.022855	POSTN/MMP7/CDK5RAP3/VEGFA/BCHE/IGF1/CXCL2/SERPINF1/HLTF/MMP13/CAV1/ITGA2/MSH2/PROM1/HMOX1/LCN2/IL1B	17
DOID:2600	laryngeal carcinoma	4/254	26/8007	0.00852903	0.0360453	0.0236205	MMP1/CAV1/MSH2/IL6	4
DOID:12206	dengue hemorrhagic fever	3/254	14/8007	0.00885914	0.0369999	0.0242461	VEGFA/CCL2/VCAM1	3
DOID:12241	beta thalassemia	3/254	14/8007	0.00885914	0.0369999	0.0242461	IGF1/IL6/LCN2	3
DOID:9256	colorectal cancer	17/254	287/8007	0.00968972	0.0402039	0.0263456	POSTN/MMP7/CDK5RAP3/VEGFA/BCHE/IGF1/CXCL2/SERPINF1/HLTF/MMP13/CAV1/ITGA2/MSH2/PROM1/HMOX1/LCN2/IL1B	17
DOID:3717	gastric adenocarcinoma	8/254	94/8007	0.00973953	0.0402039	0.0263456	COL1A2/SPP1/SERPINB5/S100A8/S100A2/PROM1/HMOX1/IL1B	8
DOID:5672	large intestine cancer	17/254	288/8007	0.0100113	0.0410868	0.0269242	POSTN/MMP7/CDK5RAP3/VEGFA/BCHE/IGF1/CXCL2/SERPINF1/HLTF/MMP13/CAV1/ITGA2/MSH2/PROM1/HMOX1/LCN2/IL1B	17
DOID:2394	ovarian cancer	18/254	312/8007	0.0102027	0.0416317	0.0272812	POSTN/MMP7/VEGFA/IGF1/ID1/THY1/HYAL1/FHL2/SERPINB5/EDN1/MMP1/CHL1/MMP13/CAV1/IL6/PROM1/MUC16/LCN2	18
DOID:1428	endocrine pancreas disease	6/254	59/8007	0.0106065	0.0427876	0.0280387	IGF1/IL6/CCL2/ADM/VCAM1/IL1B	6
DOID:4535	hypotrichosis	6/254	59/8007	0.0106065	0.0427876	0.0280387	CDH3/IGF1/DSC3/KRT15/IL6/CCL2	6
DOID:11202	primary hyperparathyroidism	3/254	15/8007	0.0108179	0.0433939	0.028436	COL1A1/PRSS2/ADM	3
DOID:3910	lung adenocarcinoma	12/254	178/8007	0.010961	0.0436065	0.0285754	CDK5RAP3/VEGFA/CSF3/AGER/S100A8/S100A2/S100A9/MACC1/CAV1/IL6/EYA2/HMOX1	12
DOID:11476	osteoporosis	8/254	96/8007	0.0109938	0.0436065	0.0285754	COL1A1/IRS2/IGF1/MMP13/CTSK/IL6/LTF/IL1B	8
DOID:13141	uveitis	4/254	28/8007	0.0111178	0.0438535	0.0287372	SERPINF1/CCL2/ADM/LCN2	4
DOID:0080011	bone resorption disease	8/254	97/8007	0.0116639	0.0457534	0.0299822	COL1A1/IRS2/IGF1/MMP13/CTSK/IL6/LTF/IL1B	8
DOID:10603	glucose intolerance	5/254	44/8007	0.0122204	0.0476728	0.03124	CFH/SCG5/AGER/FSTL3/HMOX1	5
DOID:10808	gastric ulcer	3/254	16/8007	0.0130071	0.0496506	0.0325361	VEGFA/EDN1/IL1B	3
DOID:12205	dengue disease	3/254	16/8007	0.0130071	0.0496506	0.0325361	VEGFA/CCL2/VCAM1	3
DOID:61	mitral valve disease	3/254	16/8007	0.0130071	0.0496506	0.0325361	COL3A1/FBN1/CD24	3
DOID:9637	stomatitis	3/254	16/8007	0.0130071	0.0496506	0.0325361	IL6/SLC6A4/IL1B	3
