# Supplementary material for: Machine learning-based prediction of candidate gene biomarkers correlated with immune infiltration in patients with idiopathic pulmonary fibrosis
Source: Front Med (Lausanne). 2023 Feb 13;10:1001813. doi: 10.3389/fmed.2023.1001813 (PMC9968813; doi:10.3389/fmed.2023.1001813)
Supplement: Supplementary file 1 [file Data_Sheet_1.ZIP › Supplementary File 6 Results of GSEA.xlsx]

## Sheet: GSEA.result
ID	Description	setSize	enrichmentScore	NES	pvalue	p.adjust	qvalues	rank	leading_edge	core_enrichment
KEGG_CYTOKINE_CYTOKINE_RECEPTOR_INTERACTION	KEGG_CYTOKINE_CYTOKINE_RECEPTOR_INTERACTION	247	-0.384527	-1.87741	8.06257e-08	1.03858e-05	8.66226e-06	1859	tags=24%, list=11%, signal=22%	FLT4/TNFSF8/GDF5/TNFSF13/IL1R2/CXCL16/FLT1/CX3CR1/TNF/VEGFC/IL13/IL20RA/RELT/IL2RG/TNFRSF1A/CSF2/CX3CL1/LTBR/CNTFR/CXCL1/CTF1/LIF/PDGFB/PDGFA/IL4R/IFNG/IL18RAP/CCL26/CCL28/TNFRSF1B/GHR/CCL4/IL1A/IL17RA/CXCL9/TNFSF9/XCL1/CLCF1/OSM/CCL23/CXCR2/IL2RB/BMP2/IL15RA/CSF2RB/CXCL3/CXCL10/IL6R/CXCL8/CXCR1/CCL20/VEGFA/ACVRL1/TNFRSF12A/IL1B/CXCL2/CSF3R/CCL2/CSF3/IL6
KEGG_ECM_RECEPTOR_INTERACTION	KEGG_ECM_RECEPTOR_INTERACTION	80	0.579889	2.17008	1.13506e-07	1.03858e-05	8.66226e-06	2176	tags=32%, list=12%, signal=29%	COL3A1/SPP1/COMP/COL1A2/COL1A1/COL6A3/COL5A2/THBS2/ITGA7/ITGA2/TNC/THBS4/ITGA4/ITGAV/COL5A1/ITGB8/FN1/LAMA2/COL6A2/LAMA4/TNN/ITGA6/HMMR/ITGA8/LAMB1/COL4A1
KEGG_JAK_STAT_SIGNALING_PATHWAY	KEGG_JAK_STAT_SIGNALING_PATHWAY	149	-0.431806	-1.98206	4.28558e-07	2.6142e-05	2.18038e-05	2220	tags=24%, list=13%, signal=21%	EPOR/CREBBP/PIAS1/IRF9/TSLP/STAM/SOCS1/IL13/IL20RA/IL2RG/CSF2/CNTFR/CTF1/LIF/MYC/IL4R/IFNG/GHR/AKT1/CLCF1/OSM/SPRED2/IL2RB/IL15RA/CISH/CSF2RB/IL6R/SPRY2/CCND3/SOCS2/PIM1/SOCS3/CSF3R/SPRY4/CSF3/IL6
KEGG_FOCAL_ADHESION	KEGG_FOCAL_ADHESION	193	0.425952	1.82211	4.9027e-06	0.000224299	0.000187077	2313	tags=26%, list=13%, signal=23%	COL3A1/SPP1/COMP/COL1A2/COL1A1/IGF1/COL6A3/COL5A2/THBS2/ITGA7/ITGA2/TNC/THBS4/ITGA4/ITGAV/COL5A1/ITGB8/BIRC3/PDGFD/MET/FN1/LAMA2/PDGFC/BIRC2/FLNC/COL6A2/LAMA4/PAK1/CCND2/TNN/VAV3/PAK3/ITGA6/FLNA/HGF/MAPK10/SHC4/PPP1R12A/ROCK1/VCL/ITGA8/MYLK/RAP1B/LAMB1/ROCK2/COL4A1/DOCK1/PIK3CB/PPP1CC/PIK3CG
KEGG_MAPK_SIGNALING_PATHWAY	KEGG_MAPK_SIGNALING_PATHWAY	254	-0.333087	-1.63181	2.68927e-05	0.000984271	0.000820934	3712	tags=33%, list=21%, signal=27%	FGF12/RPS6KA4/CACNA1H/MAPT/MAPKAPK2/PLA2G12B/DUSP14/FGFR3/MAP3K3/RPS6KA1/FGF18/AKT2/MAP3K14/FGF17/BRAF/MAPKAPK3/CACNA1D/EGFR/HSPA1L/CACNB4/TRAF2/CACNG1/ELK1/NFKB2/CD14/MAP2K7/ELK4/NLK/PLA2G5/TAOK2/PRKCA/PRKACG/RAC2/IL1R2/DUSP3/CDC25B/MAP3K6/TNF/PTPN5/RASGRP4/MAPK7/MAPKAPK5/TNFRSF1A/DDIT3/CACNB1/MAP3K11/MAX/FOS/SRF/IKBKG/MAP4K2/PDGFB/DUSP1/RELA/RRAS2/RPS6KA2/PDGFA/MYC/DUSP2/CHP1/NR4A1/AKT1/IL1A/DU…
KEGG_NEUROACTIVE_LIGAND_RECEPTOR_INTERACTION	KEGG_NEUROACTIVE_LIGAND_RECEPTOR_INTERACTION	260	-0.317349	-1.55268	0.000241346	0.00736104	0.00613949	6549	tags=48%, list=37%, signal=30%	ADORA1/GRM6/GHRHR/GPR83/GH1/TRHR/ADRA2B/GRM4/NMBR/GABRR2/GRID2/MCHR1/TAAR9/KISS1R/GRID1/UTS2R/FSHB/P2RY14/CRHR2/GALR3/CGA/PTGER1/GALR1/GRIK1/HTR2C/NTSR2/GALR2/PRSS3/HRH3/GHSR/SCTR/MTNR1B/DRD2/MC3R/GLP1R/HTR1E/ADRB3/SSTR4/GABRD/GRIK5/ADORA3/P2RX4/NPFFR1/NTSR1/PRL/F2/C3AR1/HTR6/AVPR2/GRIN2C/GABRQ/GRIN1/CALCRL/GABRB2/BDKRB1/P2RX6/PRLR/DRD4/OPRD1/GRM8/OPRL1/GRM2/GCGR/CHRM4/CHRM2/GZMA/S1PR5/GRM3/S1PR2…
KEGG_CHEMOKINE_SIGNALING_PATHWAY	KEGG_CHEMOKINE_SIGNALING_PATHWAY	179	-0.32645	-1.5299	0.000535866	0.0135723	0.01132	3163	tags=33%, list=18%, signal=27%	CCR1/AKT2/ADCY8/ELMO1/BRAF/CCL21/BCAR1/NCF1/CXCR3/ADCY7/PIK3CD/CXCL11/SHC2/PIK3R5/ADCY9/FGR/CCR10/WAS/CCL5/GNG7/GNG5/PRKACG/RAC2/CXCL16/CX3CR1/CX3CL1/GNB2/GRK1/CXCL1/IKBKG/NFKBIB/RELA/PREX1/CCL26/CCL28/GSK3A/AKT1/CCL4/CXCL9/MAPK3/GNG10/PXN/ARRB2/ADCY4/XCL1/CCL23/CXCR2/GRK5/NFKBIA/PRKCZ/CXCL3/CXCL10/CXCL8/CXCR1/CCL20/GNG11/ARRB1/CXCL2/CCL2
KEGG_GRAFT_VERSUS_HOST_DISEASE	KEGG_GRAFT_VERSUS_HOST_DISEASE	31	-0.58259	-1.95274	0.000593324	0.0135723	0.01132	4832	tags=61%, list=27%, signal=45%	HLA-E/HLA-B/CD80/HLA-DOA/HLA-F/HLA-DMA/HLA-DQB1/HLA-DPB1/KIR2DL5A/GZMB/HLA-DQA1/KLRD1/TNF/IFNG/IL1A/KIR2DL1/PRF1/IL1B/IL6
KEGG_ENDOCYTOSIS	KEGG_ENDOCYTOSIS	169	-0.333615	-1.55612	0.00074081	0.0150631	0.0125634	4081	tags=37%, list=23%, signal=29%	ARFGAP1/EHD4/RAB11B/CLTB/VPS28/HLA-F/SRC/IQSEC1/DNM3/IQSEC2/VPS37D/AGAP1/FGFR3/RAB5B/SMURF1/VPS25/CHMP6/CHMP2A/PLD2/RNF41/CBL/VPS4A/PARD6A/EGFR/HSPA1L/F2R/PSD4/ERBB3/RAB11FIP5/CHMP4C/AP2A1/PIP5K1B/ARAP3/STAM/ARF6/PIP5K1A/SH3GL3/FLT1/IL2RG/EPN1/GRK1/RAB5C/PARD6B/NEDD4L/EHD2/GIT1/MVB12B/HSPA2/ARRB2/DNM2/CXCR2/GRK5/IL2RB/SH3GL2/PRKCZ/FGFR4/EHD1/RAB11FIP1/ADRB2/LDLR/CXCR1/ARRB1/ADRB1
KEGG_ADIPOCYTOKINE_SIGNALING_PATHWAY	KEGG_ADIPOCYTOKINE_SIGNALING_PATHWAY	66	-0.449544	-1.7839	0.000835462	0.0152889	0.0127518	1654	tags=38%, list=9%, signal=34%	NPY/RXRB/CAMKK2/AKT2/LEP/POMC/TRAF2/AGRP/TNF/CD36/PCK2/TNFRSF1A/IKBKG/NFKBIB/RELA/TNFRSF1B/RXRA/AKT1/ADIPOR1/PRKCQ/NFKBIA/PRKAB1/ADIPOR2/IRS2/SOCS3
KEGG_TOLL_LIKE_RECEPTOR_SIGNALING_PATHWAY	KEGG_TOLL_LIKE_RECEPTOR_SIGNALING_PATHWAY	95	-0.38909	-1.6508	0.00117873	0.0196098	0.0163556	2892	tags=31%, list=16%, signal=26%	TIRAP/PIK3CD/CXCL11/PIK3R5/CD14/CD40/TOLLIP/MAP2K7/IRF7/CCL5/TLR8/TNF/MYD88/FOS/IKBKG/RELA/AKT1/CCL4/MAP3K8/CXCL9/MAPK3/JUN/TICAM1/NFKBIA/CXCL10/CXCL8/LY96/IL1B/IL6
KEGG_NATURAL_KILLER_CELL_MEDIATED_CYTOTOXICITY	KEGG_NATURAL_KILLER_CELL_MEDIATED_CYTOTOXICITY	120	-0.358719	-1.58083	0.00149835	0.0228498	0.0190579	3188	tags=34%, list=18%, signal=28%	NCR3/SHC1/ARAF/PTPN6/TNFSF10/IFNGR2/NCR1/BRAF/ULBP1/PIK3CD/KIR2DL4/SH3BP2/SHC2/NFATC1/ULBP2/KIR2DL5A/PIK3R5/GZMB/TNFRSF10D/KLRD1/LCP2/KIR2DS1/PRKCA/RAC2/KIR2DS4/TNF/ITGAL/CD247/CSF2/MICB/TYROBP/IFNG/CHP1/FCER1G/MAPK3/KIR2DL1/PRF1/SH2D1B/MICA/ICAM1/ICAM2
KEGG_HEMATOPOIETIC_CELL_LINEAGE	KEGG_HEMATOPOIETIC_CELL_LINEAGE	81	-0.385561	-1.59725	0.00392997	0.0543276	0.0453121	3212	tags=35%, list=18%, signal=28%	CD3E/IL3RA/CSF1/GP9/CD5/CD3D/CD14/EPOR/CD34/IL1R2/CD55/ITGA5/TNF/CD36/CD37/CSF2/CD8A/IL4R/IL1A/CD1D/GP1BA/MME/CD33/IL6R/IL1B/CSF3R/CSF3/IL6
KEGG_NITROGEN_METABOLISM	KEGG_NITROGEN_METABOLISM	22	-0.568222	-1.72817	0.00415621	0.0543276	0.0453121	1134	tags=18%, list=6%, signal=17%	HAL/CTH/CA2/CA4
KEGG_STEROID_BIOSYNTHESIS	KEGG_STEROID_BIOSYNTHESIS	15	-0.647482	-1.7627	0.00498251	0.0607866	0.0506992	1678	tags=60%, list=10%, signal=54%	EBP/FDFT1/NSDHL/SC5D/DHCR24/DHCR7/CYP27B1/LSS/MSMO1
KEGG_OXIDATIVE_PHOSPHORYLATION	KEGG_OXIDATIVE_PHOSPHORYLATION	95	-0.359349	-1.52462	0.00566321	0.0647729	0.054024	3776	tags=36%, list=21%, signal=28%	COX4I1/PPA2/UQCRQ/NDUFB6/COX4I2/COX7C/ATP6V1G2/ATP6AP1/NDUFV3/ATP6V1B1/NDUFB4/NDUFV2/ATP6V0C/COX6B1/UQCR10/COX7A2L/PPA1/ATP6V1G1/COX10/NDUFB9/NDUFS7/COX7A2/NDUFA6/COX5A/SDHD/SDHB/NDUFA7/COX7A1/SDHC/COX8A/COX6A1/ATP6V0E1/NDUFA2/COX5B
KEGG_CELL_CYCLE	KEGG_CELL_CYCLE	122	0.384856	1.54321	0.00611289	0.0658035	0.0548835	3865	tags=43%, list=22%, signal=34%	CCNB1/ATR/SMC3/TTK/PCNA/CCNA1/MCM6/MAD2L1/GADD45A/BUB1B/ANAPC4/CCND2/CHEK2/ATM/TGFB3/PRKDC/STAG1/HDAC1/RBL1/STAG2/CHEK1/MDM2/RAD21/WEE1/BUB3/MCM4/CDC23/CDK7/PTTG1/CDC14B/CDKN2C/ORC3/ORC2/ANAPC5/HDAC2/CDK1/CCNA2/CDC6/ORC4/CDC26/ANAPC13/RBL2/MCM7/CDC16/E2F3/PTTG2/ORC6/MCM5/CDC20/SMC1A/YWHAB/MCM3/SMAD2
KEGG_CARDIAC_MUSCLE_CONTRACTION	KEGG_CARDIAC_MUSCLE_CONTRACTION	70	-0.392454	-1.5689	0.00781522	0.0794548	0.0662694	4189	tags=41%, list=24%, signal=32%	COX6B2/CACNA2D4/FXYD2/CACNG2/COX4I1/UQCRQ/COX4I2/COX7C/MYH7/CACNA1D/CACNB4/CACNG1/COX6B1/UQCR10/SLC9A1/COX7A2L/MYL3/TNNT2/COX7A2/CACNB1/COX5A/COX7A1/CACNG4/COX8A/COX6A1/CACNA2D3/COX5B/CACNA2D2/TNNC1
KEGG_LEISHMANIA_INFECTION	KEGG_LEISHMANIA_INFECTION	64	-0.400805	-1.58587	0.0088904	0.0830419	0.0692613	3586	tags=38%, list=20%, signal=30%	HLA-DMA/IL10/PTPN6/HLA-DQB1/IFNGR2/NCF1/HLA-DPB1/ELK1/HLA-DQA1/NOS2/TNF/MYD88/FOS/NFKBIB/RELA/IFNG/IL1A/MAPK3/JUN/FCGR2A/NFKBIA/NCF4/PTGS2/IL1B
KEGG_GLYCOSYLPHOSPHATIDYLINOSITOL_GPI_ANCHOR_BIOSYNTHESIS	KEGG_GLYCOSYLPHOSPHATIDYLINOSITOL_GPI_ANCHOR_BIOSYNTHESIS	24	-0.53988	-1.686	0.00907562	0.0830419	0.0692613	2970	tags=42%, list=17%, signal=35%	PIGT/PIGS/PIGP/PIGO/PIGZ/GPAA1/PIGQ/PIGM/PIGA/DPM2
KEGG_GLYCINE_SERINE_AND_THREONINE_METABOLISM	KEGG_GLYCINE_SERINE_AND_THREONINE_METABOLISM	31	-0.491002	-1.64575	0.0121692	0.106046	0.0884477	5412	tags=61%, list=31%, signal=43%	SHMT1/DAO/GLYCTK/SARDH/SDS/ALAS2/GAMT/ALAS1/MAOA/GCAT/PSPH/CHDH/AOC2/SHMT2/PHGDH/CTH/AOC3/GNMT/CBS
KEGG_NOD_LIKE_RECEPTOR_SIGNALING_PATHWAY	KEGG_NOD_LIKE_RECEPTOR_SIGNALING_PATHWAY	60	-0.396725	-1.54122	0.0132353	0.110094	0.0918241	1231	tags=25%, list=7%, signal=23%	CCL5/TNFAIP3/TNF/CXCL1/IKBKG/NFKBIB/RELA/MAPK3/NOD2/NFKBIA/CXCL8/IL1B/CXCL2/CCL2/IL6
KEGG_PARKINSONS_DISEASE	KEGG_PARKINSONS_DISEASE	93	-0.338646	-1.4248	0.0146376	0.115908	0.0966731	3776	tags=33%, list=21%, signal=26%	COX4I1/UQCRQ/NDUFB6/COX4I2/HTRA2/COX7C/CASP9/NDUFV3/NDUFB4/NDUFV2/COX6B1/UQCR10/COX7A2L/SLC25A4/SNCA/SLC25A6/NDUFB9/NDUFS7/COX7A2/NDUFA6/COX5A/SDHD/SDHB/NDUFA7/SLC25A5/COX7A1/SDHC/COX8A/COX6A1/NDUFA2/COX5B
KEGG_DORSO_VENTRAL_AXIS_FORMATION	KEGG_DORSO_VENTRAL_AXIS_FORMATION	23	-0.508911	-1.56202	0.0156399	0.115908	0.0966731	2862	tags=30%, list=16%, signal=26%	EGFR/SPIRE1/ETV7/NOTCH1/NOTCH4/MAPK3/ETS2
KEGG_SPLICEOSOME	KEGG_SPLICEOSOME	115	0.357688	1.4195	0.0158344	0.115908	0.0966731	4915	tags=54%, list=28%, signal=39%	SLU7/HNRNPA3/DDX42/PLRG1/DDX5/ZMAT2/SYF2/PRPF40A/U2SURP/THOC1/CRNKL1/SRSF10/SART1/LSM8/HNRNPM/HNRNPA1/PRPF38B/SNRNP200/PRPF4/CDC40/SNW1/SF3B1/RBM25/SF3A3/BCAS2/HNRNPK/NCBP2/PRPF6/HNRNPU/DDX46/SF3B2/SRSF4/DHX15/ISY1/THOC2/SNRPA1/ACIN1/CTNNBL1/PRPF18/AQR/NCBP1/SNRPG/SRSF5/SRSF1/SRSF6/SNRNP70/DHX8/DHX38/CDC5L/SF3B3/MAGOHB/PRPF3/TRA2A/RBM8A/PPIH/PPIE/HNRNPC/RBM17/TCERG1/PPIL1/SNRPF/PUF60
KEGG_CYTOSOLIC_DNA_SENSING_PATHWAY	KEGG_CYTOSOLIC_DNA_SENSING_PATHWAY	48	-0.42269	-1.56653	0.0203483	0.142015	0.118448	2227	tags=27%, list=13%, signal=24%	IRF7/POLR3K/CCL5/POLR1D/IKBKG/NFKBIB/RELA/CCL4/POLR3H/NFKBIA/CXCL10/IL1B/IL6
KEGG_ACUTE_MYELOID_LEUKEMIA	KEGG_ACUTE_MYELOID_LEUKEMIA	56	-0.398126	-1.52257	0.020953	0.142015	0.118448	3159	tags=36%, list=18%, signal=29%	AKT2/TCF7/BRAF/PIK3CD/EIF4EBP1/PIK3R5/JUP/RPS6KB2/CEBPA/TCF7L1/IKBKG/RELA/MYC/SPI1/PPARD/AKT1/MAPK3/RARA/ZBTB16/PIM1
KEGG_VEGF_SIGNALING_PATHWAY	KEGG_VEGF_SIGNALING_PATHWAY	71	-0.363222	-1.45649	0.0224413	0.14667	0.12233	3553	tags=34%, list=20%, signal=27%	MAPKAPK2/PLA2G12B/CASP9/AKT2/MAPKAPK3/PIK3CD/SPHK2/SHC2/NFATC1/PIK3R5/SH2D2A/PLA2G5/PRKCA/RAC2/NOS3/CHP1/AKT1/PLA2G3/MAPK3/PXN/SPHK1/PTGS2/VEGFA/PLA2G1B
KEGG_HUNTINGTONS_DISEASE	KEGG_HUNTINGTONS_DISEASE	151	-0.294974	-1.35679	0.0241725	0.152537	0.127224	4255	tags=36%, list=24%, signal=28%	POLR2J/COX6B2/PLCB2/GPX1/CLTB/DLG4/COX4I1/UQCRQ/NDUFB6/COX4I2/COX7C/PLCB3/TAF4/POLR2E/CASP9/NDUFV3/NDUFB4/NDUFV2/COX6B1/UQCR10/POLR2L/COX7A2L/BAX/CREBBP/CREB3L1/AP2A1/POLR2C/SLC25A4/CREB3/SOD2/SLC25A6/POLR2H/NDUFB9/NDUFS7/DCTN2/RCOR1/POLR2F/COX7A2/NDUFA6/HIP1/COX5A/SDHD/SDHB/NDUFA7/TGM2/SLC25A5/COX7A1/SDHC/POLR2K/COX8A/COX6A1/NDUFA2/COX5B/BDNF/CREB5
KEGG_DNA_REPLICATION	KEGG_DNA_REPLICATION	36	0.476837	1.54515	0.0266344	0.15302	0.127627	5316	tags=67%, list=30%, signal=47%	POLA1/PCNA/MCM6/RPA4/MCM4/RFC1/PRIM1/PRIM2/MCM7/RNASEH2A/MCM5/MCM3/RNASEH2B/POLD3/RNASEH1/SSBP1/RPA1/MCM2/RPA2/FEN1/LIG1/RFC3/DNA2/RFC4
KEGG_T_CELL_RECEPTOR_SIGNALING_PATHWAY	KEGG_T_CELL_RECEPTOR_SIGNALING_PATHWAY	107	-0.31132	-1.34308	0.0267496	0.15302	0.127627	3212	tags=30%, list=18%, signal=25%	CD3E/PTPN6/AKT2/MAP3K14/CBL/NCK2/PIK3CD/NFATC1/PIK3R5/CD3D/PAK4/MAP2K7/LCP2/ICOS/CDK4/TNF/CD247/CSF2/FOS/IKBKG/CD8A/NFKBIB/RELA/IFNG/BCL10/CHP1/AKT1/MAP3K8/MAPK3/JUN/PRKCQ/NFKBIA
KEGG_ALZHEIMERS_DISEASE	KEGG_ALZHEIMERS_DISEASE	138	-0.303782	-1.39226	0.0273964	0.15302	0.127627	3776	tags=33%, list=21%, signal=26%	COX4I1/UQCRQ/NDUFB6/ITPR3/MAPT/COX4I2/CALML5/COX7C/PLCB3/CASP9/CDK5/NDUFV3/CACNA1D/NDUFB4/NDUFV2/APBB1/COX6B1/UQCR10/COX7A2L/NOS1/SNCA/PSENEN/APH1A/TNF/NDUFB9/NDUFS7/TNFRSF1A/COX7A2/ERN1/NDUFA6/COX5A/SDHD/SDHB/NDUFA7/CHP1/NCSTN/COX7A1/MAPK3/SDHC/COX8A/COX6A1/MME/NDUFA2/COX5B/IL1B
KEGG_PROPANOATE_METABOLISM	KEGG_PROPANOATE_METABOLISM	31	0.505628	1.57542	0.0275938	0.15302	0.127627	2864	tags=35%, list=16%, signal=30%	SUCLA2/HIBCH/ACADM/SUCLG2/EHHADH/LDHB/ALDH7A1/HADHA/ALDH3A2/PCCA/ALDH9A1
KEGG_ALLOGRAFT_REJECTION	KEGG_ALLOGRAFT_REJECTION	32	-0.445445	-1.49043	0.028729	0.154629	0.128969	4832	tags=47%, list=27%, signal=34%	HLA-E/HLA-B/CD80/HLA-DOA/HLA-F/HLA-DMA/IL10/HLA-DQB1/HLA-DPB1/GZMB/HLA-DQA1/CD40/TNF/IFNG/PRF1
KEGG_TYPE_I_DIABETES_MELLITUS	KEGG_TYPE_I_DIABETES_MELLITUS	38	-0.421179	-1.4699	0.0302598	0.158215	0.13196	4832	tags=45%, list=27%, signal=33%	HLA-E/HLA-B/LTA/CD80/HLA-DOA/HLA-F/PTPRN/HLA-DMA/HLA-DQB1/HLA-DPB1/GZMB/HLA-DQA1/TNF/IFNG/IL1A/PRF1/IL1B
KEGG_PRION_DISEASES	KEGG_PRION_DISEASES	34	-0.458068	-1.55176	0.0322933	0.164157	0.136916	2578	tags=38%, list=15%, signal=33%	ELK1/BAX/CCL5/PRKACG/IL1A/C8B/NOTCH1/MAPK3/EGR1/C1QB/C1QC/IL1B/IL6
KEGG_ARACHIDONIC_ACID_METABOLISM	KEGG_ARACHIDONIC_ACID_METABOLISM	49	-0.389312	-1.44898	0.0348427	0.17233	0.143733	2032	tags=22%, list=12%, signal=20%	ALOX5/PLA2G5/GGT7/TBXAS1/CYP2B6/PLA2G3/PTGS2/CYP4F3/ALOX15B/GPX3/PLA2G1B
KEGG_ARRHYTHMOGENIC_RIGHT_VENTRICULAR_CARDIOMYOPATHY_ARVC	KEGG_ARRHYTHMOGENIC_RIGHT_VENTRICULAR_CARDIOMYOPATHY_ARVC	71	0.366012	1.33798	0.0490506	0.221616	0.184839	2247	tags=27%, list=13%, signal=23%	DSP/ITGA7/ITGA2/CDH2/ITGA4/ITGAV/ITGB8/LAMA2/PKP2/DSG2/SLC8A1/RYR2/DMD/CACNA2D1/SGCD/ITGA6/ATP2A2/ITGA8/DES
