# Supplementary material for: Machine learning-based prediction of candidate gene biomarkers correlated with immune infiltration in patients with idiopathic pulmonary fibrosis
Source: Front Med (Lausanne). 2023 Feb 13;10:1001813. doi: 10.3389/fmed.2023.1001813 (PMC9968813; doi:10.3389/fmed.2023.1001813)
Supplement: Supplementary file 1 [file Data_Sheet_1.ZIP › Supplementary File 7 Gene expression profiles of 40 patients with IPF and 8 healthy individuals in the GSE53845 dataset.xlsx]

## Sheet: test.normalize
id	GSM1302047_con	GSM1302054_con	GSM1302056_con	GSM1302057_con	GSM1302070_con	GSM1302072_con	GSM1302073_con	GSM1302075_con	GSM1302033_treat	GSM1302076_treat	GSM1302078_treat	GSM1302038_treat	GSM1302040_treat	GSM1302045_treat	GSM1302049_treat	GSM1302050_treat	GSM1302061_treat	GSM1302065_treat	GSM1302069_treat	GSM1302034_treat	GSM1302046_treat	GSM1302048_treat	GSM1302051_treat	GSM1302052_treat	GSM1302053_treat	GSM1302055_treat	GSM1302058_treat	GSM1302059_treat	GSM1302060_treat	GSM1302062_treat	GSM1302035_treat	GSM1302063_treat	GSM1302064_treat	GSM1302066_treat	GSM1302067_treat	GSM1302068_treat	GSM1302071_treat	GSM1302074_treat	GSM1302077_treat	GSM1302079_treat	GSM1302080_treat	GSM1302036_treat	GSM1302037_treat	GSM1302039_treat	GSM1302041_treat	GSM1302042_treat	GSM1302043_treat	GSM1302044_treat
A1BG	-0.250114	-0.233405	-0.267566	-0.030701	-0.380474	-0.40541	-0.216774	-0.211314	-0.377592	0.0222976	0.142071	-0.237637	0.174228	-0.145057	0.109823	-0.245591	0.148844	-0.00194531	0.0455191	0.148163	0.103392	-0.0164585	-0.231373	0.133236	-0.00499642	-0.201713	-0.0793946	0.0513387	0.317052	0.323251	0.0409194	-0.0224574	0.0201903	0.035505	-0.102511	0.0460957	-0.0195623	0.0980153	0.264592	-0.254805	0.490431	-0.0480626	0.0261718	-0.265072	0.125445	-0.288315	-0.146695	-0.371258
A1BG-AS1	-0.191879	0.408901	0.132622	0.388574	-0.384972	-0.56693	0.125558	0.144139	-0.30015	0.166219	0.404723	-0.174637	0.320661	-0.247774	0.369916	-0.298854	0.241557	0.358216	0.471753	0.115938	0.13236	0.579647	-0.0450497	0.166143	0.862124	0.235584	0.279809	0.137402	0.914184	0.348551	0.119177	-0.425178	-0.36651	0.144078	0.0386469	-0.460691	0.6348	0.365465	0.173183	-0.110369	0.83316	-0.178613	-0.0568649	-0.15475	-0.00518733	0.0833792	0.253692	-0.36049
A1CF	-2.07119	-1.26353	-1.60476	-1.60536	-1.88194	-1.47171	-1.59877	-1.52699	-1.81325	-1.70364	-1.77691	-1.55983	-1.7253	-1.7243	-1.7403	-1.42751	-1.66698	-1.49117	-1.66839	-1.35514	-1.62478	-1.72323	-1.35923	-1.62384	-1.67649	-1.84257	-1.69196	-1.74798	-1.61828	-1.58537	-1.67029	-1.29614	-1.41587	-1.5731	-1.90756	-1.66741	-1.71423	-1.75706	-1.91494	-1.6149	-1.51338	-1.66839	-1.64117	-1.71423	-1.68461	-1.71423	-1.55983	-1.39747
A2LD1	1.16464	-0.413764	0.687335	0.349619	1.08455	0.448396	0.172459	-0.0528737	0.622323	0.229126	0.883542	0.318618	0.755295	1.036	0.159341	0.747515	0.299419	0.103915	0.959259	-0.254433	1.04657	0.713726	0.432406	0.21458	-0.126223	0.194481	0.964747	0.975696	0.368878	0.510857	0.938591	0.146107	0.628913	0.525933	0.642773	0.375944	0.742215	0.270146	1.01917	0.696896	0.651397	0.128327	0.599858	0.31058	0.958841	0.2711	0.480278	0.247371
A2M	3.67769	3.4795	4.37034	3.93711	4.92488	4.7504	4.03937	4.48478	4.52101	4.62452	5.45675	4.85933	3.97363	4.9549	5.06086	4.7504	4.32494	3.99719	4.83168	3.41779	4.82008	4.47618	3.81182	4.33186	3.42207	4.33918	4.15676	4.45818	3.99719	4.68776	4.10385	3.11886	4.06376	5.0936	4.03234	4.59645	3.81182	4.72834	4.98939	3.10726	4.46986	4.58627	4.41595	4.42369	4.57814	5.31017	3.60091	4.59645
A2ML1	0.936423	0.853415	0.981471	0.966638	0.585861	0.369965	0.520603	0.3462	0.66172	0.827033	0.58231	0.719255	0.824581	0.487057	1.08749	0.599475	0.775827	1.3399	0.44824	1.61436	0.584905	1.10802	0.765556	0.474896	0.788019	0.491693	0.843936	0.304076	1.27507	0.545553	0.481775	1.06073	0.39612	0.65098	0.38938	0.590361	0.504167	0.725398	0.815595	0.889585	0.986582	0.848514	0.590076	0.401123	0.60287	0.653668	0.989627	0.731461
A4GALT	0.266806	1.05393	0.630861	0.735982	1.20076	1.0552	0.671742	1.36496	0.3997	1.35687	0.739944	1.00239	1.04871	0.777141	0.742686	0.515521	0.977175	0.631874	0.51712	0.880829	0.794115	0.997846	-0.00755722	1.798	1.56983	0.60896	1.08397	1.33831	0.631976	1.40288	0.855269	0.5771	0.770972	0.829678	1.29225	1.27229	0.750212	1.41431	1.17125	0.891645	0.696437	1.51284	0.587355	1.30826	1.35687	1.64377	0.876934	0.541734
A4GNT	0.243913	0.309073	0.286598	0.458237	0.281157	0.293754	0.272532	0.049587	0.184321	0.261726	0.358843	0.318832	0.222293	0.198129	0.149076	0.272726	0.169601	0.230987	0.241165	-0.098415	0.310638	0.225393	0.310447	0.246334	0.278458	0.0871005	-0.181799	-0.0944627	0.0758898	-0.0108418	0.163111	0.0925115	0.419015	0.17696	0.156623	0.105418	0.440344	0.30694	0.0766203	0.0918509	-0.115164	0.361257	0.170333	0.00205885	0.173736	0.0208565	0.0172421	0.32847
AAAS	-0.963582	-0.549635	-0.69451	-0.678407	-0.804066	-0.689985	-0.792883	-0.889322	-0.941398	-0.998461	-0.90369	-0.843449	-0.838414	-1.08775	-0.664474	-0.730022	-0.988573	-0.717839	-0.815583	-0.786505	-0.986828	-0.719464	-0.695958	-0.951798	-0.786305	-1.07763	-0.772703	-1.02576	-0.883168	-0.971685	-1.028	-0.840317	-1.01363	-0.792763	-0.818776	-1.18857	-1.0346	-1.01636	-0.858216	-0.845035	-1.05236	-0.938316	-0.902562	-0.796299	-0.951497	-0.559176	-0.841644	-0.861873
AACS	-0.488286	-0.840893	-0.77867	-1.15015	-0.124537	-0.377259	-0.581002	-0.486009	-0.625862	-0.912478	-0.718009	-0.8649	-1.25395	-1.08018	-0.957212	-1.00237	-0.968427	-1.0126	-0.687179	-1.24985	-0.882798	-0.938709	-0.856732	-1.16225	-0.456274	-0.81265	-0.919983	-0.913368	-1.14778	-1.1561	-0.937561	-1.04853	-1.02865	-0.943641	-0.704579	-1.08861	-0.792372	-1.1531	-1.01206	-0.972564	-0.96762	-0.867304	-1.05451	-0.818057	-0.949942	-0.801465	-1.11321	-1.24821
AADAC	1.9299	1.66283	1.22404	1.82811	1.16149	0.84483	2.32568	1.93698	2.13415	2.3398	3.04184	2.30027	4.40514	2.81824	1.17224	1.88368	3.53782	2.89641	3.3311	4.22832	1.97829	0.630562	2.43985	3.15872	1.86862	2.29204	1.99665	1.83432	1.09422	0.988645	3.01422	2.13415	1.38541	1.16065	3.34792	3.03543	2.18587	2.88515	4.17857	3.05153	1.0305	3.22332	1.21281	2.56902	3.75321	3.76757	3.82224	1.90469
AADACL2	0.0419955	0.0826778	0.0440553	0.136664	0.195884	-0.244255	0.121377	-0.039006	0.189365	0.251027	-0.122605	-0.00402512	0.243913	1.34593	-0.184316	-0.248729	-0.028016	0.14126	0.239799	-0.0373981	-0.0820757	-0.0211622	-0.0155297	0.226109	0.443847	-0.090958	-0.223303	-0.135442	-0.0650136	-0.0615356	0.235261	-0.0870753	0.026033	-0.170685	0.0661894	0.0366896	1.109	0.265145	0.203089	-0.0259424	-0.094591	0.177768	0.217979	0.152951	0.132541	0.0513211	-0.106456	0.311732
AADAT	0.161785	-0.0274963	-0.462474	-0.400116	-0.157576	-0.287881	-0.504688	-0.364568	-0.387304	-0.61367	-0.232445	-0.239816	-0.377592	-0.0990359	0.0710484	-0.187931	-0.417272	0.0166718	-0.226446	-0.688741	-0.02145	-0.360234	0.0605085	-0.649785	-0.186595	-0.403482	-0.523104	-0.561393	-0.261364	-0.713161	-0.492031	-0.306813	-0.91938	-0.191517	-0.40705	-0.403482	-0.890806	-1.10588	-0.454203	-0.394274	-0.520219	-0.436771	-0.284659	-0.208894	-0.428268	-0.699801	-0.488598	0.0166297
AAGAB	-0.171876	-0.132598	-0.485454	-0.44759	-0.316247	-0.360718	-0.582805	-0.496894	-0.295269	-0.301357	-0.0743019	-0.00104427	-0.292382	-0.183284	-0.112667	-0.281861	-0.125747	-0.517786	-0.275255	0.0997024	-0.0921866	-0.206612	-0.289344	-0.455403	0.0967604	-0.181453	-0.162547	-0.23785	0.102564	-0.348458	-0.337623	0.00538362	-0.356434	-0.0862648	-0.288969	-0.604881	-0.251269	-0.287568	-0.302497	0.00548108	-0.290686	-0.0869639	-0.321487	-0.162019	-0.368509	-0.0932638	-0.103512	-0.607686
AAK1	0.207999	0.306661	0.191792	0.124581	0.248858	0.159567	0.167778	0.322886	0.235261	0.177459	0.291937	0.0301573	0.189826	0.163143	0.293528	0.252117	0.194265	0.177539	0.154052	0.135385	0.147969	0.276362	0.209438	0.120174	0.194142	0.210969	-0.0808993	0.103532	0.0353378	0.170126	0.23027	0.123045	0.162909	0.25405	0.140422	0.252264	0.166555	0.332712	0.128461	0.0984285	0.195361	0.110615	0.200864	-0.00855139	0.136637	-0.011474	0.149015	0.104441
AAMP	-1.02865	-0.403736	-1.07534	-0.934511	-1.10588	-0.812886	-0.615385	-0.658741	-1.02045	-1.08808	-0.946365	-1.028	-1.06074	-1.04622	-1.3205	-0.974902	-1.29614	-0.846957	-0.841134	-1.03671	-1.21433	-0.790581	-0.750998	-0.929429	-1.04241	-1.09564	-0.983967	-0.986313	-1.24728	-1.24669	-0.94376	-1.21575	-1.10896	-1.04488	-0.920939	-1.07423	-0.72237	-0.879611	-0.782789	-1.24327	-1.06943	-1.24821	-1.07932	-0.946074	-1.01402	0.200864	-1.23139	-1.1082
AANAT	0.403548	0.347108	0.103761	0.352989	0.191584	0.210863	0.266025	0.177459	0.19284	0.218108	0.221644	0.338937	0.313814	0.0552412	0.312118	0.195845	0.381046	0.167678	0.293645	0.690541	0.332712	0.386841	0.376552	0.186589	0.118938	0.265942	0.100636	0.0767608	0.449609	0.338226	0.317614	0.36494	0.268799	0.110737	0.108752	0.394583	0.400097	0.376096	0.105592	0.498383	0.342187	0.125113	0.418714	0.0937503	0.314416	0.0895663	0.366785	0.0579144
AARS	-1.76367	-1.47352	-1.93885	-1.66741	-1.30766	-1.58624	-1.54281	-0.928747	-1.82221	-1.67649	-1.57943	-1.97068	-2.07858	-1.67841	-2.01677	-1.68508	-1.98842	-2.10097	-1.84257	-2.38731	-1.92243	-1.77808	-2.05277	-2.04884	-1.68816	-1.78886	-1.85701	-1.83687	-2.04041	-2.07329	-1.90611	-2.03646	-1.73421	-1.94336	-1.81325	-1.86709	-1.69396	-1.90501	-1.66741	-2.21163	-1.8555	-2.02327	-2.1244	-1.90884	-2.09469	-1.31152	-2.16356	-1.75208
AARS2	-1.21216	-0.676226	-1.07197	-0.876218	-0.915657	-0.990008	-1.26849	-0.922036	-0.986659	-0.902562	-0.840317	-0.838414	-1.14524	-0.641046	-0.775517	-0.754801	-1.1921	-0.385679	-0.869207	-0.723995	-1.16272	-0.981623	-1.23478	-1.13995	-1.22886	-1.13765	-0.925448	-0.945326	-0.96224	-1.52066	-0.985448	-0.947242	-1.16781	-0.749294	-0.976088	-1.04054	-1.20141	-1.20295	-0.819274	-1.14248	-1.02077	-1.14879	-1.3	-1.00691	-1.46055	-0.862348	-1.12019	-0.975252
AARSD1	-0.758353	-0.522349	-0.662469	-0.660852	-0.563256	-0.733049	-0.748984	-0.398534	-0.662469	-0.396655	-0.526054	-0.41289	-0.539932	-0.466784	-0.579796	-0.810766	-0.465642	-0.56686	-0.555923	-0.73649	-0.605704	-0.587494	-0.667991	-0.270134	-0.047126	-0.687987	-0.246987	-0.452194	-0.689336	-0.586935	-0.642974	-0.504893	-0.57834	-0.519803	-0.337716	-0.414697	-0.75905	-0.52664	-0.519178	-0.561097	-0.486559	-0.364294	-0.53351	-0.33159	-0.327964	-0.378178	-0.816267	-0.629149
AASDH	0.232226	0.173616	0.0904174	0.0752531	0.107922	0.141047	0.192248	0.156802	-0.0621309	0.313015	0.0996708	0.320445	-0.135509	0.225676	0.113168	0.122376	0.00528319	0.0673557	0.151219	-0.0751622	0.11921	-0.0335486	0.192296	-0.110906	-0.0196056	-0.0258785	0.00120194	0.292635	-0.0211622	0.0325813	0.150947	-0.166103	0.00670451	-0.224269	-0.0711819	-0.0821142	-0.00544458	0.0619715	0.0147455	0.125691	-0.0355139	-0.0519519	-0.119952	0.0680156	-0.067953	-0.101586	0.10149	0.0549837
AASDHPPT	-0.792763	-1.00722	-0.492105	-0.767904	-0.884373	-0.890617	-0.712889	-0.89487	-0.655939	-0.657889	-0.82577	-0.868134	-1.04622	-0.834687	-0.740455	-0.753844	-0.555296	-0.764951	-0.758353	-0.839795	-0.808191	-0.810204	-0.742434	-1.05893	-0.697815	-0.58791	-0.676716	-0.70352	-0.929429	-0.669483	-0.673298	-0.787025	-0.805925	-0.863724	-0.63813	-0.800317	-0.485769	-0.682572	-0.781446	-0.596132	-0.820023	-0.481626	-0.809068	-0.866076	-0.790461	-0.863356	-0.589847	-0.8467
AASS	0.824205	1.10605	0.711025	1.37765	1.18891	1.01525	0.78408	1.1401	-0.228411	0.307461	-0.418194	0.588327	0.32847	-0.0517527	0.765866	0.0767608	0.0539368	-0.015441	0.530407	0.540595	0.0445344	1.00486	0.608234	0.149258	1.00223	0.444474	0.420947	0.612131	1.71746	1.13965	-0.310915	0.921029	0.108104	0.47018	0.188981	0.176457	0.174948	0.400909	0.597659	0.610441	0.575515	0.19962	0.16832	0.62618	0.587705	-0.0870032	0.370106	0.17509
AATF	-1.07534	-0.809765	-0.963273	-0.797722	-0.840317	-0.945762	-0.782377	-0.596568	-1.00499	-0.947656	-0.811457	-1.24075	-1.10632	-0.97823	-1.16666	-0.822528	-1.02968	-0.574394	-0.893916	-1.04087	-1.08775	-0.781111	-0.982936	-0.721242	-1.0477	-0.931768	-1.02013	-0.939472	-1.1997	-1.13076	-0.99752	-1.20019	-0.956986	-0.928613	-0.943641	-1.02968	-0.504613	-1.0627	-0.805706	-1.21801	-0.783494	-1.235	-1.03384	-0.918325	-0.930178	-0.521834	-1.10878	-0.881819
AATK	1.26042	1.69905	0.800655	1.40714	1.15353	1.57729	0.774818	0.930642	0.854951	0.118392	0.344161	0.485018	0.757159	0.805517	0.635838	1.17814	0.383837	0.419155	0.731097	0.679514	0.913804	0.450285	1.16783	-0.0457189	0.0888896	0.763112	0.306661	0.218622	0.716308	0.373817	0.763383	0.60896	0.290393	0.89734	-0.0909267	0.309981	0.531369	0.576032	0.335327	0.205559	0.714059	0.150421	1.12058	-0.212215	0.684374	0.516442	0.474748	0.733249
ABAT	-0.767384	-0.682876	-0.526785	-0.55205	-0.543253	-0.447922	-0.819835	-0.762712	-0.794456	-0.845976	-1.08951	-0.824293	-1.01669	-1.15465	-0.679459	-0.668672	-0.661661	-0.666814	-0.623126	-0.892888	-0.741979	-0.706858	-0.835826	-0.905032	-0.808191	-0.794622	-1.06	-0.767102	-0.755014	-0.35478	-0.684499	-0.991291	-0.899393	-0.671621	-0.688741	-0.742906	-0.884482	-1.02233	-0.640253	-0.398998	-1.07497	-0.745376	-0.720005	-0.550719	-0.299957	-1.12613	-0.599525	-1.17627
ABCA1	1.47509	1.02103	0.29726	0.922464	-0.0798741	0.490503	0.787794	0.87037	0.697013	0.772775	0.573704	0.631075	0.821246	0.27599	0.804118	0.831819	0.761852	0.602456	0.780544	0.611919	0.451986	1.0529	0.868563	0.522733	0.257424	0.578865	0.578467	0.671325	1.15606	0.726619	0.6782	0.539165	0.603185	0.893035	0.546554	0.739944	1.10782	0.873759	0.893971	0.715585	0.704506	0.576882	0.95198	0.365136	0.876074	0.562578	1.0372	0.828848
ABCA10	0.18139	0.111877	0.357598	0.546082	0.348482	0.504372	0.140707	-0.255114	0.198162	0.56186	0.0666198	0.0670361	0.210038	0.444554	0.332425	0.0645884	0.113497	0.478739	0.0484529	-0.194497	-0.0583748	-0.00240035	-0.411757	0.0420825	-0.0351382	0.00502483	-0.125831	-0.0273784	0.00661953	-0.0119809	0.19346	-0.140783	0.132899	0.116789	0.246715	0.342373	-0.0512484	0.163358	0.00816337	0.134725	-0.0165235	-0.176089	0.0497557	0.488853	0.0370364	-0.326083	0.210254	0.0541967
ABCA11P	0.0867411	0.831505	0.750461	0.668889	0.601047	0.808189	0.482552	0.606556	0.721851	0.537184	0.602655	0.694749	0.238888	0.573059	0.811129	0.613111	0.527486	1.01457	0.646209	0.095188	0.228633	0.242321	0.292823	0.347693	0.354347	0.106755	0.273763	0.296127	0.189092	0.185658	0.322025	0.331265	0.0509269	0.673482	0.623011	0.25961	0.0830479	0.272043	-0.0158361	0.594732	0.281879	0.123357	0.229651	0.886493	0.347693	-0.60092	0.169802	0.253484
ABCA12	-2.24119	-1.64793	-2.018	-1.93742	-2.20218	-2.26099	-1.99342	-1.95289	-2.10475	-1.66839	-2.23609	-1.43626	-1.72216	-2.04215	-1.59658	-2.12693	-1.83971	-1.78147	-2.15279	-1.65228	-1.98496	-1.70477	-1.62847	-1.88964	-1.13976	-1.85491	-1.62296	-1.79546	-1.60156	-1.36249	-1.73421	-1.76973	-1.60068	-2.13341	-1.72736	-1.66542	-2.14584	-1.78781	-1.51456	-0.809497	-1.773	-1.39355	-1.75587	-1.8029	-1.25815	-1.67194	-1.46105	-2.03646
ABCA13	0.269232	0.11482	1.99806	0.271953	0.81448	0.925712	1.18569	-0.244469	2.30792	1.32645	2.0029	1.28988	1.19004	0.796686	1.61594	0.361316	2.96297	3.2042	1.09898	1.54479	1.75721	0.699213	0.871552	2.76123	3.42915	1.71048	2.4973	2.53538	0.435935	2.89943	2.06588	0.834374	2.73455	1.43673	3.54694	1.54949	0.580045	2.007	1.21844	2.56462	0.566727	2.46738	0.478358	4.03937	0.554188	0.681449	1.7463	0.127413
ABCA2	-1.09385	-1.00143	-0.826052	-0.879611	-1.10499	-0.941778	-0.935866	-0.965525	-0.83366	-1.12164	-0.959084	-0.76033	-0.879034	-1.09422	-0.791031	-0.739594	-0.971464	-0.86745	-0.824627	-0.856091	-0.875336	-0.90832	-0.730376	-0.891075	-0.809396	-0.84529	-1.10419	-1.0155	-0.89367	-0.915657	-0.728864	-0.812886	-1.16365	-0.927916	-0.676804	-0.974757	-0.84924	-0.765943	-1.17999	-1.18332	-0.809068	-0.766752	-1.01535	-1.03535	-0.885543	-0.703799	-0.778445	-0.684575
ABCA3	4.65327	4.39616	4.09694	3.73106	4.05099	3.83386	4.45818	4.69859	3.68262	1.29043	3.64551	3.30108	3.82224	3.56644	2.62631	3.75321	2.57751	1.82639	3.67769	2.063	3.27339	3.49336	4.77923	0.268623	1.05211	3.82782	3.29752	2.69786	3.93133	1.89841	2.89641	4.90333	2.51715	3.13439	1.02515	1.32524	3.80482	1.8881	2.16852	2.08522	3.02366	2.08936	3.89396	1.07915	2.58635	3.75321	4.12486	3.81182
ABCA4	0.0397995	-0.518458	-0.320293	-0.381689	-0.362802	-0.30448	-0.432399	-0.511587	0.60377	0.183103	1.69905	0.389259	-0.168369	0.732567	0.241346	-0.0112387	0.0135113	-0.333914	0.549491	-0.102273	1.31194	0.740984	0.772775	-0.0913385	0.15709	0.42107	0.645807	0.444554	0.0547056	0.113058	0.241346	0.00437708	-0.00139139	1.12946	0.39955	0.187774	-0.24441	0.286919	-0.143811	0.192248	0.536213	-0.0031099	0.376345	0.212288	0.0491179	0.442335	0.209797	-0.0657899
ABCA5	0.257799	0.875092	0.884324	0.482617	0.365136	0.708402	0.523759	0.466757	0.673098	0.607245	0.586662	0.676634	0.6348	0.25049	0.700586	0.74442	1.06373	1.78986	0.670388	0.70366	0.0513597	0.615399	0.132541	0.627752	1.23722	0.227964	0.734097	0.628503	0.5172	0.9958	0.136721	0.719741	1.07329	0.694997	0.834231	0.425655	0.0771998	0.611321	0.403309	0.899552	0.346967	0.545708	-0.0297628	1.03681	0.0354384	-0.791129	0.832508	-0.0330284
ABCA6	4.09141	2.08081	4.30581	4.67127	4.65327	5.03961	3.95395	3.58571	3.45881	3.7988	3.81674	3.01728	2.7676	3.33866	3.91849	4.06376	2.85086	4.51167	3.73106	1.3399	2.51105	3.34223	2.19053	3.38273	2.8321	2.47693	2.49167	2.93962	3.04667	3.36939	3.27735	2.47935	2.48444	4.27167	3.55147	2.62981	2.29816	3.01422	3.73667	1.54425	2.79971	2.29669	2.73455	3.13857	3.23442	3.01422	2.80751	3.29752
ABCA7	-0.0518399	0.107114	0.284146	-0.0143664	-0.611284	-0.107109	-0.305295	-0.194889	-0.0995391	-0.6479	-0.55284	0.551517	0.317649	-0.273705	0.244728	0.155559	0.287028	-0.394195	-0.126693	0.554027	-0.213166	0.300642	-0.16339	-0.283288	1.2021	-0.000466319	0.208518	0.312174	0.227964	0.452652	0.000654167	0.507163	-0.013747	0.292919	0.0153102	0.314141	-0.537345	0.335068	-0.0311374	0.531526	0.0855031	0.451413	-0.108849	0.204978	-0.0158783	0.309921	0.574279	0.00825763
ABCA8	1.82811	1.86276	2.1965	2.78735	2.57751	2.9929	2.61253	2.49042	2.43022	2.64479	2.24118	1.97701	1.71642	2.14851	2.39225	2.1117	1.66453	2.61856	2.6488	1.15704	1.80218	2.51885	1.94081	2.58635	1.8189	1.49615	1.36618	1.89841	1.67854	1.99095	1.8881	1.08637	1.4213	2.9929	2.20529	3.02366	2.01463	1.93815	2.75301	0.696351	2.08081	0.976216	2.00635	2.67644	2.00163	1.92194	1.43612	2.14721
ABCA9	1.2118	0.717339	0.834089	1.23552	1.36496	1.71642	1.33066	0.618083	0.887038	0.998138	1.1895	0.582862	0.987363	0.928882	1.22592	1.31237	0.442571	1.51417	1.18627	0.408609	0.258518	1.36747	0.782018	1.70431	1.24983	0.603185	0.330376	1.12989	0.572109	0.734693	0.80169	0.502691	0.654266	1.78365	1.22678	1.1868	1.01383	0.930642	1.21641	0.342884	0.819931	0.731097	0.696168	1.51773	0.947685	0.559063	0.54589	1.09355
ABCB1	-0.610996	-0.43652	-0.592543	-0.454369	1.77349	0.886368	0.0742309	-0.0981448	-0.0262503	0.32012	0.00472066	-0.038572	0.437973	1.03421	0.119359	-0.30448	-0.165982	0.547263	0.00205885	-0.0207731	-0.372666	0.617301	-0.470904	-0.00538993	0.158556	-0.508905	-0.21127	-0.0176824	-0.338549	0.344987	0.312685	-0.206488	0.288319	0.024604	0.21424	0.319399	-0.144214	0.428129	0.560678	-0.344249	0.120609	0.988645	-0.09853	0.0373891	0.260139	0.579088	-0.239017	0.0832702
ABCB10	-0.56582	-0.560076	-0.392902	-0.542607	-0.473927	-0.58306	-0.49006	-0.585508	-0.46039	-0.629965	-0.648179	-0.651231	-0.563103	-0.480803	-0.601119	-0.623051	-0.524217	-0.413701	-0.552	-0.557744	-0.545791	-0.566702	-0.609148	-0.74271	-0.661098	-0.617749	-0.498216	-0.613128	-0.537045	-0.521697	-0.564928	-0.440662	-0.661299	-0.534319	-0.625398	-0.629412	-0.616165	-0.663711	-0.653738	-0.651422	-0.781205	-0.673396	-0.422482	-0.558942	-0.714884	-0.663873	-0.705511	-0.542189
ABCB11	0.220646	-0.0133201	-0.216822	0.0515963	0.00603212	-0.139965	0.0687323	0.0621952	0.443008	-0.0603109	0.0516795	0.0820012	0.0917087	0.0011178	0.050304	-0.0779823	-0.00905243	0.0658564	-0.0854129	0.175656	0.0294476	-0.142576	-0.216727	0.21053	0.243105	0.0392142	0.0165594	0.102338	-0.0766154	0.0352044	0.16827	0.0330482	-0.193685	0.0633632	0.124581	0.106966	0.0929007	0.0584112	0.0500049	0.110085	-0.0643226	0.01025	0.120927	0.214723	0.0225931	0.0074362	-0.0117016	0.371113
ABCB4	-0.350946	-0.190002	-0.126587	-0.306909	-0.354855	-0.192073	-0.267475	-0.349809	-0.338549	0.145107	-0.261223	-0.510916	-0.0267324	-0.496145	-0.241067	-0.225655	-0.00454609	-0.218806	-0.293289	-0.173972	-0.249007	-0.403887	-0.05037	-0.169174	-0.194059	-0.301561	-0.0741887	-0.30228	-0.251407	-0.171665	-0.12251	-0.356434	-0.463206	-0.239586	-0.438168	-0.117295	0.0308694	-0.0954813	-0.354098	-0.0909267	-0.20167	-0.139454	-0.262659	-0.0721028	-0.222833	-0.478142	-0.232234	-0.0719289
ABCB5	0.0637109	0.0974491	0.0182148	-0.143035	0.119293	0.211312	-0.0541811	-0.282419	0.100545	-0.0165887	0.159719	-0.0196903	0.132139	-0.153711	0.0893405	0.00800988	-0.0530611	0.292443	0.180027	0.0617349	0.00224896	-0.0791972	0.248197	-0.060764	-0.158693	-0.177122	-0.0387163	0.291568	0.0218426	0.353296	-0.0775304	0.0521941	0.189678	0.198343	0.147111	-0.129594	0.024604	-0.0703593	-0.14698	0.142793	0.114736	0.0779736	-0.108323	0.0937503	0.134316	-0.173058	0.0417911	0.123427
ABCB6	-0.715624	-0.125077	-1.14675	-0.919532	-0.0851717	-0.84803	-1.05355	0.422426	-1.83034	-1.31622	-1.34168	-1.04207	-1.56222	-1.23872	-1.28754	-1.61576	-1.48931	-1.43714	-1.6346	-1.2044	-1.35853	-1.48541	-1.66137	-1.65001	-0.503505	-1.63155	-1.41659	-1.44202	-1.70599	-1.04169	-1.63155	-1.60156	-1.57859	-1.7091	-1.33698	-1.18906	-2.30439	-1.58036	-1.34499	-1.13845	-1.62109	-0.908605	-1.58298	-1.16702	-1.7546	-1.43911	-1.48241	-1.61427
ABCB7	-0.142813	-0.434774	-0.193214	-0.249099	-0.518874	-0.384501	-0.185484	-0.950101	-0.2801	-0.453884	-0.720203	-0.336938	-0.646027	-0.679667	-0.132342	-0.388398	-0.488286	-0.515213	-0.397688	-0.116701	-0.456934	-0.744242	-0.520908	-0.816487	-0.649619	-0.487208	-0.733232	-0.44023	-0.452565	-0.0618562	-0.29979	-0.583591	-0.472579	-0.523465	-0.518607	-0.618588	-0.0943384	-0.16821	-0.87917	-0.264716	-0.570463	-0.73649	-0.307002	-0.707794	-0.519377	-1.07284	-0.145442	-0.615022
ABCB8	-0.168001	-0.281561	-0.362563	0.016237	0.021754	-0.177278	-0.201387	-0.148984	-0.240784	-0.419164	-0.257237	-0.487411	-0.212567	-0.262142	-0.270843	-0.300012	-0.0673787	-0.538939	-0.115645	-0.620652	0.0463024	-0.344595	-0.331038	-0.282272	-0.291837	-0.216311	-0.377592	-0.392062	-0.235308	-0.543719	-0.107507	-0.216423	-0.480582	-0.587574	-0.141491	-0.213429	-0.311597	-0.121631	-0.195624	-0.243098	-0.320411	-0.0272602	-0.179246	-0.483895	0.113559	0.132737	-0.150521	-0.159425
ABCB9	-0.186881	-0.0521928	-0.213471	-0.235346	-0.303711	-0.282272	-0.156951	-0.200543	-0.314068	-0.0264149	-0.111285	-0.211114	-0.055435	-0.194837	-0.165085	-0.267032	-0.0656722	-0.201312	-0.203754	0.0937872	-0.131333	-0.187768	-0.096638	-0.255779	-0.0631707	-0.230747	-0.20088	-0.281774	-0.118448	-0.160172	-0.146076	-0.0922837	-0.157238	-0.166377	-0.25405	-0.140834	-0.346158	-0.0943035	-0.162019	-0.248964	-0.158062	-0.284129	-0.208622	-0.24064	0.0467617	-0.179511	0.0241851	-0.0438806
ABCC1	-1.71751	-1.67249	-2.03749	-1.87609	-1.68766	-1.52858	-1.6898	-1.41202	-1.77539	-2.11033	-2.01677	-1.74666	-1.7329	-1.93146	-2.00806	-1.78781	-2.02711	-2.09254	-2.25983	-1.41951	-1.69299	-1.78275	-1.90884	-1.87858	-1.99342	-1.61259	-2.23077	-1.98295	-1.36586	-1.91916	-1.96582	-1.85433	-1.90611	-1.72107	-1.96252	-1.66839	-1.74177	-1.68374	-2.0348	-1.55051	-1.98496	-1.79394	-1.5956	-1.79394	-1.86839	-1.78638	-1.72675	-1.80412
ABCC10	-0.319131	-0.47503	-0.4387	-0.454892	-0.39272	-0.35001	-0.287516	-0.453462	-0.323124	-0.51032	-0.395965	-0.227231	-0.524987	-0.56266	-0.452761	-0.283171	-0.464455	-0.558332	-0.393177	-0.175991	-0.67588	-0.579796	-0.519277	-0.486753	-0.395314	-0.325951	-0.612942	-0.549127	-0.508489	-0.53447	-0.271992	-0.441779	-0.492282	-0.526972	-0.331146	-0.498378	-0.319252	-0.414201	-0.67588	-0.367602	-0.574316	-0.27789	-0.515757	-0.492793	-0.354993	-0.44765	-0.43405	-0.434178
ABCC11	-0.185117	-0.0792297	-0.311238	-0.0976642	-0.00344115	-0.244765	-0.0697181	-0.123789	-0.111745	-0.103396	-0.243847	-0.362304	-0.0782885	-0.295218	-0.0832045	-0.241973	-0.0845834	-0.33767	-0.285531	-0.104791	-0.257741	0.0194661	-0.45591	-0.326646	-0.133576	-0.288919	-0.602398	-0.254906	-0.0523971	0.0274629	-0.223351	-0.21242	-0.0971182	-0.174594	-0.3047	-0.243723	-0.18592	-0.110511	-0.292867	-0.0267324	-0.233248	-0.0842332	-0.268548	-0.139965	0.0383302	-0.10666	0.0295529	-0.311107
ABCC12	0.212443	-0.00759128	0.116676	0.194102	0.0720967	-0.00467201	-0.175174	-0.0983797	0.158321	-0.0506174	0.00507569	0.000259896	0.157429	-0.13183	0.0421835	0.182558	0.0445008	0.0445344	0.0287205	-0.012159	-0.0695825	-0.0228846	0.248197	0.110143	0.199268	0.00568359	0.184556	0.0713369	0.245148	0.00706991	0.132541	0.241516	-0.0631059	0.222508	-0.12565	0.331759	0.0481179	0.0958778	0.20377	0.416904	0.173801	0.102588	-0.0214191	-0.0907212	0.208518	0.0393668	0.0867146	0.0540469
ABCC13	0.697345	0.752161	0.231133	0.232069	0.557959	0.533705	0.623792	0.317172	0.0926566	0.0942036	0.0944685	0.0277974	0.0582224	0.0643285	-0.0606954	0.0926566	-0.0142299	0.249311	0.0368998	0.0706465	0.151931	0.0380521	0.105418	0.0168924	0.159267	0.0488944	0.0170654	0.0384591	-0.00815156	0.135578	0.0715472	0.208035	0.168017	0.223514	-0.0557437	-0.0510717	0.191011	0.0933702	-0.0065521	0.084955	0.241906	-0.0330681	0.133001	0.0493392	0.143322	0.0974251	0.237855	0.244357
ABCC2	-3.70794	-2.97916	-2.74636	-2.95291	-3.14743	-3.26507	-2.97916	-2.98538	-3.49231	-3.21747	-3.12121	-3.35409	-3.17637	-3.35409	-3.23646	-3.45835	-2.8982	-2.94841	-3.26507	-2.55416	-3.3279	-3.34166	-3.21098	-2.83176	-2.63293	-3.39128	-2.98538	-3.07235	-2.76938	-2.92702	-3.30082	-2.75509	-2.88971	-3.21747	-2.85765	-3.09131	-3.39696	-3.17637	-3.19283	-3.18666	-3.24681	-3.14743	-3.39128	-2.65406	-3.11456	-3.39128	-3.14743	-3.35409
ABCC3	2.11335	-0.0471021	-0.145298	0.535187	-0.343587	0.245587	0.643067	0.520603	1.65937	0.621575	1.69507	1.49656	1.40579	1.39211	1.25223	1.46394	1.04333	-0.200068	1.82487	0.147903	2.16394	1.57291	2.21058	-0.240048	0.563523	2.01758	1.63122	0.786464	2.10459	0.586743	2.03962	1.60395	0.17536	1.56372	0.435298	1.4612	1.67416	0.857555	1.08163	1.25932	1.32464	0.773039	1.792	0.794666	1.31885	1.68372	1.30384	1.05852
ABCC4	0.103566	-0.31044	-0.150473	-0.0620578	-0.0904256	-0.207989	-0.145378	-0.0685634	-0.251269	-0.305194	-0.311938	-0.113797	-0.273036	-0.00963594	-0.372798	-0.303374	-0.129118	-0.111561	-0.320293	-0.122272	-0.31788	-0.289772	-0.216599	-0.334706	-0.182467	-0.303711	-0.26173	-0.254145	-0.118589	-0.383548	-0.133008	-0.25187	-0.094591	-0.386065	-0.437655	-0.272371	-0.188803	-0.228411	-0.215864	-0.327065	-0.118051	-0.136929	-0.0139253	-0.47294	-0.0477292	-0.139171	-0.209277	-0.170376
ABCC5	0.0847144	-0.543253	-0.0943035	-0.388062	-0.271717	-0.0877161	-0.338095	-0.429504	0.198849	0.21424	0.0123295	0.500639	-0.000970833	-0.078491	0.460907	0.0888896	0.185938	0.735008	0.227117	-0.289438	-0.0548932	-0.145792	-0.347967	0.203735	0.325806	-0.243448	0.105537	0.251166	0.079955	0.0709886	0.244834	-0.323506	0.201565	0.274328	0.335716	0.083536	-0.56582	0.0157684	0.208551	0.425515	-0.377448	-0.0115354	-0.250279	0.68369	-0.160941	-0.169249	0.163998	0.0588924
ABCC6	0.892668	0.929571	0.693445	0.614069	0.47984	1.10386	1.04524	0.899552	0.484557	0.059584	0.336272	0.371597	0.717789	0.574076	0.50905	0.834374	0.773762	0.599475	0.540068	-0.127984	0.525101	0.146486	1.03837	-0.231969	0.196168	0.608712	0.651397	0.307747	0.7447	0.251293	0.766765	0.803604	0.450285	0.665636	0.449955	0.367228	0.443312	0.263265	0.530256	0.506307	0.336598	0.348303	0.532417	0.336214	0.857803	0.300585	0.707137	0.38396
ABCC8	3.23826	4.03937	3.71657	3.33866	0.0577713	0.884003	3.7599	3.86358	1.036	0.534857	1.37676	1.63122	0.0444078	0.40105	0.714405	0.325213	0.669946	0.457056	0.75944	0.433497	-0.112892	0.349416	2.2501	-0.0690003	0.315107	2.40146	0.453025	0.159152	0.66122	1.05665	0.701451	0.369517	0.71012	0.317981	0.271462	0.178917	0.552968	-0.0184239	0.907789	0.374615	1.24534	0.87037	1.92086	-0.284549	0.740984	0.0363345	0.746066	0.192375
ABCC9	1.21751	0.743691	0.851976	1.07377	0.751666	0.91118	1.12725	1.09162	0.772494	1.23722	1.12315	0.854466	0.86913	1.2616	1.40525	1.22291	0.784926	0.852659	1.04871	0.525858	0.926445	1.15216	0.878599	1.09898	0.946977	0.969462	0.670737	1.03964	1.1226	0.824205	0.742215	0.947339	0.870658	1.05898	1.16999	1.03421	0.963795	0.912875	1.03501	0.602275	1.05438	0.945386	0.960698	0.945769	0.983505	1.06034	0.799479	0.799259
ABCD1	0.176178	0.0469215	-0.247354	-0.168099	-0.107606	-0.136452	-0.425597	0.157034	-0.321354	-0.216681	-0.0878385	-0.265659	-0.0191941	-0.274231	-0.330199	-0.130104	-0.246576	-0.42478	-0.368923	-0.469272	-0.172315	-0.214174	-0.166332	-0.176841	-0.34225	-0.275545	-0.0718245	-0.0502521	0.277424	-0.361726	-0.3077	-0.0241389	-0.264963	0.0144443	-0.413627	-0.218937	-0.0227918	-0.390774	-0.109623	-0.359205	-0.179246	-0.263165	-0.273612	-0.521227	0.0401859	-0.0790128	-0.0610881	0.00510556
ABCD2	0.0108052	-0.0765413	0.111227	0.238582	-0.175225	-0.00874632	0.172988	0.242852	0.171198	0.217606	0.279016	0.0472121	0.13379	0.0888163	0.166032	0.0897339	0.0532837	0.472676	-0.178038	0.183476	0.221238	-0.0389793	0.127822	0.135729	0.0768378	0.100251	0.302707	0.260831	0.16967	-0.106219	0.141075	0.221464	0.407512	0.216036	0.303258	0.242224	0.0181542	0.246005	0.18533	0.182119	0.0800537	0.139707	0.196292	0.16149	0.290591	0.150326	0.105735	0.124729
ABCD3	-0.103512	-0.330923	-0.200249	-0.381012	-0.312423	-0.317363	-0.135788	-0.52285	-0.244994	-0.484084	-0.28269	-0.461992	-0.242692	-0.366086	-0.373903	-0.433179	-0.202261	-0.161158	-0.424293	-0.611079	-0.322624	-0.638505	-0.120241	-0.0504051	-0.334923	-0.433537	-0.219146	-0.44808	-0.492282	-0.179426	-0.23527	-0.325908	-0.25187	-0.573752	-0.539408	-0.285299	-0.23798	-0.369935	-0.400602	-0.217534	-0.4564	-0.494136	-0.335417	-0.268121	-0.00233438	-0.579625	-0.185241	-0.36269
ABCD4	0.49545	0.573913	0.422002	0.603468	0.559461	0.6532	0.355074	0.428962	0.673291	0.699614	0.854951	0.709647	0.636944	0.718128	1.22911	0.70526	0.465499	0.910878	0.842033	0.687926	0.491362	0.849485	0.774818	0.287487	0.450854	0.148627	0.508507	0.579237	0.727083	0.172325	0.394832	0.751791	0.47293	0.859411	0.450854	0.38757	0.28203	0.531369	0.518951	0.48393	0.721348	0.569777	0.513162	0.677539	-0.0375476	0.56643	0.771492	0.855629
ABCE1	-0.630329	-0.900034	-0.965525	-1.05437	-0.783935	-0.978553	-0.960236	-0.830506	-0.933194	-0.832626	-0.865864	-0.831199	-0.878784	-0.658624	-0.923394	-1.09136	-0.90832	-0.802153	-0.914892	-0.298269	-0.879905	-0.360039	-0.532488	-0.504036	-0.69451	-0.706086	-0.625021	-0.771653	-0.505311	-0.805706	-0.920939	-0.4426	-0.755902	-0.882798	-0.767595	-0.598456	-0.516862	-0.543076	-0.692795	-0.789775	-0.759632	-0.406505	-0.602551	-0.847807	-0.768655	-0.395261	-0.610752	-1.01772
ABCF1	-1.11642	-0.599324	-1.21433	-1.17315	-0.97374	-0.971464	-1.06688	-0.426318	-1.24931	-1.45555	-0.900034	-1.20875	-1.34337	-1.32342	-1.15594	-1.08081	-1.28256	-1.43101	-1.14423	-0.379175	-1.1997	-0.604462	-0.692341	-0.67101	-0.952421	-1.08828	-1.14508	-0.979407	-0.872152	-1.33668	-1.20483	-0.699515	-1.32921	-0.914336	-1.17299	-1.02826	-0.779852	-0.903419	-1.10933	-1.06019	-0.928881	-1.0494	-0.959876	-1.09845	-1.10144	-0.398928	-0.932289	-1.25218
ABCF2	-1.42043	-1.18256	-1.60156	-1.41587	-1.26203	-1.31037	-1.37901	-1.15992	-1.57786	-1.53613	-1.29672	-1.35347	-1.74298	-1.46636	-1.48612	-1.73863	-1.45613	-1.66336	-1.42515	-1.02261	-1.41074	-1.18579	-1.34621	-1.33964	-1.43983	-1.45425	-1.65547	-1.69574	-1.48312	-1.51045	-1.59331	-1.34621	-1.62109	-1.54716	-1.46518	-1.33502	-0.959639	-1.24821	-1.41262	-1.58298	-1.68086	-1.44415	-1.23976	-1.45216	-1.54369	-0.474491	-1.47261	-1.53422
ABCF3	-0.0461273	0.205016	-0.0834061	0.0730404	-0.241691	-0.0598299	-0.305929	0.0397545	-0.159748	-0.184783	-0.0825951	0.0165945	-0.0584336	-0.228411	-0.172797	-0.101659	-0.250918	-0.0690847	-0.220887	0.333326	-0.254433	-0.00123646	0.0760437	-0.282114	-0.0144457	-0.267256	-0.0817782	-0.169983	0.0977942	-0.255497	-0.274893	0.138168	-0.341879	-0.0752267	-0.165376	-0.350474	-0.0377124	-0.126919	-0.240334	-0.208082	-0.150991	-0.277155	-0.199981	-0.104751	-0.377592	0.429096	0.00360521	-0.233159
ABCG1	2.10805	1.00969	1.35382	1.84798	1.30764	1.1226	1.32942	1.68835	1.87843	0.71002	1.57888	0.347947	1.10073	1.76376	0.478104	1.5945	0.628821	0.281488	1.39779	-0.198599	1.46049	1.22345	1.76019	0.131056	-0.529617	1.34043	1.10585	0.809346	1.31237	0.474185	1.1776	0.885344	0.583206	1.39344	0.208859	0.1896	1.68195	0.810524	0.426448	0.79972	0.8476	0.297641	2.39958	0.171879	0.735139	0.421822	0.767518	1.8102
ABCG2	-0.737079	-1.08999	-1.37396	-0.750998	0.127849	0.234577	-0.833888	-0.455984	0.11174	-0.695527	-0.496312	-1.01206	-0.659859	0.546411	-0.21238	-0.134392	-0.714553	-0.207274	-0.0154853	-1.20162	-0.373244	0.378378	-0.36871	-0.739861	-1.14486	-0.571256	-0.292505	-0.740455	-0.0233157	-0.378767	-0.167943	-0.727618	-0.94226	0.048012	-0.784108	-0.95651	-0.445921	-0.710497	-0.68266	-0.887986	-0.488744	-0.651736	-0.0494147	-1.071	0.158495	-1.34621	-1.18967	-0.0866894
ABCG4	-0.118481	-0.422555	-0.465277	-0.207834	-0.12734	-0.346714	-0.180844	-0.350118	-0.294055	-0.0810969	-0.0399285	-0.325802	-0.0791972	-0.427687	0.377817	-0.27695	-0.380113	-0.227231	-0.0552511	-0.261015	-0.112388	-0.0475674	-0.265295	-0.408098	0.38975	-0.162149	-0.170991	0.0184381	-0.301241	-0.142505	-0.318118	-0.0966749	0.105118	-0.186683	-0.161477	0.0438878	-0.517786	-0.149836	-0.219891	-0.556322	0.0518729	-0.154939	0.0276789	-0.41496	-0.477791	0.0602998	-0.266481	0.0451598
ABCG5	-2.01295	-1.68865	-1.90611	-1.74947	-1.79664	-1.6829	-1.64237	-1.86971	-2.1031	-1.85433	-1.79801	-1.79801	-1.96252	-1.79801	-1.86971	-1.89719	-2.01198	-1.38557	-2.12021	-1.65636	-2.06282	-2.07557	-1.63567	-1.75849	-2.10097	-1.99019	-1.92948	-1.76367	-1.68766	-1.57943	-1.82842	-1.71144	-1.74666	-1.71321	-1.82842	-1.87328	-1.86549	-1.81325	-1.90501	-1.91335	-1.7243	-1.64082	-1.92948	-1.92624	-1.88033	-1.90756	-1.99531	-1.77371
ABCG8	-0.10279	-0.0147919	-0.0256431	-0.126346	-0.122185	-0.0488709	-0.283563	-0.213514	-0.116419	-0.0804804	-0.0296052	-0.0402463	0.0854675	-0.0821861	-0.0518764	0.0689868	-0.065829	-0.0788927	0.185453	-0.0227918	-0.0580104	-0.148857	0.227601	-0.0941751	-0.217991	0.173736	0.0154979	-0.101195	-0.201142	-0.285299	-0.0300177	-0.0281316	0.146073	-0.137817	-0.134552	-0.0296052	-0.0895389	-0.097326	-0.0962759	-0.0110568	0.00869163	0.237424	0.178189	-0.0854824	-0.0623304	-0.0385318	-0.117735	-0.0722399
ABHD1	-0.00808747	-0.125747	0.0261049	-0.0623304	-0.192568	-0.0395889	-0.100395	-0.1554	0.047963	0.0664045	-0.0494462	-0.0397991	-0.0479512	0.0370364	0.0353726	-0.0491467	0.115717	0.223383	0.118938	0.10099	-0.0733878	-0.0810713	-0.122891	0.0245088	-0.138099	-0.0333448	-0.141372	-0.160899	0.00230816	-0.172635	-0.0846885	-0.0908955	0.255663	-0.0174396	-0.110778	0.0592079	-0.0291101	0.1287	0.00500017	-0.168986	-0.0266717	0.0366584	-0.0384257	-0.12925	0.0064059	-0.100808	0.0596455	-0.122796
ABHD10	-0.233512	-0.187146	-0.252751	-0.212117	-0.371971	-0.43405	-0.258374	-0.437289	-0.215327	-0.165599	-0.213247	-0.152596	-0.309947	-0.0484396	-0.325623	-0.263165	-0.100487	0.00792882	-0.102591	-0.616732	-0.151119	-0.43863	-0.458786	-0.347176	-0.216198	-0.308172	-0.0802001	-0.303935	-0.275148	-0.325951	-0.225054	-0.335615	-0.222833	-0.330642	-0.1554	-0.287077	-0.303122	-0.301561	-0.198135	-0.201871	-0.293708	-0.171793	-0.469575	-0.174459	-0.226548	-0.504893	-0.240334	-0.160983
ABHD11	-0.293237	-0.681985	-0.772482	-0.576349	-0.605336	-0.454774	-0.35001	-0.640253	-0.504456	-0.623369	-0.623564	-0.170281	-0.57249	-0.74271	-0.698449	-0.674201	-0.547309	-0.688575	-0.470205	-0.586052	-0.721032	-1.06194	-0.489829	-0.262142	-0.0625087	-0.454774	-0.324637	-0.553948	-1.13915	-0.419593	0.0321367	-0.676047	-0.498378	-0.83021	-0.0740059	-0.391945	-0.411904	-0.404328	-0.456554	-0.32227	-0.780631	-0.239953	-0.81845	-0.186595	-0.28961	-0.7528	-0.922873	-0.601273
ABHD12	0.391487	-0.147283	-0.311393	-0.367187	0.398938	-0.342534	0.254456	0.411925	-0.143354	0.0964909	-0.212567	-0.0485634	-0.222121	-0.646424	-0.795174	-0.206488	0.0827073	-0.569364	0.157005	-0.66184	-0.710497	-0.306957	-0.146852	0.189678	-0.577971	-0.530126	-0.0502236	-0.542273	-0.210717	-0.277957	0.711308	-0.23319	-0.80628	-0.529353	-0.033438	-0.195379	0.374668	-0.689336	0.024247	0.0219227	-0.704579	-0.201312	0.211265	0.106174	-0.0347845	-0.287516	0.140858	-0.436996
ABHD12B	-0.19098	-0.0415318	0.0539801	-0.158497	-0.330014	-0.169484	-0.0607997	-0.028496	-0.162591	-0.0810969	-0.0830271	0.144808	-0.311238	-0.187637	-0.268548	-0.117131	0.178882	0.253052	-0.22417	-0.00867799	-0.092733	-0.212903	0.01078	0.0800889	0.514746	-0.15565	0.265332	0.00301441	-0.0671676	0.0600389	-0.16887	0.0870705	-0.0815281	0.0205923	0.541259	-0.0166993	-0.0692365	0.0848368	0.088537	0.115777	0.0104597	0.0621448	0.132043	0.485948	-0.124537	-0.326083	-0.0584934	-0.0693495
ABHD13	0.611919	0.342755	0.308509	0.353262	0.513792	0.412376	0.335778	0.388712	0.27049	0.434021	0.355477	0.335778	0.405335	0.421475	0.257192	0.148327	0.325739	0.166859	0.347947	0.177029	0.558334	0.493489	0.423586	0.592532	0.222148	0.556537	0.351795	0.374326	0.331385	0.348303	0.506151	0.421402	0.360829	0.44376	0.579419	0.704777	0.680578	0.517576	0.370106	0.26148	0.549295	0.721851	0.494645	0.229506	0.724577	0.646108	0.424168	0.453096
ABHD14A	0.247822	0.586929	0.0968952	0.226911	0.380505	0.194208	0.280111	0.227117	0.374326	0.730408	0.202866	0.565825	0.552305	0.32775	0.312848	0.374495	0.507852	0.608118	0.574279	-0.0870753	0.333326	0.140937	0.312069	0.357297	0.197221	0.212802	0.308459	0.368182	0.206882	0.198453	0.826581	0.419015	0.603023	0.408274	0.669407	0.362943	0.317685	0.355916	0.678397	0.467248	0.463664	0.399625	0.437746	0.573913	0.492204	0.715864	0.197932	0.326654
ABHD14B	0.0880705	0.0234615	-0.18345	-0.0961837	-0.236169	-0.0643531	-0.0951441	-0.227231	-0.326838	-0.299077	-0.335022	-0.252418	-0.318996	-0.313781	-0.226548	-0.168901	-0.338141	-0.130861	-0.20936	-0.0167953	-0.176378	-0.386642	0.0597072	-0.0667019	-0.224936	-0.367424	-0.279321	-0.163655	-0.408332	-0.138931	-0.134211	-0.196762	-0.178381	-0.297693	-0.281221	-0.34575	-0.352731	-0.10666	-0.297067	-0.293512	-0.250871	-0.375035	-0.34575	-0.171967	-0.52262	-0.461491	-0.337953	-0.441037
ABHD15	0.658514	0.135674	0.0771998	0.361257	-0.154695	0.12884	0.150846	0.0280106	0.286198	0.1664	0.255242	-0.136452	0.147538	0.217729	-0.132342	0.252236	0.00778854	-0.183076	0.140677	-0.449226	0.259689	-0.125556	-0.236455	0.0653068	-0.216377	0.0662226	0.0157956	0.11921	-0.254	0.0241052	0.262356	-0.294589	-0.064123	0.0939379	-0.194941	-0.0165887	0.302488	-0.61595	0.077721	-0.272371	0.282114	-0.383073	0.00294983	-0.0635436	0.119233	-0.275255	-0.151233	0.320281
ABHD16A	-0.555211	-0.421008	-0.503823	-0.248964	-0.460849	-0.33789	-0.210393	-0.0412599	-0.396159	-0.218937	-0.197478	-0.413438	-0.433997	-0.500383	-0.723814	-0.291356	-0.559834	-0.730022	-0.230213	-0.970098	-0.512784	0.0492285	-0.59859	-0.247298	-0.448415	-0.358973	-0.0650679	-0.314957	-0.0631707	-0.740058	-0.364933	-0.480633	-0.230911	-0.419034	-0.0917507	-0.706182	0.162279	-0.370222	-0.117629	-0.468122	-0.220333	-0.462775	-0.107879	-0.585508	-0.186429	0.322767	-0.285813	-0.358309
ABHD16B	0.0539368	0.00477826	-0.204535	-0.145298	-0.141942	-0.222078	-0.152289	-0.142425	-0.140681	-0.175547	-0.176897	-0.23238	0.0368998	-0.0134514	-0.14404	-0.0586326	0.0447513	-0.0788927	-0.143811	0.184803	0.10384	0.0089316	0.063875	-0.0935401	0.0218649	-0.194059	0.147903	0.000710625	0.0862167	0.0616123	-0.109222	0.0897339	0.0145332	-0.0685226	-0.0549268	-0.110748	0.0945724	-0.0364172	-0.0296828	-0.00905243	-0.00686326	-0.0832437	0.107899	-0.124575	0.0760437	0.171499	0.0670073	-0.280477
ABHD2	0.10909	-0.119614	-0.218338	-0.135106	-0.251196	-0.113955	0.0031883	0.268753	0.232991	-0.147663	0.12182	0.0153442	0.158889	0.0611168	-0.210717	0.0472429	0.0893879	-0.0886629	0.0280351	-0.261364	0.0659131	0.0864504	0.402294	0.181742	-0.0434075	0.196868	0.193583	-0.14785	0.0560222	-0.183871	0.140677	0.216312	-0.0546832	-0.131972	-0.1805	-0.165868	0.171978	-0.0484965	0.0021341	0.144369	0.105486	-0.15088	0.0345419	0.0871834	0.134952	-0.066215	0.0351768	-0.119675
ABHD3	-0.169484	-0.90616	-0.360182	-0.55817	-0.570815	-0.393343	-0.464611	-0.68838	-0.462474	-0.471364	-0.943107	-0.624339	-0.733707	-0.67045	-0.875833	-0.574574	-0.611284	-0.467486	-0.485531	-1.52232	-0.656472	-0.513129	-0.887366	-0.916881	-1.09631	-0.51624	-0.628065	-0.822386	-0.540866	-0.864332	-0.889803	-1.03685	-0.286209	-0.471163	-0.819929	-0.951089	-0.245544	-0.805559	-0.687376	-0.952553	-0.874837	-0.454632	-0.501045	-0.839795	-0.623369	-0.941032	-0.607318	-0.537421
ABHD4	0.696351	0.509803	0.0838445	0.373919	0.327174	0.516118	0.476964	0.642975	0.160165	0.461199	0.196388	0.370168	0.104243	0.388643	0.715128	0.453819	0.398269	0.411108	0.220296	0.831819	0.25424	0.108613	0.297641	0.223016	0.293645	0.243436	0.280936	0.322886	0.529056	0.399286	0.430515	0.698536	0.416603	0.505064	0.360287	-0.00772986	0.0108559	0.185938	0.45234	0.173865	0.172078	1.21307	0.0783306	0.072135	0.190235	0.872166	0.5631	0.342534
ABHD5	0.62023	-0.386446	0.269458	0.673717	0.486865	0.558334	0.960371	0.242289	0.409834	-0.617592	0.0757804	-0.645578	0.205236	0.367856	-0.380698	0.262151	-0.330014	-0.770076	0.102753	-0.36049	0.633025	0.507653	0.622601	-0.0691472	-0.466982	0.4963	-0.292815	-0.249247	-0.00194531	-0.12339	-0.382015	-0.100082	-0.0199127	0.0697163	-0.328252	0.0318725	0.740984	-0.346543	-0.32227	-0.29616	0.237807	-0.0764987	1.35565	-0.485609	0.207652	0.1408	-0.119987	0.0456044
ABHD6	0.616797	1.417	1.12583	0.866058	0.386714	1.31346	0.643067	0.981471	0.936978	0.613678	0.138071	0.478427	0.207538	0.646993	0.205957	0.189365	0.720683	0.945066	0.524444	-0.286209	0.345545	0.0178125	-0.276084	0.0890593	0.605661	0.408404	0.611321	0.240304	0.506485	1.12035	0.661045	-0.301561	0.431439	0.426235	0.895765	0.120814	-0.0510275	0.284264	0.196909	0.964545	-0.346492	0.967904	0.532056	0.56933	-0.101088	0.153592	0.33852	0.324808
ABHD8	0.392323	0.275573	0.0156822	-0.0584934	-0.231969	-0.145167	-0.218937	-0.125982	-0.0169903	0.00800988	0.114153	-0.582879	-0.263794	0.0820496	-0.13398	0.223633	-0.0114417	-0.274643	0.172157	-0.271604	0.224797	-0.567684	0.422002	-0.224381	-0.233405	-0.147188	0.0225215	-0.247111	-0.0607283	-0.398092	0.0234615	-0.166747	-0.311879	-0.119795	-0.0935973	-0.349055	-0.147594	-0.0733878	0.128072	-0.0631059	0.0588447	0.507722	-0.0024349	-0.279098	0.00659219	0.233203	-0.0648577	-0.146055
ABI1	0.86056	0.381608	0.719976	0.642975	0.485537	0.588492	0.76219	0.407051	0.833925	0.723528	0.591753	0.514493	0.78408	0.613678	0.635627	0.722478	0.83232	0.774358	0.803376	0.804715	0.622774	0.843677	0.726065	0.858724	0.572253	0.687926	0.870963	0.71012	1.01189	0.88678	0.675972	0.546638	0.882397	0.798769	0.622601	0.68642	1.15075	0.786464	0.780911	0.882397	0.560454	0.808921	0.7512	0.73832	0.613861	0.597318	0.786957	0.677329
ABI2	-0.776599	-0.326237	-0.498216	-0.635093	-0.392902	-0.542607	-0.640448	-0.562049	-0.448944	-0.460849	-0.273612	-0.285531	-0.68266	-0.346221	-0.229249	-0.405345	-0.3633	-0.00491458	-0.513923	-0.424591	-0.496552	-0.129845	-0.564302	-0.373177	-0.0833399	-0.291091	-0.245892	-0.331863	-0.385335	-0.531227	-0.373837	-0.423023	-0.426318	-0.303935	-0.267668	-0.415444	-0.984941	-0.479521	-0.378827	-0.27166	-0.351716	-0.221376	-0.379665	-0.195783	-0.467662	-0.385264	-0.565286	-0.3656
ABI3	2.13137	2.43985	2.1987	2.39958	2.5887	1.87183	2.11917	2.11629	2.1005	1.96716	1.54603	2.05198	2.38656	2.04233	2.05649	2.13557	1.90099	1.79612	1.95421	2.01815	1.98554	2.0299	1.55119	1.53473	1.55327	1.97829	2.12961	1.89119	2.63328	1.57214	1.90766	1.85608	1.90561	2.01121	1.60754	1.85744	2.73969	1.99236	2.15242	1.50016	2.229	1.76491	2.64053	1.2262	2.10309	2.50793	2.39597	2.69531
ABI3BP	1.83343	1.98613	2.01597	2.08522	2.72376	2.44596	1.86276	1.86276	1.82639	2.08226	1.96995	1.86373	1.70151	2.34291	1.98152	2.1418	1.71238	2.17665	2.05846	1.86967	1.89604	2.36673	1.62775	2.33778	1.56541	1.86276	1.44768	2.01184	1.9133	1.62775	1.77943	1.81369	1.56918	2.11917	1.82811	2.00635	1.96559	1.99665	2.03285	0.943964	2.13415	1.42345	1.64715	1.72129	1.89964	1.84798	1.70107	2.04233
ABL1	-0.195025	-0.191565	-0.383299	-0.285633	-0.252681	-0.20956	-0.305626	-0.306539	-0.405223	-0.312088	-0.374894	-0.411635	-0.143211	-0.313064	-0.309825	-0.418328	-0.487545	-0.308747	-0.381264	0.0754576	-0.383976	0.0234615	-0.199717	0.0140378	-0.151588	-0.262659	-0.489829	-0.282377	-0.129049	-0.259563	-0.338797	-0.0971615	-0.147959	-0.169358	-0.432399	-0.0856606	-0.0314969	0.0157147	-0.326357	-0.34091	-0.0353044	-0.152331	-0.119833	-0.151588	-0.148032	-0.0707626	-0.28961	-0.422343
ABL2	0.0130785	-0.301472	-0.402489	-0.276018	-0.319358	-0.318996	0.0336023	-0.0549604	-0.187514	-0.253144	-0.0022066	-0.088508	0.133145	-0.401059	-0.0668337	-0.530943	-0.270278	-0.369783	-0.195581	1.33942	-0.165947	1.31885	0.445493	1.11571	0.951049	0.658288	-0.212494	-0.0844036	0.821555	0.178517	-0.0963137	0.484557	0.691838	0.0751035	-0.0903628	0.95718	0.815952	1.08079	-0.0101215	0.118265	0.59099	0.788545	0.614274	0.0723573	0.684826	0.101234	0.196016	-0.294645
ABLIM1	1.68583	2.2705	1.24983	1.74993	1.92532	2.1327	1.90329	1.74143	1.7512	1.43802	1.41858	1.59836	1.48962	1.83343	1.38373	1.78546	1.50972	1.5039	1.53251	1.70202	1.70946	1.21641	2.01354	1.84853	1.25623	1.78474	1.39407	1.28495	1.63122	1.6773	1.80734	2.0684	1.29433	1.54339	1.21796	1.41235	1.32023	1.09596	1.30826	1.64218	1.49116	1.2649	1.58969	1.71346	1.4042	1.19438	1.58541	1.85515
ABLIM2	1.39532	2.54969	1.85124	2.51715	1.69754	2.10625	2.10805	3.33866	1.87074	2.42205	2.12056	1.53336	1.90766	2.85336	2.19205	2.01758	1.67973	1.88473	2.53915	1.9549	1.91115	1.72223	1.94456	1.85319	2.37426	2.10459	1.51356	2.46489	2.0343	2.09776	1.71847	2.13557	1.42609	1.8147	1.96661	2.3398	1.56819	1.56983	1.85515	1.28988	2.00519	1.92766	2.29344	1.82543	1.86373	2.87855	1.49507	1.76574
ABLIM3	0.694749	0.906002	0.548217	0.664155	1.21751	0.599092	-0.040409	0.8779	0.190594	0.583489	0.599858	0.305982	0.084987	0.70405	0.164712	0.406443	0.322025	0.318952	0.465726	0.219641	0.310904	0.828311	0.504167	0.659735	0.252236	-0.284708	0.253421	0.254538	0.00187062	0.384214	0.300754	0.115206	0.0745586	0.265604	0.36283	0.588679	-0.237288	0.0818012	0.502995	-0.217252	0.641386	0.449366	0.587023	0.587973	0.581188	0.556129	0.107358	0.946977
ABO	0.22988	0.27049	0.204726	0.122542	0.24242	0.172687	0.0822082	0.0937872	0.0715841	0.286311	0.194265	0.0930028	0.201874	0.354103	0.160992	-0.0342793	0.194208	0.136521	0.182961	0.071109	0.255804	0.232501	0.189048	0.0898841	-0.118514	0.136316	0.0240099	0.10855	0.230353	-0.0171049	0.162909	0.0927196	-0.0661094	-0.083633	0.0406843	0.103245	0.145443	-0.0158125	0.114233	-0.0964101	-0.0249528	-0.00173542	0.0216628	-0.209416	0.144109	-0.0667296	-0.195428	-0.0968436
ABP1	0.0753085	0.0145012	-0.0645918	-0.000641667	0.161896	0.264984	0.137148	0.0392559	0.25405	0.507228	0.220646	0.56643	0.402142	-0.0912896	0.331759	0.222256	0.190594	0.0339187	0.434908	0.530105	0.110114	0.0209655	0.0715841	0.438887	0.491179	0.11132	0.141641	0.365271	0.0331538	0.0398609	0.424794	0.124956	0.103699	0.0314509	0.413685	0.198343	-0.0465795	0.409623	0.519887	0.363199	0.157875	0.38012	0.006502	0.100502	0.189713	0.216805	-0.0326871	0.0795705
ABR	1.7203	1.62861	1.59513	1.50465	1.09203	0.988806	1.31618	1.31399	1.26962	1.07937	1.30085	1.462	1.11421	0.789696	1.23185	1.2799	0.935623	0.754225	1.3399	1.0666	1.35445	1.19438	1.5466	0.685753	0.853555	1.25692	1.0372	0.848514	1.43735	0.831953	1.13784	1.36385	0.687926	1.16689	0.747615	0.930642	1.48212	0.674355	0.829399	1.48212	1.16589	0.800505	1.25398	1.02026	0.883542	0.848881	1.41665	1.4508
ABRA	0.138741	0.169771	0.111227	-0.0207731	0.169206	0.241263	-0.0971615	0.342681	0.0702896	0.160165	-0.0339679	-0.117218	-0.0561728	0.0124936	0.22632	-0.259842	0.0799059	0.147259	0.0305243	0.0499758	0.0982458	0.00391111	0.234504	-0.0190764	0.539557	0.0108306	0.277287	0.332046	0.160752	0.189713	0.152806	0.0573862	0.172811	0.288864	0.210344	0.366461	0.329262	0.39557	0.0308376	0.272227	-0.0788153	0.858431	0.42777	-0.0456404	-0.0705152	0.358332	0.095149	-0.280163
ABT1	-0.239733	-0.13611	-0.433945	-0.0513766	-0.328013	-0.128236	-0.371635	-0.221645	-0.254855	0.0090691	-0.320758	-0.0127099	0.359657	0.0452462	0.00626424	-0.354519	0.107268	-0.0989431	-0.151588	0.794666	-0.0512785	-0.328577	0.202606	0.162909	-0.656472	-0.0322609	-0.0360597	-0.422036	-0.00778628	-0.0776365	0.0040924	0.174541	-0.0736595	-0.233307	-0.180046	0.00304967	0.121636	-0.117175	-0.0891573	0.206841	0.393879	0.13044	0.16107	-0.0303365	0.263224	0.226109	-0.0399285	-0.307047
ABTB1	0.850079	1.35565	1.08079	1.56262	1.19438	1.33391	1.20116	1.37882	0.735529	0.813392	0.5922	0.658904	1.09162	0.776167	0.738562	0.956356	0.551337	1.12498	0.779681	0.757453	0.508698	0.794115	0.91034	0.943794	0.571444	0.52369	0.726619	0.736877	0.921695	1.0529	0.706373	0.687926	0.805774	0.976216	0.50834	0.775275	0.746066	0.811129	0.843177	0.578865	0.793339	0.599387	0.533164	0.59393	0.775009	1.14421	0.669311	0.862728
ABTB2	0.0483933	-0.0174162	-0.620932	-0.623966	-0.705331	-0.439861	-0.468479	-0.101615	-0.537176	-0.400116	-0.22744	-0.623966	-0.545877	-0.128808	-0.493823	-0.748568	-0.499682	-0.762712	-0.483027	-0.455472	-0.200775	-0.447922	-0.0695825	0.0887	-0.596568	-0.102302	-0.549877	-0.701158	-0.53398	-0.597791	-0.670144	-0.275255	-0.764161	-0.66184	-0.976088	-0.207274	0.142352	-0.924148	-0.687987	-1.05206	-0.168901	-0.907508	-0.156951	-0.617286	-0.219053	-0.730376	-0.889322	-0.796299
ACAA1	0.96772	0.459507	0.48808	0.422002	0.451587	0.549295	0.697013	0.977623	0.606759	0.150195	0.663556	0.442335	0.414342	0.455227	0.17509	0.344003	0.138386	-0.0762297	0.360829	-0.358114	0.456162	0.404297	0.619082	-0.20017	-0.210393	0.391626	0.441873	0.391394	0.497885	0.0794373	0.475579	0.11846	0.0607497	0.579853	0.144919	0.122347	0.703876	-0.00159097	0.392282	0.122194	0.638225	0.0602184	0.516967	0.00950764	0.45848	0.588492	0.398744	0.394508
ACAA2	0.879248	0.0265826	0.0826778	0.108217	0.234655	0.219427	0.542396	0.226911	0.353936	-0.271717	0.225393	-0.110237	0.239153	0.53189	-0.139099	0.247961	-0.227033	-0.0370493	0.15159	-0.885004	0.352989	0.0293872	0.421475	-0.300012	-0.755782	-0.000382354	0.172002	-0.284086	0.301076	-0.499682	0.344574	0.0232895	-0.114009	0.0744018	-0.195706	-0.081852	0.745428	-0.165376	0.0194914	-0.23527	-0.0176556	-0.0940981	0.421822	-0.577971	0.32775	-0.0176556	0.122747	0.269059
ACACA	0.00308493	-0.42671	-0.409784	-0.525288	-0.325399	-0.209915	-0.234989	-0.290258	-0.585329	-0.729093	-0.650945	-0.435199	-0.31442	-0.513261	-0.592221	-0.665284	-0.512672	-0.653955	-0.540948	-0.690876	-0.401842	-0.669908	-0.209277	-0.735577	-0.569523	-0.437538	-0.385264	-0.734738	-0.545155	-0.408543	-0.597892	-0.361202	-0.513129	-0.709335	-0.709708	-0.647469	-0.41945	-0.624628	-0.641191	-0.497377	-0.645878	-0.415503	-0.417824	-0.549127	-0.516539	-0.511461	-0.492582	-0.474257
ACACB	0.477108	0.784926	0.649435	0.675741	0.987363	0.879248	0.58563	1.27116	0.787794	0.520453	0.505064	0.206841	-0.224427	0.607172	0.181708	0.797558	0.362553	0.881527	0.225432	0.061167	-0.19338	0.361148	0.282456	0.464933	0.485688	-0.0475117	0.313066	0.475351	0.182826	0.597785	0.310812	-0.0408566	0.263845	0.164712	0.207415	0.952908	-0.0118575	0.276275	0.404212	0.326735	-0.297815	0.301453	0.53561	0.622774	0.311732	0.23027	0.0920309	0.157158
ACAD10	-0.336272	-0.293185	-0.370766	-0.383299	-0.437805	-0.495345	-0.360544	-0.402489	-0.541011	-0.451725	-0.390567	-0.465642	-0.305295	-0.600401	-0.400937	-0.268346	-0.427038	-0.304029	-0.39259	-0.205665	-0.32727	-0.428139	-0.301241	-0.575995	-0.278525	-0.515007	-0.301673	-0.459397	-0.277051	-0.520601	-0.288376	-0.359558	-0.316978	-0.379175	-0.402556	-0.492866	-0.388819	-0.29005	-0.400324	-0.485324	-0.472381	-0.617058	-0.390323	-0.301241	-0.388398	-0.247242	-0.307989	-0.427633
ACAD11	-0.259563	-0.329401	-0.12631	-0.0918184	-0.034814	-0.0919211	-0.0948677	0.222657	-0.0258785	0.0808208	0.0350601	0.12182	-0.213166	-0.176591	0.305111	0.119233	-0.0425315	0.0599015	-0.0562087	-0.120241	-0.0810969	0.0900622	-0.293414	-0.299315	0.239292	-0.289836	-0.331766	0.0254224	0.0147649	-0.192376	-0.297693	0.0147844	-0.0544767	0.246382	0.192482	-0.162415	-0.194547	-0.313064	-0.0172222	-0.38064	0.0900622	-0.193583	-0.162738	-0.189099	-0.35478	-0.603341	0.0776811	0.327298
ACAD8	0.382952	-0.00304236	-0.273144	-0.142152	-0.198599	-0.00828229	0.0518729	-0.357967	-0.140116	-0.24843	-0.0416637	-0.00718333	-0.208936	-0.343664	0.106137	-0.181044	-0.21844	-0.254243	-0.0536243	-0.142505	-0.283719	-0.158828	-0.00999306	-0.652483	0.372684	-0.316884	-0.0951441	-0.24053	0.0211354	-0.0942129	-0.294119	-0.0517885	-0.300752	-0.272275	-0.0958922	-0.245359	-0.35908	0.0508174	-0.389691	0.0319686	-0.189912	-0.156951	0.244357	-0.162912	-0.244671	-0.20167	0.0578417	-0.241591
ACAD9	-0.0327538	-0.169943	0.150882	-0.271935	-0.254387	-0.337423	-0.312195	-0.306861	-0.308098	-0.384789	-0.317773	-0.0693182	-0.791886	-0.648179	-0.301673	-0.388062	-0.584753	-0.505745	-0.336713	-0.078204	-0.442075	-0.134021	-0.544795	-0.667804	-0.680928	-0.501898	-0.744814	-0.36206	-0.663339	-0.726749	-0.357127	-0.722467	-0.774075	-0.596132	-0.425982	-0.656695	-0.233128	-0.401224	-0.770895	-0.365833	-0.569364	-0.556555	-0.339187	-0.718678	-0.493003	-0.765943	-0.437289	-0.34175
ACADL	2.29499	2.60067	1.87843	2.02081	2.1935	2.91016	2.21058	1.56611	1.24758	0.432638	1.10158	0.737587	0.897546	0.826304	0.487988	1.27558	0.322464	0.969462	0.970695	-0.216344	0.634655	0.538989	2.55305	0.373261	0.330308	1.15704	0.326439	0.565052	0.440684	0.405153	0.599858	1.37654	0.384089	0.970376	0.588954	0.146685	0.813975	0.00236257	0.270852	0.4611	0.68642	0.456598	1.16589	0.528225	0.518553	0.482019	0.648756	0.868563
ACADM	0.409144	-0.293289	0.156551	-0.175609	-0.047195	0.0130785	-0.0119493	-0.0872835	0.0744342	-0.158445	-0.309253	-0.28509	-0.203523	-0.0766469	-0.289239	-0.12631	0.171734	0.263022	-0.155532	-1.0346	-0.183528	-0.205665	-0.250821	-0.199276	-0.107109	-0.261539	0.0446559	-0.0688781	-0.136378	0.0633931	-0.0848659	-0.362122	0.216251	-0.135788	0.210038	0.049196	-0.28196	-0.102016	-0.111056	0.0113659	-0.242358	0.283955	-0.292202	-0.00104427	-0.0258484	-0.363166	-0.342987	-0.125277
ACADS	-0.386318	-0.482074	-0.31182	-0.328577	-0.627384	-0.650543	-0.404999	-0.296209	-0.451549	-0.729314	-1.06885	-0.888341	-0.142652	-0.393288	-0.883635	-0.649275	-0.531534	-0.588294	-0.61521	-0.823371	-0.480088	-0.738026	-0.339136	-0.504535	-0.570463	-0.648643	-0.0706792	-0.684423	-0.352731	-0.359703	-0.217027	-0.595697	-0.859344	-0.569523	-0.319358	-0.416438	-0.269967	-0.820381	-0.295503	-0.765943	-0.710669	-0.517786	-0.575217	-0.680778	0.0760437	0.386312	-0.382877	-0.479461
ACADSB	1.15014	0.12116	0.233546	0.0516795	-0.20433	-0.0152241	0.0939712	0.0520122	0.066837	0.228429	-0.0458177	0.272898	0.253359	-0.0995731	-0.171408	-0.0770481	0.374428	0.367279	0.599475	0.00484444	-0.205347	0.0813235	0.509889	-0.00307639	0.397224	-0.221836	0.231299	-0.170376	0.516789	-0.0220691	0.539165	0.118117	-0.334798	0.134437	0.0334849	-0.0763022	0.275224	-0.0303898	0.429936	0.336738	-0.102483	-0.251776	0.0997929	0.062222	0.456956	-0.353165	0.440767	-0.291159
ACADVL	0.637502	0.364002	0.156551	0.29709	0.056379	0.0173701	0.330308	0.541734	0.301248	-0.109329	0.37858	0.426812	0.209673	0.113879	0.362619	0.133753	-0.300828	-0.241111	0.431375	0.786464	0.242149	0.644239	0.633879	-0.246885	0.0380521	0.295375	-0.295443	-0.147421	0.169239	-0.531783	0.146037	0.0783306	-0.474257	0.277245	-0.114826	0.0958432	0.278614	0.308136	-0.300389	-0.0116049	0.282566	0.100459	0.545708	-0.0762297	0.168049	0.287783	0.349416	0.246464
ACAN	0.303671	-0.111978	-0.108626	0.0227786	0.39476	0.59524	0.576221	0.605028	1.68473	1.96179	2.66458	2.47101	1.95353	1.17511	2.85711	0.820933	1.37077	-0.25135	2.3561	1.75677	2.56198	1.39473	0.681896	2.6807	2.31769	0.652891	1.64888	1.84581	2.00635	2.12185	1.23921	1.38815	1.49435	0.613861	1.56683	2.70425	0.322886	0.943964	1.32421	1.28799	2.43629	1.36686	1.49266	0.740208	1.56439	2.45161	2.1965	1.447
ACAP1	0.114713	0.491874	0.578011	0.5172	0.362553	0.363572	0.398615	0.416401	0.663297	1.03305	0.802442	0.311101	0.901702	0.744987	0.804715	0.878271	1.06195	0.808921	0.733687	1.10386	0.291937	0.602655	0.332229	0.492295	0.256169	0.537916	0.409034	0.84919	0.648756	0.727083	0.72151	0.835217	1.27856	0.766491	0.524596	0.782018	0.707276	1.10331	0.919025	0.520453	0.696779	0.238018	0.195361	0.59362	0.855974	0.653098	0.678731	0.561633
ACAP2	0.469328	0.682371	0.485177	0.831505	0.601898	0.464933	0.804715	0.806755	0.560853	0.437807	0.639524	0.207625	0.54589	0.67483	0.416603	0.673291	0.300124	0.615219	0.599092	-0.090834	0.455584	0.546322	0.372837	0.608351	0.371597	0.409325	0.498851	0.613769	0.509437	0.456028	0.250568	0.288642	0.580476	0.628913	0.369755	0.800804	0.960048	0.381341	0.461297	0.114888	0.773548	0.285888	0.536137	0.385381	0.465412	0.511502	0.452061	0.752413
ACAP3	-0.315367	-0.254243	-0.446152	-0.231202	-0.276342	-0.28961	-0.326646	-0.288497	-0.319252	-0.343873	-0.305143	-0.381571	-0.252355	-0.342883	-0.101349	-0.342659	-0.259783	-0.371029	-0.31442	0.049587	-0.23725	-0.0579082	0.084955	-0.313722	-0.293127	-0.318515	-0.522938	-0.390371	-0.129202	-0.407446	-0.317578	-0.162188	-0.351716	-0.231453	-0.289489	-0.216469	-0.345007	-0.210629	-0.224545	-0.350381	-0.326478	-0.38859	-0.228103	-0.110394	-0.166061	-0.0199974	-0.196012	-0.243924
ACAT1	0.119074	-0.285531	-0.152004	-0.217991	-0.318735	-0.206612	-0.1805	0.0312738	-0.632963	-0.923394	-0.844011	-1.07356	-0.701619	-0.669186	-0.895699	-0.741472	-0.809295	-0.639204	-0.511068	-1.29324	-0.75008	-0.769355	-0.749567	-0.946074	-0.652483	-0.912363	-0.60862	-0.940398	-0.767694	-0.903976	-0.81341	-0.634232	-0.932017	-0.601762	-0.810974	-0.942744	-0.695735	-1.01669	-0.663873	-1.063	-0.797068	-0.660939	-0.590691	-0.882078	-0.845768	-1.05466	-0.929109	-0.505177
ACAT2	-1.22243	-1.14853	-0.808596	-1.71542	0.595321	-0.719464	-0.880474	-0.342534	-1.70086	-1.78781	-1.68086	-1.8029	-1.61171	-1.04129	-2.08584	-1.52157	-1.9	-1.74608	-1.67249	-2.33647	-1.39135	-1.45555	-1.7253	-1.6109	-1.05527	-1.83687	-1.47171	-1.54884	-1.66233	-1.82552	-1.76851	-1.4245	-1.60273	-1.60994	-1.9	-1.79394	-0.915455	-2.24923	-1.74666	-1.38697	-1.54369	-1.62893	-1.70793	-1.59416	-1.56653	-2.04538	-1.69861	-1.67741
ACBD3	0.3054	0.193665	-0.13183	-0.1156	0.0414887	-0.0373981	0.0584323	0.0253292	0.182005	0.0845105	-0.0248257	0.157346	0.467691	0.224838	0.0115935	0.0471813	0.260939	-0.0478667	0.215333	0.245866	0.43647	0.27491	0.427332	0.51712	0.00187062	0.431852	0.193665	0.0754928	0.519799	0.220429	0.348585	0.297746	0.471323	0.133264	0.237889	0.47018	0.535187	0.363423	0.239074	0.491782	0.206095	0.590458	0.263265	0.129008	0.615219	0.418322	0.303353	0.122915
ACBD4	-0.0921454	0.0771998	-0.0949788	0.0443691	-0.0583475	-0.0426545	-0.0863394	-0.0878385	-0.160983	0.0398609	-0.0281316	0.0108052	0.150326	-0.0764286	0.0104316	0.102564	0.223675	-0.162547	0.0776087	0.238076	-0.172167	-0.156096	0.167846	0.0986667	0.109505	-0.208815	0.108015	0.145021	0.164632	-0.164851	0.0974731	0.234577	0.095067	0.0184007	-0.064292	-0.053292	-0.13179	-0.0349775	0.228633	-0.0816683	-0.0631707	-0.109623	-0.354635	-0.127889	0.208245	0.127849	-0.0632451	-0.0180854
ACBD5	0.437366	0.221126	0.268846	0.25761	0.154837	0.167364	0.368255	0.319399	0.263138	0.31289	0.0508436	0.224797	0.0429377	0.244008	0.0909462	0.293226	0.321151	0.0689503	0.0944685	-0.170118	0.228212	-0.0761913	0.16708	-0.102455	0.107951	0.323802	0.199886	0.227071	0.0577938	0.224061	0.347693	-0.133842	0.274605	0.233734	0.126691	-0.0316684	0.656903	0.0349264	0.138296	0.350828	-0.0500242	0.254739	0.318682	0.183655	0.0554203	-0.138353	0.412858	0.128006
ACBD6	-0.301561	-0.447375	-0.612866	-0.588696	-0.245892	-0.518128	-0.521091	-0.324637	-0.63402	-0.57928	-0.328252	-0.886351	-0.458116	-0.593451	-0.459301	-0.788827	-0.601119	-0.727956	-0.622508	-0.721242	-0.459933	-0.588368	-0.486112	-0.362007	-0.252253	-0.618659	-0.601273	-0.343182	-0.689006	-0.541632	-0.571256	-0.514645	-0.489467	-0.721943	-0.463963	-0.288255	-0.689985	-0.496639	-0.404999	-0.847644	-0.38898	-0.889536	-0.728661	-0.653357	-0.386209	-0.526196	-0.88967	-0.696541
ACBD7	-0.150521	0.568401	0.0613333	0.117595	-0.125517	0.0144693	-0.113623	-0.0326316	-0.131216	-0.164442	-0.0935723	0.000996875	-0.112857	-0.0901201	0.0822446	0.192688	-0.325802	0.21824	0.0538413	0.468628	-0.103427	0.278049	0.277621	-0.0720384	-0.0249227	-0.0627724	-0.246885	-0.176417	-0.00878592	-0.195624	-0.226924	0.461297	-0.222504	0.141611	-0.23527	-0.224024	-0.199602	0.104638	-0.222591	-0.331652	0.102064	-0.357893	-0.0966749	-0.0918184	-0.203072	-0.107973	-0.202648	0.0525413
ACCN1	0.223675	0.227379	0.205957	0.130519	0.181674	0.210969	0.126512	0.110873	0.0706175	0.239464	0.236464	0.542483	0.102564	-0.105178	0.267006	0.254186	0.176682	0.00444957	0.276318	0.410103	0.365593	0.286716	0.0288561	0.309776	0.234577	0.326218	-0.0770944	0.0840568	0.249007	0.147478	0.291826	0.280242	0.225471	-0.0235822	0.216805	0.328718	0.350455	0.298003	0.131683	0.220782	0.284503	0.173183	0.303564	-0.109019	0.365035	0.248273	0.261439	0.456028
ACCN2	-1.15183	-1.82552	-1.45136	-1.58136	-1.59508	-1.83826	-2.18044	-1.44058	-0.939135	0.0561049	-0.865233	-0.740455	-0.284086	-1.10447	0.00505026	-1.15064	-0.189657	-0.716397	-0.794456	-0.77867	-0.93332	-0.786505	-1.1709	-0.0808422	0.322464	-1.5351	-0.0714118	-0.279098	-0.792132	-0.573456	-0.860311	-1.17132	-0.628616	-1.15148	0.0425391	0.00241944	-1.94813	-0.259306	-0.128076	-0.157266	-0.875061	-0.0287145	-1.43911	-0.0932638	-0.448662	-0.642648	-0.990008	-1.11048
ACCN3	-0.363795	-0.221881	-0.355841	-0.349002	-0.672646	-0.538369	-0.398033	-0.475563	-0.574941	-0.583384	-0.477465	-0.454632	-0.303374	-0.385814	-0.469882	-0.582731	-0.369718	-0.557428	-0.360344	-0.274699	-0.342774	-0.280328	-0.32276	-0.369935	-0.234953	-0.401719	-0.569592	-0.542104	-0.298495	-0.480633	-0.396325	-0.417272	-0.288005	-0.327847	-0.56582	-0.318996	-0.620278	-0.420022	-0.725955	-0.555296	-0.364224	-0.392248	-0.361473	-0.414756	-0.489404	-0.512936	-0.478142	-0.382939
ACCN4	-0.583138	-0.0622571	-0.518607	-0.222255	-0.503026	-0.478631	-0.297067	-0.681985	-0.6636	-0.543253	-0.345251	-0.49233	-0.219232	-0.486901	-0.408016	-0.422555	-0.575543	-0.427907	-0.377259	-0.378706	-0.445618	-0.303935	-0.512172	-0.441294	-0.636021	-0.519739	-0.622113	-0.375299	-0.255386	-0.294964	-0.447531	-0.382765	-0.407601	-0.444332	-0.486825	-0.611516	-0.255651	-0.492443	-0.502238	-0.337423	-0.338141	-0.0525861	-0.489529	-0.284178	-0.452194	-0.432233	-0.624441	-0.270178
ACCN5	-0.00491458	0.144896	0.145048	-0.00704809	0.120452	-0.0172559	0.0471526	0.263265	0.0349644	0.0183734	0.0899894	0.100039	0.000362153	0.0204976	0.103673	0.290947	0.00130833	0.224347	-0.0924944	-0.0386514	0.00120194	0.174773	-0.00127988	0.0349984	-0.0236672	-0.117257	0.0210854	0.139743	0.344003	-0.0740366	0.173418	-0.399679	0.303922	0.150811	-0.0673453	0.0364054	0.174948	0.194481	0.154521	0.0074625	0.249422	0.0086	0.216413	0.465121	-0.129118	0.0176314	0.243822	0.288573
ACCS	1.02026	1.85319	1.34593	1.06273	0.430383	1.45623	0.91118	0.43377	0.359718	0.258943	0.41213	0.613678	0.686207	0.800804	1.31463	0.723813	0.388932	0.428129	1.34958	0.171198	0.369067	0.98493	0.894109	0.168727	0.280326	0.0212486	0.724341	0.304653	0.788251	0.172078	0.229163	0.539718	-0.0133426	0.498732	0.480982	0.141127	0.539265	0.233292	0.315512	0.390008	0.142352	0.154648	0.422995	0.396349	0.0982764	0.546554	0.773655	0.721672
ACD	-1.1556	-0.576349	-0.708095	-0.589482	-0.600136	-0.711682	-0.77729	-0.802819	-0.782156	-0.76582	-0.728864	-0.785847	-0.853051	-1.0786	-0.531534	-0.646424	-0.889429	-0.558332	-0.681415	-0.40341	-1.08121	-0.608275	-0.767904	-0.577322	-0.833033	-1.04739	-1.24031	-0.874589	-1.16819	-0.75687	-0.837851	-0.871597	-0.897451	-0.806848	-0.867889	-0.825307	-0.801153	-0.801694	-1.01171	-0.94712	-0.673548	-0.912867	-0.844761	-0.607475	-0.767694	-0.8487	-0.936163	-0.642052
ACE	1.0079	0.824581	0.786075	0.847872	1.03016	1.14961	0.606556	0.824581	1.33888	0.86426	1.33526	1.10204	1.02254	1.13915	0.808591	1.69095	0.615708	0.629963	1.2021	0.541428	0.982119	1.29827	1.26106	0.535004	0.393288	0.877657	0.817739	0.660835	1.12461	0.454543	1.02429	1.52456	0.579647	1.19951	0.80921	0.828311	1.11332	0.723813	0.789351	0.816714	1.39591	0.863371	1.30717	0.606657	0.900137	1.00628	1.12946	1.1903
ACE2	2.08226	1.41138	2.02081	2.30947	2.01121	4.19795	2.23768	2.54354	1.12335	0.746954	1.26227	0.858724	1.41989	0.904598	0.717789	0.95833	1.07048	0.8445	0.79628	0.299581	1.06703	0.863814	1.22068	0.931374	1.53635	1.13352	1.56439	0.988483	1.2062	1.2616	1.50016	1.45019	0.872494	1.00934	1.29878	0.629154	1.21129	0.670388	1.19829	1.35303	0.919605	1.39375	1.85864	1.23055	1.10673	1.03566	1.26962	1.1991
ACER1	0.639127	0.39557	0.208245	0.198968	0.328772	0.457374	0.303024	0.345775	0.297694	0.301901	0.394242	0.256997	0.273626	0.375781	0.202973	0.397673	0.295737	0.297641	0.267442	0.698175	0.352436	0.318321	0.45816	0.307316	0.4238	0.157063	0.379497	0.371183	0.355916	0.349416	0.415596	0.479596	0.221126	0.351504	0.225347	0.392826	0.453414	0.406393	0.471395	0.401402	0.233657	0.418518	0.234655	0.342057	0.335436	0.437293	0.274474	0.201673
ACER3	0.998517	0.247075	0.224879	0.258383	1.12168	0.940711	0.433829	0.4888	1.05898	0.110546	0.278614	0.0718725	0.103098	0.815369	-0.0982495	0.385576	-0.0114417	0.395884	0.757942	0.417368	0.606906	1.10983	0.812697	0.424538	-0.0906104	0.837042	0.869653	0.733687	0.551129	-0.162635	0.533164	0.884324	0.15991	0.225969	0.460678	0.213124	0.567281	0.715585	0.510479	0.138039	0.911369	0.155281	0.488171	0.292919	0.543599	0.191011	0.256082	0.360456
ACHE	0.146859	-0.0984902	0.449455	-0.0209797	0.0775153	-0.0168771	0.19919	-0.122605	0.556129	1.8084	0.240531	0.503087	0.59099	-0.101659	0.801071	0.427613	1.07797	1.10118	0.0969738	1.18292	0.551517	0.380614	0.0173701	0.664902	2.53915	0.457134	1.89504	1.42411	0.362209	1.3399	1.0776	0.432338	1.00164	0.455724	2.63209	0.973558	0.0724135	1.24638	0.464295	1.79855	0.421194	1.69369	0.216612	1.97226	0.346143	0.722077	0.463347	0.101083
ACIN1	0.795513	0.55006	0.594914	0.387319	0.61108	0.28513	0.33881	-0.272212	0.341302	0.449674	-0.225253	1.58392	0.683487	0.144471	1.6034	0.418859	1.13151	0.783514	0.290083	3.10726	0.830302	0.692562	1.27204	0.393879	0.688162	0.526573	0.201874	0.217979	1.84068	1.09739	0.206754	1.78546	0.475351	0.572435	0.334882	0.140646	0.413442	0.772494	-0.281046	1.55908	0.239153	1.04087	0.696523	0.163929	-0.00353984	0.31289	2.16564	0.0933201
ACLY	-0.928747	-1.21534	-0.986135	-1.19499	-0.354577	-0.791129	-0.824998	-0.897272	-1.04207	-1.34789	-1.35626	-1.11014	-1.32292	-1.19725	-1.10107	-1.1587	-1.44415	-1.71751	-1.16113	-0.995041	-1.06092	-1.28728	-1.35207	-1.40029	-1.29946	-1.16952	-1.24876	-1.56398	-1.17507	-1.27577	-1.32292	-1.46719	-1.05961	-1.22852	-1.33791	-1.28191	-0.986491	-1.16819	-1.6829	-1.19333	-1.47306	-1.07783	-0.816377	-1.39355	-1.20483	-1.24195	-1.19333	-1.19049
ACMSD	-0.309574	0.000259896	-0.0269877	0.0670073	0.0307438	0.00301441	-0.104307	-0.337242	-0.0207495	-0.0303088	0.0450286	0.110016	-0.210756	0.0565118	-0.0482595	-0.0261406	-0.0288925	-0.100769	-0.118965	0.00697378	-0.0292723	0.113032	0.0364054	-0.150752	-0.00767788	-0.0144457	-0.112822	-0.189018	0.059742	0.0640012	-0.102273	-0.0344656	0.218334	-0.196095	-0.160437	-0.0870425	0.0602753	-0.0328921	-0.0957766	-0.0788927	0.0577938	-0.221782	-0.314669	-0.16021	-0.153214	-0.00775807	-0.165333	0.0515963
ACN9	-1.01597	-1.47171	-1.03315	-1.03285	-1.01751	-1.05715	-1.23833	-1.02625	-0.949297	-0.975252	-1.10419	-1.41976	-1.1771	-1.02296	-1.37622	-1.10447	-0.672105	-1.11747	-1.09668	-2.05277	-1.1254	-1.67972	-1.62742	-1.47352	-1.11642	-1.37201	-0.947242	-1.06	-1.52638	-1.22347	-1.09928	-1.60715	-1.23285	-1.15488	-0.77518	-1.16185	-1.45969	-1.5165	-0.848281	-1.12652	-1.29776	-1.02233	-1.60715	-1.004	-1.01347	-1.44851	-1.66024	-1.27417
ACO1	-0.175	-0.730682	-0.563103	-0.738102	-0.384972	-0.786305	-0.775631	-0.608431	-0.531124	-0.981028	-0.406089	-1.0786	-0.611284	-0.31442	-0.791417	-0.577472	-0.836801	-0.983819	-0.501349	-1.19499	-0.145662	-0.341234	-0.592388	-1.32565	-0.809945	-0.539768	-0.560905	-0.833888	-0.136976	-1.03978	-0.964739	-0.616545	-1.04981	-0.488135	-0.977244	-0.938838	-0.49366	-1.12762	-0.978553	-1.18498	-0.629619	-0.747865	-0.59859	-1.22648	-0.952553	-0.523532	-0.467729	-0.985448
ACO2	-0.355594	-0.323124	-0.575368	-0.418974	-0.474569	-0.588594	-0.479933	0.147903	-0.460239	-0.552185	-0.276018	-0.535707	-0.775404	-0.671292	-0.692945	-0.462937	-0.585418	-0.787226	-0.396325	-0.700331	-0.710323	-0.242358	-0.636462	-0.480088	-0.228411	-0.529031	-0.495949	-0.431781	-0.641704	-0.689336	-0.494426	-0.538508	-0.497028	-0.559594	-0.415572	-0.709335	-0.184442	-0.523104	-0.461992	-0.588294	-0.427579	-0.537496	-0.612791	-0.405126	-0.454774	-0.0987324	-0.68626	-0.623201
ACOT1	1.24236	0.112381	0.843936	0.880526	0.63125	1.00628	0.699614	0.694495	0.883858	0.139974	0.424538	0.428836	0.809927	0.730408	0.194022	0.235406	0.462725	0.265282	0.297958	-0.0791369	0.521402	0.795733	1.06495	0.186247	0.509716	0.548217	0.497665	0.443935	1.21129	0.610537	0.439414	0.0848696	0.0285969	0.655434	0.347372	0.57503	0.745428	0.148408	0.141973	0.141289	0.500259	0.328935	1.14602	-0.0147392	0.650809	0.292149	0.711025	0.641817
ACOT11	0.629868	-0.126382	0.338462	0.0372926	0.190006	0.280033	0.0966007	-0.0557437	0.396483	0.211006	0.171472	0.243049	0.306661	0.275108	0.0950941	0.145326	0.245785	0.401984	0.336006	0.106174	0.158006	-0.0474429	0.165724	0.253529	0.388335	0.0813235	0.602655	0.146943	0.381757	0.239292	0.33969	0.0669785	0.244259	0.0548196	0.549844	0.30036	0.0955099	0.174773	0.525783	0.535792	-0.0370795	0.320951	-0.109967	0.365035	0.368109	0.260939	0.193545	-0.193533
ACOT12	0.0910038	0.077922	0.0667307	-0.0296828	0.00778854	0.126227	0.140522	0.0874182	0.0770736	-0.116782	0.0931424	0.0224677	-0.0156349	0.129836	0.0026974	0.0564488	-0.240871	-0.0133426	0.135699	0.151368	-0.197673	-0.0675306	0.190235	0.0266777	0.204043	-0.0607283	-0.00104427	0.158006	-0.129118	0.160459	-0.0862648	0.100309	0.0452198	-0.0186041	0.0565118	0.0484865	0.0780605	-0.0599668	-0.0164912	0.0689139	0.0264608	0.0232542	0.269628	0.0917948	-0.0253519	0.0444375	0.113645	0.00136042
ACOT13	0.0942344	-0.565206	-0.548813	-0.774075	-0.529118	-0.587414	-0.446802	-0.625398	-0.46624	-0.564716	-0.699884	-0.851432	-0.971001	-0.728063	-0.802401	-0.58433	-0.711682	-1.07197	-0.648556	-2.18982	-0.432074	-0.885258	-0.684332	-1.04169	-1.09668	-0.354635	-0.644153	-0.807107	-0.793576	-0.798845	-0.45853	-0.706858	-0.666313	-0.877886	-0.562567	-0.612242	-0.0593604	-1.23897	-0.700511	-0.642461	-0.824293	-0.685923	-0.479114	-1.12688	-0.493003	-1.25545	-0.308967	-0.797168
ACOT2	0.319636	-0.499987	-0.100202	-0.00692708	-0.211941	0.110445	-0.134174	0.250034	0.0484193	-0.668672	-0.110201	-0.530943	-0.095852	0.075528	-0.759632	-0.41585	-0.383145	-0.555211	-0.499402	-0.810204	-0.552	0.20696	0.153469	-0.406919	-0.157657	-0.367928	-0.0397991	-0.150792	0.341185	-0.358309	-0.367602	-0.535394	-0.696326	-0.154986	-0.500745	-0.312987	0.0183462	-0.741014	-0.344365	-0.707794	-0.018567	-0.616732	-0.0729656	-0.617286	-0.141192	-0.11313	-0.274755	-0.214084
ACOT4	0.505438	-0.280999	0.369517	0.308551	0.280284	0.415527	0.515447	0.313717	1.07419	0.0201372	0.291175	0.352504	0.187257	1.02125	0.161176	0.448141	0.156357	-0.166645	0.198257	-0.876821	1.08637	0.320388	0.286442	-0.150614	-0.347827	0.946474	0.89116	0.319885	0.55813	-0.161604	0.85026	0.0143667	0.0750635	0.197932	0.242473	-0.139135	1.06304	-0.644464	0.348551	0.580821	0.119177	0.898347	0.915273	-0.383222	0.162762	-0.346014	0.716085	0.716935
ACOT7	-2.23353	-2.31842	-2.4553	-2.24923	-1.74177	-2.15468	-2.0584	-1.66655	-1.7016	-1.88525	-1.47771	-1.82842	-2.58286	-2.47495	-2.41711	-1.94688	-2.54985	-2.7894	-1.91494	-2.57161	-2.48839	-2.13649	-2.52902	-2.10832	-2.07765	-2.2289	-1.85433	-2.03299	-1.7253	-2.81099	-1.79546	-2.48839	-2.15708	-2.46868	-1.81808	-2.05494	-1.78781	-2.32089	-1.95113	-1.95973	-2.38461	-1.77691	-1.97949	-2.66882	-1.54622	-1.08792	-2.31603	-2.38863
ACOT8	0.402294	0.338704	-0.0809301	-0.0431525	0.0712513	0.345272	-0.204187	0.158889	-0.0341531	0.0139802	-0.0936568	-0.144976	0.292493	0.143909	-0.303935	0.0702896	0.078981	-0.0530611	-0.111285	-0.573815	0.0969738	-0.309641	-0.189099	-0.147421	-0.00170222	-0.0514958	0.2711	-0.140732	0.00507569	-0.263165	0.11846	-0.0160025	-0.117011	-0.166018	-0.0330284	-0.247111	-0.112713	-0.240205	-0.0458864	0.0147455	-0.0943035	0.10404	0.119177	-0.0795863	0.00357613	0.0944191	-0.139211	-0.103737
ACOT9	0.26582	-0.14324	-0.0767392	0.124909	0.563523	0.092333	0.0887326	0.131336	0.0932582	-0.145614	0.153808	-0.159748	0.0536896	0.0388174	-0.159958	-0.142737	-0.192376	-0.680243	-0.0334154	0.34367	0.059563	0.450989	0.157491	0.131174	-0.197632	0.0407125	-0.281561	-0.149687	0.0250513	-0.218871	-0.173594	-0.106493	0.0845375	-0.228455	-0.213247	0.215912	0.723528	0.25405	-0.268024	-0.197235	0.160081	0.10773	0.440257	-0.261471	0.270703	0.220918	0.0860047	0.203089
ACOX1	0.586929	0.0193847	0.0163524	0.135049	0.179046	0.0469892	0.111113	0.103098	0.281488	0.122512	-0.0123628	0.00230816	0.0844229	0.151615	0.129328	0.158068	0.0113377	-0.136548	0.202725	-0.355416	0.205988	0.339749	-0.0556038	-0.161643	-0.0817393	0.184284	0.15164	-0.105805	0.157491	-0.0106094	-0.0765413	0.0105659	0.0437813	0.0211966	-0.115645	-0.0332101	0.361602	-0.01057	-0.0166993	0.100364	0.0651224	-0.0308373	0.256773	-0.0497396	0.0246816	-0.135168	0.0279861	0.146943
ACOX2	1.04253	1.31194	0.219641	0.633117	1.01218	0.979774	0.853131	0.570785	1.06784	1.4519	1.11952	1.24183	1.10289	1.08637	1.68131	1.35277	0.873759	1.23722	1.2062	0.0527163	1.37519	0.311342	0.439718	0.469877	1.02224	0.79972	0.686879	0.687425	0.68515	0.688837	1.25932	-0.0480626	0.742449	1.19557	1.35812	1.0776	-0.170323	0.70795	1.05164	0.569425	0.888712	0.759989	0.952908	1.08518	0.797164	0.686753	0.791561	1.42609
ACOX3	0.336052	0.43285	-0.116329	-0.0470073	0.43722	0.204978	-0.157294	0.314084	0.168049	0.239562	0.102691	0.0838094	-0.141024	0.152874	0.221204	0.221286	0.0933452	0.0894352	0.205559	-0.00518733	0.189136	0.197435	0.146264	-6.41493e-05	0.182043	-0.115522	0.228429	0.201191	0.148537	-0.175411	-0.0817782	0.102564	-0.0982915	0.150089	0.194624	-0.141599	0.273006	0.0633931	-0.253019	0.0341422	0.0576866	0.142146	0.298102	0.0771373	0.249096	0.350995	0.242108	-0.0232019
ACOXL	0.758396	0.856803	0.629572	0.816974	0.881527	1.4213	0.547727	0.813273	0.560085	0.425394	0.92361	0.584546	0.585861	0.293281	0.101275	0.642401	0.450854	0.550616	0.743493	0.0551062	0.251572	0.424538	1.53635	0.250082	0.265233	0.528712	0.184248	0.122812	0.472512	0.0415524	0.158297	0.493489	0.472814	0.830302	0.026651	0.212212	0.310697	0.16405	0.13793	0.373123	0.397596	0.138071	0.606475	0.506962	0.318789	-0.0304824	0.117229	0.449117
ACP1	-0.41264	-0.569364	-0.344718	-0.493959	-0.524851	-0.411085	-0.216255	-0.67181	-0.597252	-0.643091	-0.573456	-0.520446	-0.779154	-0.589482	-0.688914	-0.391753	-0.700961	-0.711905	-0.527824	-0.548458	-0.407664	-0.781446	-0.655252	-0.731529	-0.948023	-0.445921	-0.811682	-0.700109	-0.950674	-0.530448	-0.328944	-0.798224	-0.713054	-0.875061	-0.503619	-0.751087	-0.502472	-0.554562	-0.745891	-0.617527	-0.529196	-0.726348	-0.580777	-0.704363	-0.558571	-0.770304	-0.679848	-0.557428
ACP2	0.567985	-0.322991	-0.365112	-0.224786	-0.205217	-0.0990705	-0.189018	0.0440118	-0.145057	0.0171591	-0.0942507	-0.232234	-0.321543	-0.208425	-0.386446	-0.110273	-0.164597	-0.379175	0.019966	-0.348039	-0.27494	-0.271478	-0.123519	-0.210393	-0.332796	-0.328457	0.0854012	-0.0913812	-0.00898507	-0.30254	0.271571	-0.250019	-0.0973931	-0.135509	0.0542367	-0.412058	0.935244	-0.017518	0.280502	-0.0868845	-0.229421	0.135867	-0.116588	-0.315021	0.26829	0.279075	-0.0807406	-0.169943
ACP5	6.02669	4.35465	4.83168	4.97487	4.27167	4.29844	5.0936	3.87666	4.9549	4.67984	4.85933	4.54941	4.76945	4.37034	3.97996	5.1574	4.13307	3.63938	4.92488	3.61108	4.50276	5.17143	5.50717	4.14127	2.07667	4.85933	4.92488	3.99719	5.73912	3.78018	5.22559	4.70882	3.91303	4.60528	3.81674	4.64213	5.50717	4.25613	4.17209	5.63547	4.54941	4.10385	5.06086	3.07903	4.67127	3.78018	5.18629	4.44964
ACP6	-0.636462	-0.901984	-1.08328	-1.01636	-1.10499	-0.888472	-1.12273	-1.07197	-0.883459	-1.22648	-0.975252	-0.960633	-0.979272	-1.13281	-1.11396	-1.11873	-0.671886	-0.920267	-0.802277	-1.79328	-1.15775	-1.3508	-1.11361	-1.50173	-0.650543	-1.80767	-0.905883	-1.18987	-1.07645	-1.09155	-0.792132	-1.28191	-1.16185	-1.24669	-0.687014	-1.21902	-1.1082	-1.18541	-0.810204	-1.04087	-1.5697	-1.0739	-1.06672	-1.24382	-0.858479	-0.999841	-1.14981	-1.51264
ACPL2	0.0830748	0.305851	0.102864	0.144623	0.14302	0.141512	0.0346571	-0.0949064	-0.188067	-0.03685	0.375634	-0.056833	-0.388668	0.133264	0.101969	-0.118674	0.181916	-0.339862	0.0104316	-0.27275	0.170258	-0.494628	-0.0382122	0.14469	-0.13183	-0.345644	-0.393343	-0.237578	-0.760857	0.0666421	-0.0310767	-0.644992	-0.293861	-0.413701	-0.147663	-0.142945	-0.831488	-0.52574	-0.24843	-0.198823	-0.0822858	-0.340412	0.177336	-0.290102	0.0940726	-0.365833	-0.283055	-0.385679
ACPP	0.940002	0.18261	0.209877	0.325691	0.593435	0.507163	0.710782	0.56143	0.527117	0.262914	0.407051	0.317937	0.539638	0.391295	0.0349984	0.232421	0.331265	-0.00502535	0.5631	0.0720967	0.325643	0.0250052	0.626646	0.394709	0.0424174	0.202316	0.472745	0.281451	0.111149	0.017408	0.440601	0.302371	0.300018	0.287028	0.107669	0.402597	0.568598	0.364277	0.431439	0.395809	0.172187	0.399961	0.407654	0.159972	0.63125	0.239983	0.312069	0.279909
ACPT	0.369624	0.0449141	0.270535	0.261534	0.341132	0.199972	0.297503	0.226781	0.226598	0.214763	-0.0703956	0.307632	0.105537	0.186862	0.388712	0.162762	0.370864	0.0217215	0.0406561	0.600616	0.226018	0.011838	0.146073	0.0295801	0.100692	0.262504	0.0790838	0.16308	0.168971	0.216833	0.186088	0.133997	0.245744	0.187605	0.332597	0.230062	0.182301	0.341408	0.0179931	0.342429	-0.0839612	0.237194	0.319018	-0.0887062	0.27811	0.161603	0.177071	0.396349
ACR	0.550805	2.16394	0.885818	1.07715	0.660835	1.00349	1.19829	1.07653	0.38704	0.420242	0.411108	0.490936	0.673717	0.287637	0.716778	0.50596	0.335068	0.397975	0.397393	0.869994	0.307195	0.675044	1.0263	0.69434	1.05945	0.309131	0.358542	0.491965	0.316734	0.603397	0.419015	0.857803	0.486205	0.617719	0.618836	0.956356	0.420071	0.706997	0.323251	0.317894	0.56205	0.43082	0.44376	0.62515	0.307093	0.483559	0.362418	0.640055
ACRBP	-0.377259	-0.174284	0.245417	0.571444	-0.111525	-0.217609	0.3462	-0.443937	-0.442075	-0.666402	-0.689855	-0.79368	-0.719464	-0.940398	-0.873666	-0.220696	-1.03082	-0.760431	-0.95577	-0.511528	-0.5835	-0.564928	-0.210117	-0.985794	-1.51085	-0.27968	-0.848456	-0.931502	-0.859461	-0.796553	-0.728661	-0.549127	-0.601468	-0.464533	-0.812083	-0.887366	0.603654	-0.809295	-1.12872	-0.748676	-0.579074	-0.944209	0.60287	-1.30182	-0.835415	-0.785933	-0.0140259	-0.26976
ACRC	0.948303	0.636696	0.777036	0.851099	0.668889	1.08288	0.598256	0.690541	0.467525	0.520909	0.495301	0.477905	1.02224	0.611557	0.972795	0.572253	0.55813	0.822165	0.641485	1.94945	0.639524	1.31598	0.598926	0.782136	0.14185	1.12335	0.0444672	0.322356	1.25507	0.38852	-0.326891	1.24534	0.695394	1.14189	0.242258	0.571357	-0.387187	0.864748	0.296872	0.548415	0.299098	0.436634	1.28873	0.699379	0.157491	0.290821	1.14047	1.17082
ACRV1	-0.0427555	-0.298085	0.0588924	-0.3741	-0.279143	-0.190203	-0.197538	0.0229854	0.00331102	-0.0521582	-0.213564	-0.195069	-0.199981	-0.0232377	-0.209277	-0.0184759	-0.19793	0.0217215	-0.0584651	-0.0767392	-0.223136	-0.163321	-0.422149	-0.187587	-0.0714312	-0.0341124	-0.249924	-0.0848659	-0.0641944	-0.209318	-0.177611	-0.164156	-0.093733	-0.0591976	-0.0760905	-0.287881	-0.0137795	-0.239255	-0.291159	-0.211114	-0.0770026	-0.268712	-0.0458864	-0.130284	-0.142192	-0.434347	-0.118147	-0.0442219
ACSBG1	-0.335992	-0.367424	0.390063	-0.255651	-0.260112	-0.00600851	0.00944201	-0.318801	-0.0267038	-0.155889	-0.371872	0.0409535	-0.337461	-0.231056	-0.0352594	-0.319685	0.409974	0.733973	-0.282221	-0.250544	-0.311509	-0.373435	-0.246306	0.171526	0.691383	0.11174	0.433585	-0.0554015	-0.199659	0.214072	0.141425	-0.153173	0.161455	-0.182975	0.612521	-0.153093	-0.305092	-0.0491467	-0.125277	0.432917	-0.238753	0.676297	-0.377592	0.266564	-0.298311	-0.153093	-0.174637	-0.430331
ACSBG2	0.13827	0.129858	-0.0974795	0.176795	0.163784	-0.000443031	0.198913	-0.172456	0.174228	0.0962227	0.165434	0.226828	-0.201713	0.187548	-0.0162715	0.158787	0.067396	-0.134068	0.160559	0.180336	0.149434	0.174541	0.391737	0.27811	0.288719	0.404669	-0.0026776	0.213804	0.00557111	0.255289	0.260579	0.201227	0.111206	0.0643285	0.104534	0.0903227	0.260139	0.104407	-0.0990056	0.11028	0.124008	0.232991	0.0194661	0.0384257	0.132112	0.088214	0.000816476	-0.0605042
ACSF2	0.79994	1.04433	0.394905	0.411803	-0.0866144	0.821888	0.881203	0.348991	0.700772	0.0227075	-0.0678745	0.43082	0.432406	-0.087108	0.301133	0.331143	0.117157	0.2768	0.0736931	-0.523021	0.193016	-0.0719289	0.902309	0.0551672	0.0709632	0.557459	0.368435	-0.188304	0.408202	0.121084	0.374939	0.435594	-0.163487	0.227335	0.126921	-0.0887884	0.266806	-0.151276	-0.0678745	0.584454	-0.171263	-0.38981	0.615626	0.312368	-0.273859	-0.506887	0.545708	0.386907
ACSF3	-0.2801	-0.432316	-0.298269	-0.43652	-0.368556	-0.458321	-0.39259	-0.342774	-0.461992	-0.422742	-0.301241	-0.567186	-0.61595	-0.492656	-0.597183	-0.517206	-0.32113	-0.617058	-0.420475	-0.476436	-0.51032	-0.519606	-0.421749	-0.441779	-0.47039	-0.512936	-0.354635	-0.434774	-0.455294	-0.453665	-0.318996	-0.458385	-0.306539	-0.534654	-0.412349	-0.512672	-0.286853	-0.488201	-0.445558	-0.304534	-0.487411	-0.468122	-0.682484	-0.566702	-0.404528	-0.35963	-0.336212	-0.529118
ACSL1	3.55147	1.97114	2.62749	2.71199	2.43985	2.6807	3.04533	2.69531	1.97945	1.3831	1.83789	1.1321	2.34433	1.59749	1.00613	1.84068	1.49435	1.23459	1.75563	1.22854	1.659	2.1005	2.23114	1.85124	1.24796	2.37068	1.95082	1.22854	2.52341	1.90766	1.74325	2.3239	1.97701	1.38479	0.933839	2.04353	2.75591	1.83839	1.32758	1.82748	1.51567	1.52952	2.61412	1.22564	2.16978	2.03059	2.07931	1.7512
ACSL3	0.24685	-0.316247	-0.21664	-0.272275	-0.144174	-0.156331	-0.163887	-0.099737	-0.394491	-0.527408	-0.43652	-0.297013	-0.283918	-0.38116	-0.532718	-0.359703	-0.396325	-0.367815	-0.520131	-0.581077	-0.149639	0.344161	0.106174	-0.269264	-0.0786767	-0.0586684	-0.139415	-0.398928	-0.0814299	-0.293814	-0.516921	-0.0881913	-0.337461	-0.34948	-0.501642	-0.366982	-0.192568	-0.217027	-0.492105	-0.258458	-0.0923741	-0.120241	0.104096	-0.178943	-0.547935	-0.162912	-0.18412	-0.230105
ACSL4	0.574357	-0.238429	0.200594	-0.285774	0.107003	0.196828	0.290393	-0.0478094	0.090626	-0.256585	0.463964	-0.307872	0.0461765	0.44091	-0.0923289	-0.167322	-0.158726	-0.418474	0.449174	0.369459	0.172459	0.77001	0.991187	0.268007	-0.0961837	0.439593	0.143806	0.338757	0.459507	-0.00669731	-0.138285	0.792069	0.384556	0.104534	-0.153041	0.498942	1.21084	0.282732	0.263308	-0.207161	0.614376	0.479192	0.698725	-0.212077	0.388257	0.704777	0.450387	-0.0335817
ACSL5	1.34958	0.668889	0.366005	0.463737	0.496111	0.548765	0.860851	1.13151	0.845503	0.782543	0.817121	0.998517	1.03924	0.771245	0.405952	0.6782	0.780427	0.964545	0.909455	1.07839	0.0082814	1.79285	1.14189	0.630382	0.541612	1.12583	0.980117	0.886493	1.1868	0.0839347	0.687425	0.991693	0.56186	0.778243	0.295184	0.569165	1.13452	0.932482	1.09422	1.46336	0.548316	1.17929	0.700119	0.883371	0.564268	0.729148	1.109	0.36232
ACSL6	-0.0859564	-0.0234613	-0.0182606	0.00684253	-0.171038	-0.0694795	-0.0232734	-0.0626083	0.0362476	-0.0773727	0.146985	-0.0729094	0.0163524	0.134985	0.068391	0.13691	-0.0193757	-0.00618299	0.0570019	0.0382135	0.0218203	0.0246428	0.100608	0.107077	-0.0162999	-0.0502806	-0.0700931	0.0760712	0.049684	-0.00851948	-0.051717	-0.235562	0.197435	0.126655	-0.141599	0.0362476	0.22632	0.107699	-0.0180285	-0.0274963	0.0441521	-0.0762297	0.184216	0.054354	-0.0638608	0.130071	-0.129049	-0.00624809
ACSM1	-0.535161	0.0371935	-0.0336513	-0.230159	-0.379251	0.02685	-0.232183	-0.35732	0.556748	0.552605	0.0224146	-0.190338	-0.332678	-0.301025	-0.332382	0.277017	-0.178564	-0.194643	-0.0938172	-0.140003	-0.298269	-0.665968	-0.315367	-0.613311	-0.131216	-0.478345	0.347569	0.0740576	-0.201626	1.05898	-0.175547	-0.0899691	-0.0624035	0.0247616	0.558882	-0.227088	-0.210443	-0.588518	0.214847	0.53069	0.137148	-0.543895	-0.00532031	-0.404664	0.00481135	-0.509799	-0.071146	0.109541
ACSM2A	-0.383145	-0.337953	-0.430757	-0.278296	-0.235076	-0.364294	-0.414136	-0.314782	-0.227033	-0.2059	-0.346492	-0.315562	-0.435199	-0.177611	-0.326593	-0.409259	-0.128897	-0.304147	-0.16378	-0.0348435	-0.323124	-0.279007	-0.470454	-0.206416	-0.269384	-0.338295	-0.358258	-0.446802	-0.320648	-0.35297	-0.350381	-0.397043	-0.131909	-0.26976	-0.439861	-0.3107	-0.424536	-0.318996	-0.140382	-0.224473	-0.192376	-0.381427	-0.428139	-0.170955	-0.219232	-0.230105	-0.305754	-0.224936
ACSM2B	-0.66908	-0.81953	-0.561636	-0.581322	-0.354855	-0.603573	-0.679758	-0.491647	-0.670144	-0.491647	-0.502679	-0.603494	-0.907189	-0.261259	-0.451353	-0.592876	-0.811682	-0.589482	-0.507319	-0.368311	-0.704792	-0.768883	0.123072	-0.576954	-0.394063	-0.791776	-0.717433	-0.498378	-0.409664	-0.546965	-0.459301	-0.537345	-0.605203	-0.402869	-0.67514	-0.620482	-0.602109	-0.709528	-0.25906	-0.86535	-0.523532	-0.719802	-0.979407	-0.564853	-0.596036	-0.991901	-0.619073	-0.617462
ACSM3	-2.23077	-2.62978	-2.77669	-2.94841	-2.81099	-2.29927	-2.40611	-2.14584	-2.87889	-3.40996	-2.94137	-3.15943	-2.92173	-2.88575	-3.16509	-2.87374	-3.51337	-3.32139	-2.62978	-3.40996	-2.83176	-3.09131	-2.51528	-3.17014	-3.46749	-2.77669	-3.07783	-2.97916	-3.00714	-3.12936	-2.98538	-2.54322	-2.9026	-2.82616	-3.24681	-3.39128	-2.64217	-3.58391	-3.17014	-3.39128	-2.88971	-3.58391	-3.08209	-2.99034	-2.97916	-3.36665	-2.90712	-3.17637
ACSM5	0.431603	0.478427	0.483802	0.40623	0.52244	0.787253	0.369128	0.705551	0.292823	0.193016	0.285812	0.092278	0.116254	0.151093	0.181071	0.390675	0.134918	0.139707	0.228519	-0.109893	0.109916	0.142352	0.0754576	0.222617	0.0222469	0.106875	0.225969	0.196949	0.113916	0.724341	0.279995	0.0525722	0.15164	0.262968	0.158351	0.0508699	0.341185	-0.0425315	0.177459	0.0654747	0.279669	0.225042	0.152648	-0.0128568	0.21424	0.0282314	0.237684	0.153394
ACSS1	0.169239	0.466838	0.507228	0.460154	0.369517	0.505592	0.586743	0.345436	0.358922	0.0483674	0.203387	0.417759	0.392056	0.260417	0.206612	0.50187	0.347333	0.499194	0.408346	0.0932582	0.083021	-0.00577847	0.0402181	-0.312674	0.0893642	-0.00928368	0.110213	0.0250052	0.247517	0.118799	0.292035	0.13691	0.0516283	0.286272	0.00950764	-0.128529	-0.00953542	0.347282	0.0729236	-0.134021	0.00849028	0.0115654	0.0387123	0.335436	-0.097891	-0.257909	0.210627	0.393051
ACSS2	1.32698	0.861442	0.58604	0.306989	1.60754	0.580476	0.824941	0.892668	0.233174	0.0252242	0.1061	0.248955	0.276041	-0.038933	-0.281722	0.0128924	0.173183	-0.659223	0.138549	-0.25387	-0.00300833	-0.0240041	0.0742648	-0.374418	0.527387	-0.21687	0.169632	-0.174841	0.0817075	0.00298212	0.280284	0.0897339	0.0544486	0.00312347	-0.400392	-0.0591054	0.650348	0.0384591	-0.18955	0.618836	0.117849	-0.0636243	-0.1123	0.0933702	0.379161	-0.356045	0.179015	-0.05794
ACSS3	0.643736	-0.549877	-0.529274	-0.474104	-0.198244	-0.00327573	-0.42289	-0.432847	-0.609236	-1.43283	-0.452493	-0.816834	-0.887366	-0.760532	-0.464192	-0.326039	-1.0581	-1.00419	-0.166103	-1.26154	-0.0476148	-0.609148	-0.155441	-1.40029	-0.745891	-0.189059	-0.829049	-0.964739	-0.358973	-0.407876	-1.03831	-0.439301	-1.07216	-0.70072	-0.850465	-1.0664	-0.77794	-1.3942	-1.09962	-1.08987	-0.302159	-1.12273	-0.273144	-1.12833	-0.69199	-0.636976	-0.345878	-0.59138
ACTA1	-2.09649	-1.59658	-1.29489	-1.87144	-1.99531	-1.90152	-1.83687	-1.57943	-2.12914	-1.92805	-1.67341	-1.86112	-1.76706	-1.67029	-1.81808	-1.95973	-1.99342	-2.06933	-1.88033	-1.37576	-1.87684	-1.98842	-1.06	-1.60156	-2.03853	-1.92426	-1.67841	-1.25102	-1.96736	-1.45555	-1.42751	-1.69574	-1.71372	-1.65316	-1.62478	-1.73042	-2.1309	-1.55619	-1.91916	-2.02937	-1.73526	-1.97765	-1.77371	-1.19049	-2.01295	-1.80165	-1.69532	-1.88194
ACTA2	3.99202	4.10999	4.29844	4.15676	5.0936	4.38731	4.09141	4.89336	3.8574	5.31017	4.76945	5.36433	4.59645	4.46986	5.44236	4.23586	5.13183	4.07605	5.1574	5.02435	5.27931	4.36268	3.98582	5.1574	4.8789	4.66382	4.55843	5.31017	4.33186	5.32985	4.2116	3.95395	5.07074	4.38731	4.92991	5.1574	2.95745	5.29407	4.46986	4.33186	4.43976	4.97487	5.14519	4.89336	4.98939	4.94388	3.76225	4.34856
ACTB	-0.148188	0.006502	-0.177694	-0.00139139	0.387319	-0.0477292	-0.257367	0.666499	0.112799	-0.00117031	0.450989	0.0426071	-0.183528	0.0243635	0.0164859	0.118337	-0.15581	-0.650834	0.306573	0.0132561	0.402952	0.33954	-0.0558679	-0.207615	0.0872844	0.0640012	0.060849	0.127707	0.0809983	-0.224936	-0.267344	-0.0856606	-0.21238	0.186131	-0.268121	0.172687	0.483304	0.220994	-0.220086	-0.283171	0.139045	-0.0800388	0.398334	-0.203444	0.0439465	0.212369	-0.260267	0.110213
ACTBL2	-0.101737	-0.107576	0.450387	0.627972	1.1385	0.151985	0.247961	0.899274	0.196229	1.98359	1.40714	1.16206	1.61917	0.553649	1.25223	0.251611	1.7755	0.28882	1.52242	0.845188	0.934414	0.496679	0.343225	1.58038	2.26216	0.386505	2.03691	1.63983	0.767671	1.25838	0.42107	-0.0203012	0.713209	0.63518	1.49871	1.48517	-0.131102	1.25507	1.28988	0.774037	0.843936	1.66701	1.74809	1.07878	1.77162	1.83343	-0.04731	-0.0156349
ACTC1	-0.869799	-0.809497	-0.518458	-0.449016	-0.223013	-0.496894	-0.623369	-0.35297	-0.734334	0.271306	-0.190766	-0.228355	-0.269849	-0.457013	-0.0537664	-0.342008	0.499534	-0.46671	0.221967	-0.203	-0.364035	-0.0380017	-0.607024	-0.0667955	0.452193	-0.707083	0.415151	0.948958	-0.584419	0.163483	-0.63666	-0.424148	-0.165202	-0.294853	0.10401	-0.0022066	-0.650127	0.12203	0.0681606	-0.522349	-0.281861	0.186686	0.230665	-0.138184	0.105974	0.627972	-0.819835	-0.784108
ACTG1	-0.382095	-0.211606	-0.963582	-0.408684	0.0303927	-0.00942118	-0.319479	0.454909	-0.146076	-0.57651	0.00260266	-0.43269	-0.473476	-0.186322	-0.334434	-0.256691	-0.958257	-0.91924	-0.235076	-0.179745	-0.0780628	0.300181	-0.111033	-0.555603	-0.098869	-0.184186	-0.100365	-0.167087	0.0152763	-0.190159	-0.426898	-0.198966	-0.396325	-0.0701753	-0.738732	-0.059025	0.263352	-0.037458	-0.352023	-0.444707	-0.128493	-0.322568	0.101799	-0.542273	-0.473213	0.139045	-0.479933	-0.257909
ACTG2	2.84527	2.59044	3.73106	3.98582	4.61568	3.44077	3.62482	3.72301	3.37794	4.87199	4.84076	5.17143	4.47618	3.93133	5.14519	3.58174	4.97487	3.33866	4.97487	5.37682	4.33918	3.70494	4.03234	4.76945	4.54095	3.82224	4.17209	4.53068	3.80482	4.9549	3.83386	3.51259	3.96661	3.62964	4.62452	4.76945	1.6	4.64213	3.8574	4.59645	3.93133	4.98939	4.92488	4.47618	5.18629	3.82224	3.45451	2.9076
ACTL6A	-1.22318	-1.06405	-1.14204	-1.21297	-1.02968	-1.15512	-1.43769	-1.18541	-1.29576	-1.16113	-1.12556	-1.17649	-1.52699	-1.04573	-1.1921	-1.22886	-1.18767	-1.09962	-1.32565	-1.20601	-1.33143	-1.32105	-1.39203	-1.07688	-1.13869	-1.38483	-1.11521	-1.24123	-1.47306	-1.42375	-1.32792	-1.11642	-1.34564	-1.30644	-1.22288	-1.26309	-1.49887	-1.51177	-1.28142	-1.11729	-1.31865	-1.11091	-1.54128	-1.03755	-1.42515	-1.35395	-1.34592	-1.28349
ACTL6B	-0.327636	0.0861332	-0.41945	-0.249247	-0.264963	-0.208738	-0.311879	-0.311393	-0.406008	-0.405842	-0.596671	-0.180883	-0.365357	-0.346382	-0.162635	-0.197322	-0.527276	-0.445618	-0.254341	0.192344	-0.467161	-0.367113	-0.276342	-0.251196	-0.250918	-0.285582	-0.705866	-0.257074	-0.52643	-0.420022	-0.395208	-0.167904	-0.121983	-0.542679	-0.223013	-0.396596	-0.0802304	-0.135106	-0.449452	-0.397142	-0.283981	-0.695011	-0.310041	-0.61057	-0.361726	-0.47294	-0.513032	-0.355776
ACTL7A	0.505438	0.16247	0.223415	0.431653	0.344987	0.305018	0.361098	0.348777	0.0619031	0.451743	0.447916	0.381544	0.338375	0.12867	0.472512	0.234655	0.749523	0.272532	0.356881	0.866491	0.287355	0.334709	0.239983	0.301863	0.370231	0.510958	0.21522	0.371414	0.863048	0.292092	0.386776	0.73223	0.89116	0.474672	0.256895	0.573337	0.320606	0.576882	0.336684	0.683258	0.242971	0.626975	0.126493	0.136475	0.591851	0.439655	0.314892	0.100435
ACTL7B	-0.586263	-0.0834889	-0.639615	-0.0829896	-0.880621	-0.991525	-0.752342	-0.612942	-0.645578	-0.136196	-0.76095	-0.385679	-0.3107	-0.820499	-0.412587	-0.446668	-0.422816	-0.614919	-0.856967	-0.522554	-0.566155	-0.231453	-0.789775	-0.857643	-0.490266	-0.473344	-0.546399	-0.780307	-0.488201	-0.639204	-0.579002	-0.553488	-0.383001	-0.611657	-0.647992	-0.340092	-0.676628	-0.325994	-0.207053	-0.631115	-0.228695	-1.00111	-0.834809	-0.984381	-0.726854	-0.264173	-0.475436	-0.153854
ACTL8	-2.22693	-1.87144	-2.28027	-2.12021	-2.3429	-2.31723	-2.10832	-2.11264	-2.15057	-2.15468	-2.45218	-2.06444	-1.80904	-1.90334	-2.56468	-1.84127	-2.4473	-1.98295	-2.39766	-2.23609	-2.21656	-2.38009	-2.25745	-2.43792	-2.33647	-2.4553	-2.28552	-2.30936	-2.27554	-1.96736	-2.1244	-2.01295	-2.18982	-2.41098	-2.49136	-2.06709	-2.18044	-1.81165	-2.33647	-1.96582	-2.16356	-2.52234	-2.36281	-2.56779	-2.38248	-1.84519	-2.23353	-1.7016
ACTL9	-0.123055	0.01025	0.0100339	0.2078	0.0965219	-0.0406562	-0.0111135	0.00940168	-0.0473398	-0.147663	-0.0277196	0.00844271	-0.0938172	-0.0509019	-0.0788153	-0.0755944	-0.114782	-0.00457431	0.0172655	0.143441	0.0953999	-0.0190362	-0.145865	-0.0158597	-0.120392	0.136316	-0.276018	-0.167429	-0.117401	-0.0229111	-0.113282	0.0543827	-0.0183972	-0.171126	0.0109031	-0.0937746	0.057975	-0.0643877	-0.0269877	0.0755513	-0.0281316	-0.121631	-0.176089	-0.163419	-0.342935	-0.0318211	0.0773191	-0.0568969
ACTN1	-0.488526	-0.782377	-0.933194	-0.719612	-0.39312	-1.00306	-0.830982	-0.678845	-0.706279	-0.188803	-0.330319	-0.198135	-0.499038	-0.548623	0.14614	-0.658269	-0.514261	-0.953443	-0.428268	-0.202261	0.102231	0.0201903	-0.486977	-0.00136097	0.0385333	-0.134649	-0.190542	-0.0675764	-0.134115	-0.213564	-0.372431	-0.462166	-0.55284	-0.265168	-0.182876	0.196868	-0.183192	-0.180097	-0.523677	-0.571084	-0.223572	-0.104971	0.106875	-0.365006	-0.23725	0.156235	-0.194183	-0.37623
ACTN2	0.177156	1.72223	1.99665	2.08936	1.92434	1.69285	1.09287	2.22662	1.22233	1.47543	1.6034	1.36686	1.61086	1.30038	2.14997	1.39591	1.13071	2.13557	2.22345	2.5887	1.03944	2.39321	1.39344	2.93362	2.09776	1.09422	1.462	2.00635	0.482988	1.55119	1.14558	0.67993	1.25456	1.86781	1.94081	1.61517	0.878874	1.79998	2.29066	1.04458	1.71746	1.21522	1.37882	2.0029	2.70012	2.16695	0.590811	1.15075
ACTN3	-0.283171	-0.385035	-0.298789	-0.304307	-0.148434	-0.399969	-0.49366	-0.290102	-0.469272	0.131174	0.0706175	-0.282629	-0.0842719	0.122347	-0.155995	-0.547586	-0.2721	-0.25395	-0.235452	-0.228598	-0.0395198	-0.00662613	-0.37258	0.119419	0.0147844	-0.258789	-0.111525	0.0958432	-0.398749	-0.0822858	0.0146238	-0.756791	-0.209915	-0.412535	0.101408	0.184628	-0.0922837	0.0917948	-0.174791	-0.358186	0.154679	-0.0438806	0.115091	-0.146815	0.0500957	0.475199	-0.11841	-0.43376
ACTN4	0.277424	0.426156	0.0221359	0.334169	0.551129	0.508698	0.0116524	0.168936	0.0611419	0.0173323	-0.280999	0.192131	0.1896	0.119449	0.0282648	0.0429715	0.0219227	-0.440141	0.13185	-0.0113036	0.361723	-0.123953	0.188066	0.197544	-0.154849	0.066299	-0.109833	-0.0505191	-0.278429	0.00825763	0.209528	0.0215986	-0.272371	-0.192275	-0.0390974	-0.0256431	0.0189649	0.15593	-0.22798	-0.00905243	0.0901597	0.0235115	0.555364	0.0239095	0.138347	0.327803	-0.22273	0.397224
ACTR10	0.443847	0.0817703	0.0556182	0.0171889	0.206095	0.137402	0.279482	0.530995	0.200162	0.165373	0.305577	0.0733017	-0.0018842	0.446263	0.0369363	0.0549519	0.145546	0.129607	0.364566	-0.301193	0.199972	0.148408	0.335068	-0.144627	0.213741	0.143211	0.458774	0.247075	0.134472	-0.186595	0.188395	0.29595	0.112873	0.160391	0.290474	0.21824	0.161873	0.0402181	0.319761	-0.0381783	0.300698	0.239856	0.161785	0.255197	0.184411	0.0833174	-0.133547	0.360009
ACTR1A	0.287741	0.626548	-0.0928472	0.288719	0.597534	0.313814	0.215431	0.626548	0.028354	0.00396424	0.26582	0.0864504	0.0346924	0.17696	-0.0305194	0.0979493	-0.096638	-0.34948	0.129743	-0.382765	0.170082	0.137308	0.12884	0.013166	-0.0358642	-0.0279356	-0.0388611	0.10149	0.014976	-0.0953602	0.0697163	-0.00673264	-0.0260851	0.00209648	-0.0197984	-0.0403788	0.363572	0.121529	0.0979493	-0.233626	0.10773	0.0238751	0.373467	-0.254341	0.259519	0.965106	-0.109329	0.0552905
ACTR1B	-0.569364	-0.31865	-0.334589	-0.32917	-0.396912	-0.42478	-0.593373	-0.526054	-0.418974	-0.57766	-0.775631	-0.596671	-0.630329	-0.542927	-0.67181	-0.449282	-0.804298	-0.316605	-0.401446	-1.10125	-0.65517	-0.647385	-0.639889	-0.469734	-0.576702	-0.832131	-0.303075	-0.504957	-0.969498	-0.800317	-0.478424	-0.881388	-0.744242	-0.684575	-0.339187	-1.02865	-0.727419	-0.710859	-0.389064	-0.625793	-0.586748	-0.683272	-0.631753	-0.367872	-0.50589	0.0268906	-0.964739	-0.6081
ACTR2	0.418011	-0.145057	0.164712	0.514127	0.27058	0.0777609	0.33763	0.460154	0.48808	0.365657	0.555824	-0.00608264	0.359244	0.394163	0.131235	0.516442	0.0925802	-0.105049	0.321108	0.18533	0.477035	0.520116	0.284406	0.196261	0.128072	0.500982	0.514746	0.493967	0.336394	0.188721	0.349416	0.092333	0.446077	0.462887	-0.0535378	0.299171	1.0375	0.291466	0.15	0.222697	0.293448	0.373817	0.430668	-0.113797	0.479509	0.453819	0.340564	0.242713
ACTR3	0.284503	-0.428885	-0.0362726	-0.0739253	0.276092	-0.154268	0.0280351	0.0607497	0.295184	0.315928	0.440767	0.00513542	0.114153	0.440601	0.231299	0.205128	0.229803	-0.152176	0.306092	0.298205	0.293281	0.585249	-0.0867337	0.125748	0.236276	0.411419	0.568961	0.376683	0.478739	0.0517674	0.0962227	0.213804	0.583384	0.27618	0.057975	0.236534	1.04524	0.222576	0.275307	0.288216	0.293935	0.462725	0.172264	-0.00698142	0.262743	0.256997	0.342884	0.266928
ACTR3B	-0.907189	-0.83643	-0.808402	-0.908914	-1.14344	-0.943107	-1.06443	-0.557668	-0.919685	-0.982272	-0.8487	-0.808402	-0.841357	-0.728661	-0.860065	-0.871597	-0.723206	-0.550639	-0.639381	-0.64528	-0.912867	-1.09046	-0.714382	-1.03755	-0.604136	-1.08913	-0.72184	-0.975944	-0.789775	-1.00599	-0.924964	-0.724227	-0.915118	-0.914587	-0.714122	-1.08861	-1.14204	-0.94226	-0.826885	-0.649619	-0.944542	-0.810204	-0.903306	-0.805559	-1.16666	-0.886608	-0.784549	-1.22495
ACTR3BP2	-0.523758	-0.664074	-0.455836	-0.70678	-0.642974	-0.651057	-0.40705	-0.476595	-0.531124	-0.751087	-0.818208	-0.628905	-0.518874	-0.683064	-0.782911	-0.59138	-0.476903	-0.461663	-0.603494	-0.75773	-0.751698	-0.821973	-0.557593	-0.819168	-0.397092	-0.55624	-0.491773	-0.581478	-0.767904	-0.585119	-0.647808	-0.555126	-0.497636	-0.626111	-0.761432	-0.710017	-0.548162	-0.698449	-0.812886	-0.468122	-0.585508	-0.573366	-0.66739	-0.77752	-0.767273	-0.618857	-0.465516	-0.63402
ACTR3C	1.23364	0.739944	0.719442	0.435731	0.46805	1.12809	0.797847	0.835793	0.760752	0.0629135	0.95391	0.756023	1.14239	0.442732	0.408461	0.819191	0.796011	0.778243	0.924881	0.265189	0.836453	0.404669	0.511576	0.143322	1.25571	0.779374	1.25749	0.579647	0.743493	0.15168	0.594732	0.892051	0.614274	0.411484	0.812996	0.447087	0.699859	0.617077	0.721121	1.01667	0.481716	0.952908	0.793437	0.765271	0.499534	0.0778717	0.574657	0.252117
ACTR5	-1.33014	-0.88224	-1.16029	-0.860579	-1.01792	-1.13722	-0.944044	-0.970588	-1.10299	-0.985794	-1.14778	-1.11048	-1.0472	-1.08433	-0.859577	-1.04423	-1.18453	-0.950101	-0.984673	-0.140599	-1.1086	-1.02208	-1.20671	-0.987115	-1.1338	-0.936468	-1.45356	-1.15106	-1.14657	-1.14314	-1.24075	-1.01206	-0.849124	-0.872271	-1.11809	-1.01053	-0.827853	-0.86535	-1.21482	-1.02013	-1.12429	-0.993456	-0.90117	-1.10447	-1.13361	-1.23381	-0.965786	-0.852351
ACTR6	-0.140977	0.0819257	0.194687	0.0233248	-0.0429205	0.0913704	0.0337236	0.033959	0.124956	0.181132	-0.0606293	0.0361785	0.168118	0.181775	0.00230816	0.226357	0.362418	0.628913	0.045383	-0.362244	-0.0241389	-0.1927	-0.178661	0.097186	0.267662	0.00528319	0.476784	0.329382	0.0418864	0.220429	0.281047	-0.180694	0.224147	0.0261718	0.461297	0.170478	0.140522	-0.0675764	0.405952	0.131235	-0.0486639	0.488989	0.0816521	0.268476	0.182507	0.414169	0.0165945	0.154648
ACTR8	0.00667569	-0.182036	-0.314165	-0.164113	-0.233626	-0.517447	-0.39347	-0.462381	-0.269485	-0.294754	-0.0812568	-0.197715	-0.197027	-0.0630111	-0.141104	-0.263928	-0.129633	-0.566323	-0.294645	-0.00584573	-0.0326316	-0.160134	-0.291034	-0.53172	-0.308625	-0.178092	-0.224473	-0.067049	-0.20936	-0.0105307	-0.334204	-0.0964854	-0.280328	-0.25961	-0.342406	-0.221836	-0.12251	-0.288376	-0.0835448	-0.173695	-0.00508507	-0.41289	-0.381689	-0.484084	-0.191879	-0.130332	-0.17035	-0.240102
ACTRT1	0.0173323	-0.0903964	0.101408	-0.148636	0.185545	-0.0443301	-0.0209264	0.0405059	0.0513807	-0.0404475	0.00887153	0.18305	-0.035203	0.136943	-0.0108722	-0.00474071	0.274515	0.119962	0.052109	0.233785	0.0179712	0.135288	0.189432	0.28477	0.298767	0.0783637	0.104309	0.0578177	-0.127372	0.187642	0.040471	0.226357	0.0559087	0.229342	0.287189	0.0998933	-0.0781295	0.0920566	0.245587	-0.202209	0.229368	-0.204456	-0.163487	0.00510556	0.0277451	-0.179025	-0.0210295	-0.00480852
ACTRT2	-0.174181	0.0196692	-0.0466788	-0.150856	-0.339972	-0.307931	-0.184925	-0.468679	-0.346014	-0.114739	-0.223512	-0.132669	0.168849	-0.36715	0.000484375	-0.163107	-0.506962	-0.0272252	-0.351406	-0.00746832	-0.11696	-0.0383889	-0.243098	-0.215566	-0.233778	-0.221645	-0.386534	-0.250067	-0.138184	-0.153561	-0.273459	-0.104712	-0.242692	-0.2196	-0.262089	-0.233569	-0.269805	-0.109019	-0.0516495	-0.316605	0.0331538	-0.285954	-0.263221	-0.444076	-0.137741	-0.0394085	-0.0952865	0.252491
ACVR1	0.539821	0.182301	0.263467	0.470925	0.618959	0.662533	0.431923	-0.0482189	0.686879	1.01545	0.891916	0.931374	0.718202	0.801903	0.928243	0.569947	0.965106	0.601898	0.642593	0.556023	1.00239	0.51129	0.617077	0.969742	0.884688	1.03534	0.859811	0.86426	0.794368	0.939662	1.06784	0.549114	0.764509	0.50825	0.915273	1.09962	0.596468	1.0529	0.731461	1.00239	0.833762	0.804118	0.814797	0.866783	0.910045	0.712779	0.605596	0.711746
ACVR1B	0.521999	0.487857	0.368109	0.485815	0.391295	0.349416	0.343168	0.379273	0.458971	0.379217	0.393051	0.383837	0.569691	0.36476	0.340343	0.44714	0.466838	0.342429	0.393879	0.629154	0.482683	0.515447	0.732973	0.420418	0.283666	0.447034	0.607509	0.457212	0.724577	0.46183	0.407873	0.59607	0.363764	0.32686	0.185839	0.379273	0.533828	0.406625	0.391626	0.48362	0.600839	0.330308	0.533982	0.269324	0.417692	0.614478	0.39393	0.326218
ACVR1C	-0.217534	0.334169	0.397023	-0.0328641	0.103098	0.704642	0.447213	-0.214418	0.205128	-0.0181737	0.154616	-0.189018	0.210386	0.058593	-0.0644222	0.0302547	-0.00463743	-0.112713	0.0024559	0.193506	-0.0886629	-0.0232019	-0.208207	0.191998	-0.182281	0.0142911	0.0529991	-0.105917	0.02576	0.225676	0.1835	0.189338	0.51849	-0.078491	-0.0222625	0.455074	-0.156096	-0.0113375	0.0426624	0.0356838	0.0682927	-0.17939	-0.0847305	-0.0318211	-0.158031	-0.192663	0.208371	0.0356838
ACVR2A	0.0267932	0.102372	0.145259	0.20626	0.245744	-0.0686443	-0.00502535	0.142403	0.165724	-0.0349775	0.173381	0.0433438	0.0924767	0.368817	0.635376	0.10855	0.292328	0.0715472	0.263979	0.423365	0.174491	0.322356	0.187842	0.588072	0.352871	0.118493	0.357466	0.247517	0.22632	0.309696	0.208859	0.255337	0.159463	0.240772	0.163821	0.446582	-0.0167953	0.226067	0.1514	0.274286	0.228731	0.262699	0.0692337	0.345436	0.202725	0.290433	0.112899	0.259322
ACVR2B	-1.50173	-0.779852	-0.840018	-0.929109	-1.16911	-1.2166	-1.13281	-1.20875	-1.03605	-1.03141	-1.12909	-0.874589	-1.25881	-1.18256	-0.881691	-0.962636	-1.13112	-0.587574	-1.03605	-0.621566	-1.43101	-1.34964	-1.15148	-1.4576	-1.14936	-1.3174	-1.01636	-1.23478	-1.12833	-1.18541	-1.15148	-0.845511	-1.36487	-1.01851	-1.21997	-1.48009	-1.49993	-1.41466	-1.09928	-1.12164	-1.25195	-1.34219	-1.51963	-0.942744	-1.495	-1.32946	-1.02296	-0.986491
ACVRL1	4.76032	5.29407	5.3968	5.22559	5.26644	5.19996	4.94388	5.32985	4.42369	3.91849	3.8574	4.19795	3.5723	3.95395	4.19795	4.48478	3.34223	3.61108	3.62482	3.09686	4.59645	4.25136	3.91849	3.12743	3.16603	4.14127	3.40972	3.61108	3.79368	3.45451	3.73667	4.37034	2.9306	4.23586	3.31747	3.5723	3.75754	3.56644	3.74768	2.2501	4.28196	3.33506	4.70882	3.19198	3.46277	4.60528	4.10999	5.01328
ACY1	-0.484711	-0.567496	-0.924148	-0.789534	-0.702707	-0.911977	-0.97374	-1.0126	-0.914108	-0.949157	-1.03347	-0.545155	-0.97823	-1.38557	-0.737079	-1.05715	-0.956986	-1.22986	-0.787952	-0.431712	-0.999513	-1.14163	-0.951798	-1.42113	-1.06816	-0.976372	-1.40556	-1.29946	-1.22266	-1.0027	-0.986971	-0.902562	-1.39747	-1.15064	-0.848456	-1.16599	-0.960886	-1.00756	-1.23478	-0.724832	-1.1254	-0.752342	-1.10188	-1.18412	-1.03638	-1.26178	-0.919983	-1.28567
ACY3	-0.00987188	0.152918	-0.194183	0.0393153	-0.152176	-0.0162999	0.0384591	-0.0821861	-0.106769	0.06478	-0.0318986	0.154293	-0.191054	-0.0963619	0.0805401	0.0677134	0.021059	-0.0172559	-0.089707	0.278614	-0.226924	-0.194595	-0.0146737	-0.0744035	0.298157	0.0540234	0.223718	0.0252242	0.0749499	-0.0358405	-0.0150372	0.061561	0.0991096	0.151524	0.0438531	0.173343	0.1737	-0.0878385	0.0847469	0.0709886	0.131526	0.0295257	-0.163487	0.158006	-0.111244	0.0922178	0.0697163	-0.317415
ACYP1	-0.758539	0.126512	0.757942	0.52452	-0.320352	-0.494761	0.0410141	-0.257854	-0.299178	-0.614718	-0.824627	-0.249828	-1.11954	-0.885258	-0.395677	-0.420812	-0.24542	0.519975	-0.688292	-0.987805	-1.10013	-0.810516	-1.5496	-0.787025	0.083442	-0.652483	-0.470988	-0.983531	-1.02117	-0.312339	-0.906642	-1.12164	-0.932867	-0.462621	0.0553489	-1.00599	-1.24169	-0.806739	-1.04926	-0.148371	-1.24821	-0.103923	-0.705866	0.0534273	-1.43101	-1.74666	-0.677078	-0.637231
ACYP2	0.331635	0.0950399	0.846372	0.524294	0.367228	0.541185	0.553839	0.393879	0.496435	0.567561	0.43082	0.353936	0.426235	0.608712	0.26797	0.59607	0.771492	0.540068	0.431013	0.0606896	0.664155	0.45648	0.444717	0.419444	0.441343	0.611919	0.740984	0.443312	0.260534	0.663078	0.465585	0.214683	0.598343	0.324709	0.693235	0.385381	0.112091	0.242321	0.488674	0.602067	0.467525	0.499345	0.252908	0.44748	0.754796	0.359779	0.371878	0.344383
ADA	-2.25983	-3.10161	-2.76938	-2.95869	-2.76302	-2.57486	-2.8938	-2.56132	-2.82011	-2.11264	-2.41711	-3.10844	-2.606	-2.2289	-2.21656	-2.05277	-2.92702	-2.99608	-2.50294	-1.57859	-2.84263	-2.0017	-2.79433	-2.42845	-2.55855	-2.09888	-2.66197	-2.2289	-2.43449	-3.03827	-3.17637	-2.35383	-2.13915	-2.21454	-2.5334	-2.46868	-2.02327	-2.51528	-2.33407	-3.24136	-1.94503	-2.82011	-2.35671	-2.66197	-2.60217	-2.55855	-2.36001	-2.02506
ADAD1	-0.0938172	0.0966007	0.10527	-0.187686	0.0285705	-0.0451984	0.125799	2.88195e-05	-0.0102231	0.411108	0.548415	0.0572355	0.250167	0.11132	0.175397	-0.0290245	0.387631	0.0123927	0.413956	0.423121	0.195845	0.140356	0.101678	0.125976	0.107875	0.236629	0.245626	0.313753	0.0426348	0.187957	0.22117	0.28477	1.06373	0.0978553	0.0489587	0.413517	0.127521	0.697243	0.427691	0.183207	0.150421	0.211399	-0.0146351	0.135323	0.623792	-0.199204	0.234504	-0.107241
ADAD2	0.234113	0.354893	0.343724	0.149484	-0.0080309	0.740694	-0.0591976	0.271185	-0.145995	0.146539	0.0498405	0.0728873	0.0382705	0.857555	0.995179	0.201874	0.00176115	-0.199981	-0.377592	0.96621	-0.0203411	0.482617	-0.156696	-0.0723926	-0.045403	-0.0922351	-0.380262	-0.0476953	0.660167	1.11992	-0.0479512	0.283666	0.267261	0.426947	0.276275	-0.00510486	-0.137151	0.277475	0.209673	0.354541	0.0589744	0.0332823	-0.323506	-0.261364	-0.197632	-0.104873	0.0835049	-0.325562
ADAL	-0.337828	-0.443819	-0.516862	-0.499402	-0.641191	-0.489119	-0.657266	-0.462166	-0.651231	-0.701365	-0.555603	-0.500824	-0.887156	-0.395154	-0.414582	-0.575139	-0.718886	-0.301917	-0.706858	-0.743364	-0.462621	-0.691808	-0.410658	-0.655939	-0.621114	-0.772482	-0.356192	-0.492105	-0.933731	-0.42896	-0.460849	-0.66311	-0.515634	-0.723206	-0.809068	-0.551767	-0.523677	-0.86658	-0.61954	-0.366924	-0.495949	-0.458257	-0.606737	-0.42016	-0.599688	-0.867669	-0.418029	-0.57184
ADAM10	0.413227	-0.118173	0.0267022	0.299845	0.287487	0.0556723	0.366861	-0.0916696	0.502601	0.343724	0.41213	0.336684	0.105031	0.377955	0.138813	-0.00924045	0.291112	-0.541433	0.377339	0.0337236	0.435671	0.423058	0.242852	0.113168	-0.176591	0.330929	0.185702	-0.0733182	0.340855	0.279288	0.487239	-0.00159097	0.280692	-0.0613579	0.117334	0.584831	0.573144	0.423996	-0.0269877	0.665008	0.222062	0.29071	0.527117	-0.362304	0.552305	0.0168601	0.20033	0.281543
ADAM11	-0.653499	-0.377186	-0.368509	-0.382765	-0.432572	-0.377404	-0.358494	-0.364154	-0.57544	-0.415903	-0.379327	-0.576882	-0.305569	-0.593019	-0.402288	-0.306909	-0.617058	-0.511068	-0.510811	0.014393	-0.435199	-0.276646	-0.277607	-0.204578	-0.363531	-0.540114	-0.443004	-0.424933	-0.433398	-0.197132	-0.446221	-0.28713	-0.493823	-0.353031	-0.683713	-0.403887	-0.37453	-0.270503	-0.465516	-0.438168	-0.364568	-0.273807	-0.19617	-0.294298	-0.435948	-0.375458	-0.419593	-0.402556
ADAM12	-0.732662	-0.940398	-1.15213	-0.931236	-0.996641	-0.97823	-0.954936	-0.939741	-0.475436	-0.480803	-0.503328	-0.594862	-0.473278	-0.585714	0.111433	-0.509281	-0.558021	-0.803042	-0.533026	-0.404834	0.310024	-0.407727	-0.736268	-0.886022	-0.602109	-0.41264	-0.495625	-0.506962	-0.327394	-0.423584	-0.846957	-0.861873	-0.0655812	-0.367686	-0.636462	-0.658061	-0.783239	-0.56686	-0.375678	-0.897094	-0.364425	-0.644225	-0.763539	-0.738102	-0.7039	-0.239339	-0.687014	-0.722741
ADAM15	-0.932017	-0.932289	-1.22031	-0.734974	-0.279499	-0.85797	-1.28537	-0.827126	-1.10245	-1.17671	-1.07645	-1.2989	-1.39885	-0.96417	-1.19289	-1.20019	-1.65547	-1.2929	-1.45969	-1.21902	-1.41262	-1.46244	-1.35795	-1.08451	-0.552	-1.43983	-0.776237	-0.748142	-0.841134	-1.07645	-1.12091	-1.18987	-1.55238	-1.21902	-0.809945	-1.06358	-1.26687	-1.26601	-0.926215	-1.37901	-1.03798	-0.758539	-1.46581	-1.20182	-0.774875	0.259962	-1.13845	-0.918433
ADAM17	1.4336	0.820798	0.926672	1.3599	0.78999	0.79817	1.23774	1.01759	0.692562	0.308807	0.705912	0.606556	0.589146	0.520453	0.214114	0.793535	0.184321	0.130996	0.761021	0.69434	0.838798	1.31146	0.998517	0.719255	0.320331	0.599387	0.455724	0.181594	0.979774	0.684826	0.383121	0.799479	0.431653	0.701451	0.144139	0.590636	0.750461	0.428962	0.471617	0.769006	0.9958	0.487148	1.12855	0.123045	0.788545	0.394973	0.795242	0.875364
ADAM18	-0.266481	-0.0201467	-0.0911592	-0.0405485	0.157158	0.218569	0.00795878	0.178189	-0.345413	-0.0549268	0.192407	-0.167864	-0.0929976	0.0821444	-0.127641	-0.217863	0.105087	-0.110511	-0.0588826	-0.000753993	-0.079109	0.0111552	0.0390688	0.0103087	-0.0863789	0.0837743	0.0106589	-0.210344	-0.0566023	-0.259306	-0.0924944	0.0460957	-0.136378	0.269147	-0.0118575	0.0882528	-0.0231519	-0.111597	-0.042606	-0.0945201	0.0645063	0.0848368	-0.079633	0.137825	0.0338467	-0.0615636	0.0403611	-0.0918514
ADAM19	0.425585	0.524294	0.385068	0.562139	0.405205	0.331759	0.0300103	0.952325	0.267584	0.851387	0.781595	0.86694	0.896078	0.821555	1.01259	0.650348	0.750673	0.655958	0.632078	1.69993	0.928522	1.17224	0.797847	0.664593	0.987942	1.02515	0.507098	0.822165	0.944773	0.385707	0.368255	0.784776	1.28988	0.933489	0.70366	0.94993	1.15353	1.11251	0.666499	0.430178	0.838537	0.713946	1.16308	0.50679	0.917623	1.25692	1.12809	0.721348
ADAM2	-0.143961	0.206219	0.0866888	-0.204578	0.0909137	-0.0910094	0.107268	-0.189018	-0.0448207	-0.192663	-0.291478	-0.123601	-0.177227	0.0837743	-0.124343	-0.185968	0.0603243	-0.0848659	-0.16493	-0.208082	0.0419955	0.173272	-0.389896	-0.0903292	-0.206291	-0.0446316	0.0405664	-0.08225	-0.0949064	-0.175712	-0.0114094	-0.0938597	-0.0359236	-0.053356	0.0118656	-0.0222305	-0.143847	-0.158828	-0.276558	0.0392142	-0.0481883	-0.033438	-0.0926086	0.204352	0.077288	-0.232587	-0.111421	-0.0459885
ADAM20	0.306152	0.662693	0.0360442	0.328826	0.209214	0.311732	0.528882	0.087926	0.225839	0.0733288	0.129858	0.336272	-0.0301808	0.146655	0.438435	0.485458	0.313066	0.281312	0.337217	0.181594	0.292386	0.506672	0.245547	0.264059	0.319823	0.227964	0.183687	0.287189	0.0984484	0.130251	-0.0606293	0.404126	0.255663	0.242819	-0.0158125	0.115545	0.115865	-0.146191	0.120927	0.336528	0.149286	0.106234	0.190321	0.388712	0.0650388	0.35025	0.0172421	-0.0489007
ADAM21	0.18139	0.0658564	0.0235588	0.236917	0.275064	0.243777	0.309861	0.0771055	0.0573862	0.0826483	0.0995329	0.0948102	0.182742	0.0784974	0.128898	0.27456	-0.108766	-0.0718607	0.0684434	-0.0221984	0.0717521	-0.056037	0.0360691	-0.0318211	-0.0610881	0.291937	-0.157192	-0.08225	0.0293078	0.135017	-0.0493478	0.0250052	0.225471	0.179356	0.134472	0.212328	0.137558	0.132968	-0.223839	0.0838896	-0.10005	0.264019	0.226598	-0.0356458	0.00253087	-0.051717	0.0139516	0.216142
ADAM22	-0.373055	-0.38707	-0.184362	-0.252751	-0.354098	-0.233569	-0.377493	0.0681128	-0.385207	-0.162471	-0.287288	-0.23238	-0.220643	-0.0380017	-0.248964	-0.26686	-0.264963	0.127385	-0.357386	-0.311938	-0.363795	-0.413309	-0.288969	-0.227761	-0.144457	-0.407446	-0.0255865	-0.191295	-0.28654	-0.185689	-0.20246	-0.304029	-0.176168	-0.185162	-0.0919578	-0.103512	-0.192198	-0.204237	-0.102718	-0.269657	-0.100395	-0.0129576	-0.472511	-0.205615	-0.0132491	-0.213065	-0.200543	-0.187931
ADAM23	-2.08419	-1.7546	-1.84519	-1.56753	-1.22931	-1.68865	-2.06067	-1.31475	-1.50571	-0.777196	-0.854432	-1.52858	-1.23872	-1.07072	-0.76183	-1.29576	-1.43911	-1.32342	-1.24327	-0.838165	-0.994201	-1.26714	-1.73526	-1.28839	-0.689336	-1.73747	-1.15266	-0.713696	-1.19834	-0.886873	-1.4266	-1.7546	-1.14936	-0.849008	-1.62786	-0.776599	-1.53344	-1.27274	-1.4785	-1.60618	-0.664263	-1.09116	-1.87534	-0.913833	-1.08433	-0.332796	-1.5351	-1.82842
ADAM28	0.540748	0.273127	1.01189	0.817427	0.636696	0.609573	0.589146	0.580279	1.08823	1.696	1.19186	0.986742	1.59513	0.480982	1.49871	1.34593	1.48488	1.94945	1.15456	2.7214	0.544196	1.23364	0.45282	1.69	1.76574	1.04793	1.14774	1.87971	1.01506	1.54425	0.940385	1.14421	1.91115	0.873493	1.77448	1.47444	1.29409	2.24613	1.38373	1.77748	1.10204	1.5285	0.414582	1.99581	1.54545	0.645082	1.35329	0.872494
ADAM29	0.110546	0.0676819	0.0710484	-0.00765161	0.15159	0.104715	0.134884	0.0506439	0.04727	0.193545	0.286442	-0.0268458	0.335778	-0.0904549	0.0507832	0.187179	-0.0182606	0.0724646	0.17536	0.184441	0.266122	0.0599015	0.212916	0.303306	0.284659	0.102564	0.100251	0.19955	0.114425	0.00636918	0.0794373	0.224061	0.23849	0.11868	0.204901	0.26983	0.172774	0.0815946	0.0959123	0.158382	0.122376	0.252866	0.0601	0.0598144	0.325403	0.0592344	0.160314	0.0966007
ADAM30	-0.181044	0.110844	0.0192522	-0.0244231	0.197473	-0.0159335	-0.0858149	-0.120196	-0.149137	-0.0165887	0.192807	-0.0551537	0.084987	0.160243	-0.199204	-0.0935973	0.00291988	0.314256	-0.0191399	0.317495	-0.295011	0.295375	0.0089316	-0.00518733	-0.128236	0.100576	-0.0686443	0.218976	-0.0184505	0.00101753	-0.0186041	-0.0883484	0.0399712	-0.0952215	0.155281	0.085054	-0.0426896	0.0373669	0.0361493	-0.0372562	0.0873413	0.151958	0.178189	0.21645	0.0338467	0.0626422	0.112458	0.0521654
ADAM32	0.0385873	0.11482	0.102105	0.22564	0.473722	-0.0312358	-0.149363	0.222536	0.153336	0.466441	0.37551	0.000259896	0.0602753	0.561344	0.0833792	-0.132723	0.119074	0.296272	0.21308	-0.0035717	0.0631458	0.358332	0.0367491	0.124443	0.604908	0.0668753	-0.0393836	0.121593	0.0984484	0.0128602	0.0163524	0.340776	0.0905592	0.00600495	0.216805	0.121849	0.171084	0.313559	0.0907516	0.000362153	0.386137	0.432638	0.0680381	-0.0193451	0.39557	-0.0194957	-0.112713	0.0478403
ADAM33	0.527287	0.396224	0.298157	0.455381	0.578467	0.63518	0.424668	0.260139	0.343779	0.819033	0.410823	0.454909	0.873151	0.294738	0.719741	0.434345	0.588492	0.467608	0.679301	0.767939	0.228212	0.406559	0.432917	0.800505	0.739124	0.22882	0.27049	0.48427	0.554188	0.449366	0.488905	0.541259	0.819191	0.412784	0.579853	0.846883	0.46183	0.924484	0.666274	0.370456	0.476893	0.419015	0.536978	0.747214	0.700586	0.876225	0.48287	0.52766
ADAM5P	0.277424	-0.134115	-0.141148	0.0561431	-0.0205407	0.0556723	-0.0206122	0.202866	0.148906	0.165584	-0.0290245	-0.278135	0.0789613	0.0700551	0.162171	-0.00636319	0.0892049	0.0751035	-0.0706792	0.135221	0.00731215	0.0981498	0.0367491	-0.027191	-0.0664083	-0.0347491	-0.124133	0.18139	0.0245088	0.22975	0.246287	0.185078	-0.144938	0.0535734	0.237236	0.20033	-0.0282059	0.144515	0.117595	0.028326	0.0707089	0.339586	0.488905	0.232922	0.168971	0.0787029	-0.140783	-0.122141
ADAM6	0.0895931	-0.0571298	0.0862406	0.311791	0.178669	0.295586	0.267823	-0.000466319	0.142441	0.15709	0.0666198	0.103098	0.210931	0.0653068	0.365402	0.0618375	0.210863	0.177625	0.153394	0.302707	0.225471	0.093647	0.255152	0.215333	-0.0344304	-0.0167953	-0.137856	0.0213062	-0.022825	0.375168	0.209407	0.287925	0.119608	0.147673	0.206424	0.165584	0.193583	0.232746	0.0581177	0.0808549	-0.0242078	0.363423	0.105764	0.0350601	0.0740576	-0.0495401	0.141151	0.055453
ADAM7	0.194175	0.315343	0.295076	0.323024	0.246676	0.250167	0.144651	0.0827502	-0.0231519	-0.0316395	0.25961	0.0555342	-0.145378	0.0338149	-0.0976281	0.225083	-0.205665	0.207291	-0.0287898	0.219427	0.014009	0.177071	0.21824	0.156732	0.143637	0.221286	0.252726	0.101579	0.265332	-0.039006	-0.0229678	0.0864504	0.169276	0.1807	-0.0450146	0.304136	0.218831	-0.00107613	0.145443	-0.017518	0.00869163	0.0435889	0.186823	0.0372295	0.0854675	0.0481799	0.00692083	0.121417
ADAM8	2.90245	0.795242	2.34918	3.12281	1.94394	1.35079	1.69095	2.15815	2.53713	3.20791	2.55971	3.02714	3.38733	2.26951	3.07361	3.06463	2.67644	1.81188	2.97494	4.67984	2.71924	3.27014	2.29669	2.97214	2.11335	3.04533	2.58239	2.82398	2.94198	2.38138	2.46335	2.48554	3.38273	2.80466	2.48102	3.60091	3.55655	3.69958	2.96021	3.27014	3.08241	2.21377	2.56902	1.8243	3.27339	3.06094	3.28962	2.49553
ADAM9	1.36204	0.625565	0.901702	0.890554	1.10225	0.875228	0.748694	1.26662	0.853815	0.897031	1.36435	0.752161	0.906127	0.98426	0.867994	1.00753	0.752924	0.476249	0.997846	0.722077	1.16149	1.69194	1.2118	1.2351	1.07675	1.11206	0.934249	0.933183	1.05665	0.695945	0.803082	0.874083	1.20933	0.959712	0.605532	1.13591	0.971434	1.07177	1.0858	0.649435	1.37108	0.995038	1.17365	0.782543	1.11378	0.93472	0.523621	1.00385
ADAMDEC1	2.21728	0.161455	0.884992	0.782543	0.420689	0.564063	0.854601	0.313117	1.0969	1.62673	0.420751	0.340855	1.78046	0.128461	0.649314	1.47266	1.90469	0.693924	0.224914	1.7755	0.390161	0.903154	0.102105	0.955338	0.882964	1.18627	2.74267	2.74769	2.66925	2.08803	0.493327	1.85413	2.16078	0.542758	2.43898	1.1578	2.56462	1.84798	1.37882	1.73746	0.403857	0.914548	0.220867	0.28551	1.82639	0.858431	2.76376	0.963795
ADAMTS1	-0.25626	0.479357	0.310179	1.15395	1.87727	0.867713	1.00097	1.696	-0.867158	-0.355711	0.528544	-0.46112	0.791955	0.0768634	-0.0167681	-1.25494	-0.499204	-0.844601	-0.250332	1.60253	1.15824	1.5466	0.961787	2.24285	2.42429	0.681157	-0.0943733	1.08199	0.65656	2.01872	0.592753	0.358433	1.87282	0.941392	0.673482	2.51341	1.71238	2.33132	0.511978	-0.121709	1.7851	2.04813	1.5482	2.17385	1.34219	1.25246	0.450157	0.771245
ADAMTS10	0.279626	0.521114	0.095317	0.0761342	0.210627	0.180524	0.280502	0.260939	0.246464	0.316799	0.042817	0.0320414	0.0353179	0.13393	0.461362	0.150639	0.0888896	0.0430054	0.219571	0.0717984	0.481157	0.39955	0.0557035	0.111206	0.173418	-0.128529	0.11631	0.136116	0.280196	0.016456	0.123526	0.172103	0.216568	0.226432	0.138071	0.143718	-0.175791	0.235991	0.209957	0.0995329	0.291361	0.15503	0.525174	0.234113	0.185614	0.486442	0.223926	0.540748
ADAMTS12	0.133095	-0.112087	-0.00282425	-0.107109	0.227818	0.212096	-0.0507932	-0.00290937	-0.0810457	0.00792882	0.1203	-0.0746578	-0.342659	-0.0622278	0.147969	-0.00347457	0.0359005	0.164592	-0.0729656	-0.160649	0.2105	0.0824826	-0.037458	0.0388174	-0.0244681	0.295586	0.000710625	0.142508	0.0437813	0.123752	-0.132342	-0.0625783	-0.127721	-0.0255516	-0.0724662	-0.0530913	-0.200828	0.136831	0.00798875	-0.173326	0.235792	0.010691	0.141151	-0.054273	0.0381491	0.0509837	-0.168303	-0.087579
ADAMTS13	-0.186471	-0.133547	-0.271309	-0.242358	-0.553948	-0.369155	-0.377707	-0.481115	-0.409152	-0.29307	-0.408016	-0.158726	-0.350592	-0.553664	0.030617	-0.204094	-0.363795	0.0151854	-0.28642	-0.0228582	-0.400324	-0.241438	-0.103427	-0.371029	-0.112791	-0.351716	-0.46112	-0.422685	-0.251776	-0.457828	-0.409724	-0.028296	-0.446082	-0.189912	-0.320293	-0.228928	-0.521091	-0.179561	-0.366695	-0.230024	-0.46693	-0.208307	-0.403281	-0.436897	-0.336713	-0.412349	-0.151373	-0.298723
ADAMTS14	-0.594773	-0.900927	-0.850045	-0.898981	-1.10375	-0.999513	-1.01473	-0.963273	-0.530126	0.254698	0.190195	0.554508	-0.103009	-0.235452	0.477371	-0.324941	-0.129202	-0.498594	-0.0363309	0.504688	0.0328703	0.0233899	-0.0489642	-0.361337	0.685269	-0.415256	-0.136327	0.329168	0.0368998	-0.192073	-0.409935	0.109541	-0.149035	-0.326083	0.210741	0.447286	-0.600756	-0.0858526	0.278292	0.0544486	0.190366	0.157063	-0.265606	-0.34068	0.269232	0.318437	0.221967	-0.77729
ADAMTS15	0.218061	0.311615	0.184599	0.281208	0.329766	0.316205	0.117229	0.128187	-0.126753	0.0882747	0.00170104	0.362553	0.180488	0.211146	0.1801	0.229368	0.340451	0.249939	0.196828	0.530256	0.288719	0.0593326	0.486024	0.338994	0.346606	0.0922479	0.150979	0.0288561	0.353117	0.310946	0.27923	0.137507	0.124407	0.321151	0.251611	0.148109	0.283955	0.307938	0.171914	0.0592344	0.27599	0.2768	0.21439	0.376159	0.139158	0.260729	0.269769	0.23933
ADAMTS16	-0.170554	-0.0652971	0.0179931	-0.105133	-0.0681339	-0.194547	-0.028296	-0.0824022	0.408346	0.240024	0.778243	0.220052	0.0556412	0.627151	1.77748	0.73803	0.128869	-0.133768	0.227709	0.199972	1.48546	0.475969	0.0898592	-0.0106094	-0.018567	1.09765	-0.099395	0.406767	0.910045	0.0067717	0.201756	0.30291	0.50834	0.852822	0.184599	0.224433	0.195405	0.511059	0.292149	-0.0483711	0.960868	0.0567703	0.234577	0.0488944	0.048012	0.887038	0.245464	0.0266777
ADAMTS17	0.239856	0.0330482	-0.102923	-0.013192	0.083741	-0.121709	-0.0392849	0.205054	-0.100867	0.283774	0.0731281	0.111638	-0.00391259	0.341599	0.0479317	0.142109	0.161829	-0.25626	0.138296	0.126142	-0.0652575	0.0250052	0.178917	0.120687	-0.0110316	0.224707	0.0749981	-0.00373551	0.0128281	-0.155688	0.0284274	0.115613	-0.0290823	-0.194448	0.102908	0.127849	0.0654747	0.0667052	0.0382135	-0.224745	-0.0826604	-0.165242	-0.166645	-0.0240979	0.231024	0.0910333	-0.191424	-0.0378135
ADAMTS18	0.0200692	-0.131869	-0.0958922	-0.0313701	0.0385873	-0.0429934	-0.0970748	-0.00692708	0.313559	0.241054	0.256997	0.147613	0.124372	0.156551	0.729815	0.324272	0.00239101	0.124068	0.351966	2.13722	0.0524744	0.113239	-0.0380927	0.783285	0.683031	0.421753	0.238163	0.91034	0.338757	0.0026974	0.062751	0.0405664	0.198293	0.120814	0.749297	1.42345	0.422489	0.386714	0.406149	0.268671	0.849485	0.526573	0.0336571	0.153777	0.363292	0.582693	0.464648	0.0275872
ADAMTS19	-0.665284	-0.370044	-0.482002	-0.286728	-0.375956	-0.407446	-0.361537	-0.200024	-0.228695	-0.193736	-0.253364	-0.455014	-0.264405	-0.401279	-0.526125	-0.478756	-0.458786	-0.448484	-0.616165	-0.249637	-0.342082	-0.436996	-0.301561	-0.166835	-0.0392494	-0.368386	-0.30254	-0.122572	-0.514123	-0.32227	-0.692341	-0.287837	-0.45123	-0.439623	-0.290102	-0.0840024	-0.250332	-0.390266	-0.500824	-0.280163	-0.371921	-0.437072	-0.253019	-0.280163	-0.242843	-0.646424	-0.3136	-0.256888
ADAMTS2	1.52315	0.86426	1.0529	1.1482	1.26437	1.1987	0.998898	1.49339	0.381608	0.354156	0.649435	0.358922	0.486689	0.5152	0.775275	0.650149	0.236797	0.550805	0.554108	0.536878	0.750673	0.731291	0.372084	0.508886	0.469877	0.572109	0.408404	0.389885	0.382617	0.735529	0.332375	0.456956	0.328718	0.727083	0.302609	0.407512	0.747615	0.419834	0.374048	0.0640556	0.652119	0.300181	0.476594	0.530407	0.246382	0.807625	0.392619	0.477035
ADAMTS20	0.0771373	0.0812488	-0.0144457	-0.0545517	-0.031607	-0.0992215	-0.0578372	-0.0404859	0.0555342	0.0192522	0.0732014	-0.14299	0.0892049	-0.22545	-0.0944627	-0.142652	-0.0648577	-0.0557437	-0.124498	0.304544	-0.00261441	0.0116524	0.0578177	-0.0682755	-0.103853	-0.236785	-0.0240766	0.038866	-0.172456	-0.0239411	-0.100579	-0.128337	0.0601347	-0.16021	0.0205229	-0.19924	-0.0616232	0.061471	-0.197322	-0.0438806	-0.054626	0.0305808	-0.136883	0.0288561	0.11797	-0.187043	-0.175225	-0.0391812
ADAMTS3	-0.274309	-0.291878	-0.189391	-0.192928	-0.00393524	-0.110201	-0.0674122	-0.262802	-0.366755	-0.0917507	0.0662608	-0.151483	-0.428556	-0.127641	0.0956979	-0.218107	-0.162912	-0.0725694	0.0157147	0.257376	0.190594	0.113309	-0.177068	-0.10852	-0.0476148	-0.0181453	-0.325284	0.217218	-0.111944	0.194378	-0.328062	-0.387733	-0.239586	-0.209277	0.133382	0.0046092	-0.135137	0.157346	-0.240334	-0.219545	0.0726439	0.142352	-0.0573503	-0.0942507	-0.329229	0.263058	0.0263972	-0.236632
ADAMTS4	1.30311	0.794666	-0.210484	1.39147	0.79491	1.69369	1.66882	1.98496	-0.59026	0.0640556	0.265646	0.0541042	1.88222	0.612521	0.442458	-0.0367775	-0.606542	-0.455472	0.0992828	3.02092	1.51082	2.82398	2.14585	2.84527	2.16695	1.42944	0.497343	1.35687	1.87971	1.83546	0.858724	1.97829	2.22167	1.84684	1.19289	2.45996	2.40146	2.44171	1.696	1.27461	2.38656	2.18872	2.24454	2.43629	2.08081	2.02674	1.24399	1.61297
ADAMTS5	0.92762	1.36945	2.1723	2.38827	2.16228	1.53635	1.74027	1.51116	2.25508	3.16603	2.3239	2.80466	2.52093	3.05482	2.75894	2.42821	2.3398	1.96318	2.70425	3.24945	2.41633	2.45996	1.82215	2.08081	2.96624	1.47444	1.70062	2.60964	2.53915	2.26216	1.95421	2.79382	2.38476	2.12056	2.57526	3.33866	1.01078	2.03962	2.42922	1.96771	2.45367	2.91634	1.76734	1.63294	2.40606	2.39047	2.24285	3.14542
ADAMTS6	0.112064	0.0420514	0.256515	0.375781	0.603104	0.0933201	0.318437	0.020999	-0.0687922	0.191858	0.240531	0.102171	0.333189	-0.0548163	0.364705	0.152748	0.161704	-0.166425	0.154756	0.0149045	0.136602	0.370735	0.227921	0.174152	0.355812	0.0248952	-0.00841753	0.0368025	-0.046101	0.19853	-0.131412	0.114098	-0.0350167	0.331872	0.118938	0.158037	-0.178183	0.0364657	0.103915	-0.0662592	0.138296	0.482228	0.289877	-0.0469674	0.153114	0.179563	0.176246	0.572018
ADAMTS7	0.482777	0.70526	0.38757	0.596805	0.523759	0.519975	0.466838	0.605986	0.598256	0.643158	0.56186	0.725592	0.563849	0.548605	0.630861	0.627335	0.614857	0.60788	0.562898	1.21751	0.555917	0.533828	0.54971	0.44891	0.38012	0.453912	0.523469	0.552756	0.757453	0.594823	0.614274	0.657108	0.696168	0.449955	0.372535	0.602275	0.629154	0.703234	0.515104	0.592753	0.672209	0.548948	0.543599	0.593236	0.512761	0.62457	0.728129	0.662017
ADAMTS8	1.10433	2.1949	2.40293	2.22167	2.71924	2.53713	1.92652	3.1552	1.77851	1.82103	2.67848	1.60475	1.66365	2.67644	1.66283	1.12855	1.98359	2.22167	2.14997	1.65148	1.60626	2.10927	1.71746	2.783	2.33644	1.68835	2.40293	2.07667	1.27581	1.29043	1.79475	1.1349	2.0318	1.88222	1.9133	2.52093	2.67644	2.82398	2.67848	1.16783	2.89074	2.23114	1.76664	1.8189	2.0535	3.50823	1.04677	0.997485
ADAMTS9	1.73665	1.2955	0.904428	1.38	2.05575	1.96871	1.48627	2.09619	0.757942	0.876769	1.65975	1.11206	2.0292	1.56751	1.42201	0.968088	0.513951	0.176611	1.14872	3.66271	1.63642	3.11114	2.39788	2.2501	2.34291	1.7203	0.435791	1.67813	2.33132	1.48262	0.791842	2.48334	2.03814	1.36148	1.44493	2.51715	2.28933	2.58635	1.17289	1.28382	2.35253	2.63448	2.49936	1.71847	1.83014	1.74428	2.02556	1.21522
ADAMTS9-AS2	2.29344	3.58174	2.94198	3.13857	2.01758	3.1552	3.12281	2.79382	3.18266	2.71199	2.9051	2.29499	2.26683	2.9373	3.43563	2.84263	1.90981	3.81182	3.58174	2.7676	1.63122	3.26604	3.44077	2.8305	2.02674	2.46904	1.92652	2.39958	3.0085	2.26851	1.33526	3.33686	1.51206	3.6884	1.95965	1.61176	1.72302	2.42821	2.40447	1.83432	2.51105	1.7315	3.1552	2.07667	1.58541	1.40918	2.8096	2.64687
ADAMTSL1	-0.646831	-0.376718	-0.55205	-0.458257	-0.274643	-0.308098	-0.363166	-0.528227	-0.290686	-0.106172	-0.257909	-0.0621986	-0.228169	-0.0292723	-0.125119	-0.194547	-0.272805	-0.0191399	-0.226139	0.201367	-0.305513	-0.178458	-0.288868	-0.253144	0.0500585	-0.394825	-0.295218	-0.0759435	-0.294055	-0.222635	-0.29063	-0.0369166	0.149555	-0.0340717	-0.0728746	0.160081	-0.351249	0.105353	0.0523175	-0.387304	-0.232275	0.324415	-0.370651	-0.0818172	0.0646855	-0.214892	-0.116043	-0.21545
ADAMTSL2	1.89504	2.72258	2.69786	2.60067	2.55739	2.62749	1.62357	2.99588	2.07104	2.08591	2.82122	2.35779	2.19779	2.9408	2.47101	2.45996	1.56219	1.792	1.95721	1.0375	2.62631	2.28196	1.41989	2.54584	1.86061	2.53713	1.90099	1.48739	1.91115	1.73934	1.97701	2.41982	1.74993	2.3347	2.04921	2.11043	1.59232	1.65455	1.8102	1.27507	2.46489	1.87727	2.48018	2.0684	1.87074	2.7367	1.47364	1.82639
ADAMTSL3	1.60093	3.20791	2.36124	3.11886	2.59656	2.45996	2.40606	3.27735	2.41633	1.89504	2.02225	2.0684	1.81369	2.76376	1.47266	2.34291	1.37538	1.94653	1.5714	0.835003	1.8658	2.01758	2.47275	1.57953	1.28271	1.97551	1.54289	1.40147	1.39981	1.49339	2.07255	2.30612	0.992065	2.16978	1.48488	1.64055	1.77748	1.47707	1.47144	1.16013	2.37762	1.53473	2.47275	1.33719	1.2955	1.90675	1.62449	2.93362
ADAMTSL4	0.20541	0.166605	0.307889	0.433226	-0.0431859	0.10099	0.288319	0.0223778	0.141817	-0.16615	0.220646	-0.226032	-0.0448207	0.284	-0.216985	0.12168	-0.413826	-0.275255	0.258866	-0.492377	0.291112	0.651397	0.224582	-0.0740674	-0.41289	0.272155	-0.118919	-0.179462	0.0718484	-0.696874	-0.0356887	0.245207	-0.291664	0.27058	-0.293237	-0.253573	0.63064	-0.228234	-0.307315	-0.267963	0.170375	-0.159786	0.346967	-0.334923	-0.050826	0.0340742	-0.147773	0.00564844
ADAMTSL5	-0.148371	0.0909137	-0.19708	-0.164369	-0.212215	-0.216985	-0.192487	-0.0788153	-0.199659	-0.179622	-0.104832	-0.242692	0.0324204	-0.101057	-0.191089	-0.150917	-0.24415	-0.113922	-0.18345	0.0566408	-0.306659	-0.223176	-0.0639226	-0.144133	-0.0055134	-0.171216	-0.256471	-0.153888	-0.162591	0.00974566	-0.3047	0.0087342	-0.284757	-0.136452	-0.247935	-0.23372	-0.268346	-0.179996	-0.0955725	-0.114243	-0.0935723	-0.125162	-0.275148	-0.347647	-0.104547	-0.162738	-0.0784507	-0.177694
ADAP1	0.333757	0.119014	0.152984	0.24171	-0.128636	0.0600389	-0.0521236	0.0330764	-0.0250605	-0.104235	-0.222034	-0.0647031	0.0135384	-0.0277773	-0.399912	-0.0663644	0.0732747	-0.0746989	-0.0834889	-0.362007	0.352087	0.0333578	0.141761	-0.130944	-0.0568969	-0.00639922	0.273127	0.0419955	0.0100932	-0.138389	-0.00474071	-0.154892	-0.144938	-0.0145778	-0.119916	-0.0498844	0.251166	-0.279842	-0.107109	-0.088316	-0.179025	-0.0815281	-0.547861	-0.0593604	0.048012	0.18087	-0.0932638	0.0108795
ADAP2	4.26398	2.67644	2.9076	2.91882	3.19611	2.8601	2.9131	2.65604	3.1307	3.58973	3.46277	3.41779	2.99588	3.58571	3.40061	3.57769	2.97494	2.86289	3.62964	2.89319	3.40972	3.19198	2.79382	2.26683	2.60791	2.92434	3.41779	3.65556	3.35161	2.68266	3.16915	2.95409	3.01422	3.4842	2.79382	3.23201	3.49336	2.80751	3.24945	3.52213	3.27339	2.84263	2.94823	2.39597	3.26173	3.01728	3.67769	1.56983
ADAR	-0.235507	0.118872	-0.263794	-0.259168	-0.356434	-0.141678	0.336912	0.182156	-0.0729094	-0.196883	0.0152763	-0.100487	-0.110597	-0.0192868	-0.386788	0.0275146	-0.150473	-0.273756	-0.156606	-0.234917	-0.0244231	0.0458184	-0.00882552	-0.07253	-0.24044	0.0276134	0.0309852	-0.069405	-0.166332	-0.334923	-0.297013	-0.0655812	0.0564215	-0.0307774	-0.339023	-0.214222	0.494312	-0.120795	-0.107798	-0.0856286	-0.147557	-0.325231	-0.0528303	0.242072	-0.25348	0.0873948	-0.0245105	0.506485
ADARB1	-0.132963	0.530925	0.531369	0.553186	0.464295	0.553359	0.383666	0.887699	0.0196434	0.184113	0.16063	0.17696	0.0852342	0.199292	0.287028	0.0827073	-0.0239411	0.246891	0.190077	-0.22273	0.173865	0.205236	0.0186673	0.362886	-0.00139139	-0.0444663	0.0202521	-0.262568	-0.0581809	0.170756	0.0351768	-0.12417	-0.138015	0.130547	-0.0126368	0.117665	0.0788957	-0.0563686	0.0572355	-0.31788	0.362418	-0.0518399	0.362943	0.151825	-0.265606	0.203387	0.0635694	0.479192
ADARB2	0.297148	0.715403	0.603397	0.594914	0.698291	0.598926	0.602456	0.894247	0.208371	0.0603243	-0.0646679	0.166989	0.20305	0.361602	0.219233	0.48427	0.1777	-0.0276049	0.111902	0.110645	0.297797	-0.0514387	0.0181542	0.223834	0.0928116	0.226643	0.137341	0.0931741	-0.165947	0.30497	-0.0274963	0.0781415	0.072024	0.340564	0.171978	0.179278	0.486517	0.123294	0.0135113	0.142352	0.0141852	0.140044	0.209626	0.0216891	0.229088	0.122573	0.200162	0.165668
ADARB2-AS1	0.197579	0.138963	0.309598	0.090975	0.138779	0.213169	0.270057	0.0114484	0.111149	0.415885	0.236723	0.305155	0.367108	0.241214	0.0949511	0.163034	0.267089	0.0128602	0.356232	0.112966	0.0179712	0.16247	0.175471	0.16712	0.18139	0.0922479	0.191508	0.246138	0.303828	0.38396	0.0864504	0.41452	0.402597	0.0622818	0.101646	0.188209	0.00333854	0.312745	0.203387	0.305211	0.203513	0.233386	0.117916	0.204726	0.36957	0.353459	0.0905592	0.321328
ADAT1	-1.06194	-1.1631	-1.07252	-1.11711	-1.20483	-1.12164	-1.06521	-0.861375	-0.960128	-0.97089	-0.981976	-1.09011	-1.16762	-0.827126	-1.32854	-1.17755	-1.20601	-1.29179	-1.09728	-1.96117	-0.853279	-1.33502	-1.34676	-1.3082	-1.34168	-0.70022	-1.13894	-1.16911	-1.69782	-1.36487	-0.929109	-1.64879	-1.23229	-1.38028	-0.976852	-0.987115	-0.798123	-1.11535	-1.00662	-1.41466	-1.15391	-1.08101	-1.0459	-1.17922	-0.801579	-0.758539	-1.5158	-0.774764
ADAT2	-0.514494	0.006502	-0.667991	-0.407664	-0.960344	-0.795873	-1.11574	-0.8467	-0.502293	-0.930944	-0.262349	-0.288919	-0.479859	-0.654445	-0.200463	-0.227576	-0.972875	-0.7151	-0.504763	-0.00692708	-0.719612	0.163929	0.0535734	-1.28452	-0.517786	-0.6769	-1.02774	-0.695379	-0.528773	-1.26154	-1.01001	-0.248187	-0.933446	-0.325111	-0.838414	-0.568842	-0.631297	-0.749809	-0.780119	-0.808402	-0.367113	-1.2929	-0.643091	-0.796553	-0.931236	-1.36636	-0.757073	-0.667804
ADAT3	0.34775	0.198129	0.100833	0.11558	0.0190227	0.238076	0.100749	-0.171705	-0.0705152	-0.0496281	-0.108093	0.0463267	0.248387	-0.0200687	0.0901597	0.0699751	0.0693102	0.0823488	-0.0324851	0.404415	0.265861	0.220748	0.464295	0.215531	0.487057	-0.0623669	0.259275	0.1497	0.312685	0.0713936	0.117554	0.338418	0.182082	0.0974731	0.293846	0.0974491	0.240393	0.108498	0.350576	0.243326	0.0703759	0.280111	0.15213	-0.0436432	0.150123	0.675741	0.268437	0.0498405
ADC	-0.0555443	-0.142275	-0.196603	-0.0992499	-0.234447	-0.28217	-0.183528	-0.533173	0.241263	0.456028	0.191584	0.204527	0.244527	0.0293872	0.66183	0.535281	0.564063	0.258427	0.353695	0.196016	0.51357	0.311791	0.397596	0.468963	0.257424	0.243326	0.22399	0.318832	0.0458594	0.314547	0.259367	0.209145	0.0924148	0.284115	0.484181	0.185702	0.190951	0.359244	0.277988	0.282786	0.422995	0.0719523	0.323941	0.316014	0.152712	0.582998	0.324154	0.243436
ADCK1	-0.41776	-0.43405	-0.361473	-0.60137	-0.277489	-0.353838	-0.352731	-0.129915	-0.522349	-0.5835	-0.296522	-0.523104	-0.399855	-0.38515	-0.525288	-0.514645	-0.467161	-0.721519	-0.388119	-0.573815	-0.317086	-0.561784	-0.41407	-0.433537	-0.482002	-0.666516	-0.368825	-0.487276	-0.214043	-0.590472	-0.33098	-0.569969	-0.46579	-0.410815	-0.513448	-0.615788	-0.430331	-0.525367	-0.654921	-0.489999	-0.450758	-0.735474	-0.36651	-0.675709	-0.498967	-0.594522	-0.511144	-0.468756
ADCK2	-0.335022	-0.288255	-0.346492	-0.375157	-0.371812	-0.196012	-0.372098	0.0072184	-0.340562	-0.417654	-0.283563	-0.514815	-0.423445	-0.486901	-0.644225	-0.158031	-0.630843	-0.604881	-0.415642	-0.724649	-0.367602	-0.538651	-0.530126	-0.520219	-0.762712	-0.438394	-0.251585	-0.544714	-0.441037	-0.46132	-0.340361	-0.681183	-0.454774	-0.473595	-0.409423	-0.576702	-0.127056	-0.756713	-0.466636	-0.403345	-0.417168	-0.511068	-0.367815	-0.70859	-0.374786	-0.383364	-0.488598	-0.398265
ADCK3	-0.948171	-0.401446	-0.395533	-0.395009	-0.927338	-0.399068	-0.469808	-0.787226	-0.874837	-0.612392	-0.890205	-0.898204	-0.814103	-1.21171	-0.562226	-0.675794	-0.953887	-0.25972	-0.657391	-0.862348	-1.21954	-1.15922	-1.15183	-0.915657	-1.06869	-1.42823	-0.954605	-0.974441	-1.00646	-0.731455	-0.897451	-1.23047	-1.13112	-0.942508	-0.729713	-0.991085	-0.775631	-0.646424	-1.04739	-1.05794	-0.981028	-1.07783	-1.22441	-1.28809	-1.1556	-0.96417	-0.957515	-0.69017
ADCK4	-0.326083	-0.175791	-0.250067	-0.0979826	-0.190247	-0.298916	-0.154092	-0.0742179	-0.278652	-0.291664	-0.220982	-0.0319808	-0.0455531	-0.209277	-0.35664	-0.219146	-0.0818868	-0.0353044	-0.103186	-0.325337	-0.254	-0.353956	-0.256365	-0.105451	0.0225468	-0.312135	-0.124498	-0.26173	-0.230651	-0.207615	-0.0824556	-0.297013	-0.131457	-0.125395	-0.0164257	-0.467486	-0.181317	-0.125982	-0.186827	-0.0720384	-0.234508	2.88195e-05	-0.365542	0.0864198	-0.134115	-0.184662	-0.038933	-0.235868
ADCK5	0.0960079	0.158423	-0.133686	-0.0517527	-0.119142	-0.0813654	-0.331978	-0.0836763	-0.170955	-0.195379	-0.261668	0.244308	-0.010996	-0.201626	0.260579	0.0508174	-0.00919722	0.178819	-0.0717483	-0.0716818	-0.0943384	-0.222121	-0.200585	-0.494136	0.0980924	-0.473344	0.12123	-0.152247	0.0872549	-0.0952215	-0.28654	-0.167045	-0.225892	0.00706991	-0.348949	-0.211704	-0.700961	-0.293861	-0.0379619	-0.115309	-0.204621	-0.145338	-0.163	-0.00209757	-0.352608	0.0526641	-0.000344965	-0.13746
ADCY1	-2.18982	-1.51721	-1.64686	-1.44818	-1.65547	-1.5496	-1.88964	-1.47171	-1.8496	-1.67443	-1.75849	-2.03299	-1.86405	-1.40029	-1.57943	-1.86238	-1.90611	-1.53344	-1.76367	-1.24931	-1.34441	-1.40162	-1.66698	-1.78781	-1.67341	-1.95646	-1.78147	-1.75849	-1.5496	-1.62536	-1.86112	-1.7253	-1.70086	-1.47171	-1.61363	-1.5731	-1.6829	-1.86238	-1.75208	-1.71423	-1.49621	-1.66024	-1.71645	-1.89274	-1.81444	-1.592	-1.71235	-1.64117
ADCY10	0.312953	0.0148727	0.292493	0.267172	0.0087342	0.0989702	-0.017299	-0.0031434	0.222536	0.0618375	0.17088	0.179597	0.119044	0.207956	0.174441	0.293448	0.143752	-0.00790573	0.152093	0.207088	0.117943	0.268177	0.538011	0.0041901	0.0713936	-0.0426896	-0.323258	0.0386469	0.0753872	-0.174284	-0.00505521	0.153692	0.343779	-0.00236736	0.224752	0.197473	-0.132171	0.0338785	-0.152004	0.0918509	-0.0419805	0.161671	0.229045	0.069941	-0.00917569	0.0237599	0.0323216	0.0414887
ADCY2	-0.127757	-0.206704	0.112038	-0.229144	-0.309508	0.0956597	-0.112857	-0.0303898	0.00603212	0.251974	-0.108736	-0.107396	-0.0498299	0.000682396	-0.0212358	-0.168059	0.175956	0.146859	-0.0387163	-0.0464109	-0.180097	-0.224545	-0.0795396	0.288118	0.392758	-0.133768	0.271688	0.00585365	-0.139673	0.0117128	-0.0809609	-0.0298406	-0.0617932	0.0319686	0.32944	0.109359	-0.225399	-0.130015	0.0264608	0.232189	-0.181187	0.245587	-0.151914	0.201606	0.0195531	0.0985993	-0.0852417	0.024448
ADCY3	0.629154	1.03224	0.228576	0.522902	0.832204	0.259962	0.410351	1.09596	0.445028	0.954063	0.993898	0.875658	1.06703	0.95616	1.07549	0.815109	0.39686	0.261222	1.03102	0.925067	0.583206	0.899274	1.03681	0.483802	1.25507	0.634163	0.418859	0.690411	1.16503	0.413517	0.416973	1.44768	0.471063	0.873151	0.56933	1.31146	1.08163	0.344685	0.671088	0.754796	1.10854	0.811922	0.924683	0.651633	0.578673	1.05438	0.957502	1.19751
ADCY4	3.83884	5.02435	4.62452	4.9549	4.79108	4.34856	4.40514	4.92488	4.37034	4.12486	4.31569	4.65327	3.78018	4.07605	4.84076	4.09694	3.52796	3.93711	4.22832	4.39616	4.04632	4.28196	3.65556	3.4795	4.03234	3.91303	3.06094	3.28234	3.92519	3.96094	3.38733	4.05816	2.97494	4.22832	3.81182	4.10999	3.3311	3.81182	4.08416	3.02977	4.67984	4.29042	4.38731	4.08416	3.52213	4.13307	4.28196	4.80084
ADCY5	0.298819	0.362082	0.177387	0.368878	0.239653	0.116857	0.345222	0.247557	0.146379	0.154562	0.265377	0.118337	0.0691738	0.11921	0.0541042	-0.33386	0.112713	0.0288328	0.494811	-0.056323	0.223675	0.0910628	0.128579	0.162607	0.0980153	0.0349264	0.159152	0.119449	-0.0162431	0.0711715	0.216921	0.0321367	0.166367	0.0808889	0.101746	0.235261	0.0868468	0.103946	0.254781	-0.0845469	0.248699	0.125773	0.464863	0.246189	0.414225	0.293645	0.0901597	0.129254
ADCY6	-0.411831	0.182998	-0.401557	-0.301617	-0.210076	0.000152431	-0.182555	0.188981	-0.137983	-0.170323	0.0873948	0.0997024	-0.262872	-0.0733182	0.132737	-0.0470781	-0.567496	-0.23752	0.0360691	-0.978553	0.00160236	0.266387	-0.259262	-0.545877	-0.277385	-0.265504	-0.371029	-0.171876	-0.371325	-0.61367	-0.224786	-0.457244	-0.498034	-0.0168771	-0.162316	-0.229046	-0.751906	-0.348096	-0.148279	-0.421008	-0.0625087	-0.31442	0.11973	-0.00891684	-0.625021	0.214945	-0.402288	0.251166
ADCY7	0.941694	0.541909	0.670148	0.509251	0.244562	0.637682	0.84919	0.469235	0.88797	0.673291	0.623011	0.612229	0.708402	0.843443	0.717092	1.06288	0.522242	0.573427	0.971434	0.514127	0.816177	0.812846	1.03182	-0.0604168	-0.547374	0.863949	0.559063	0.369965	0.891509	0.0089316	0.808591	0.706007	0.529381	0.908486	0.259043	0.286395	1.22564	0.311958	0.412286	0.550417	0.573913	0.351795	0.847368	0.0683578	0.558624	0.331385	0.928882	1.04253
ADCY8	-0.338846	-0.124096	-0.00023559	-0.402489	-0.552118	-0.193166	-0.559268	-0.420475	-0.616811	-0.593189	-0.363795	-0.40622	-0.426576	-0.338141	-0.629818	-0.342534	-0.273912	-0.391148	-0.649873	-0.344542	-0.427687	-0.472381	0.0112215	-0.329893	-0.541074	-0.624628	-0.609236	-0.706086	-0.187931	-0.364294	-0.329953	-0.384224	-0.179996	-0.47587	-0.772923	-0.373055	-0.526351	-0.537045	-0.442883	-0.702605	-0.701158	-0.540948	-0.247774	-0.515213	-0.476081	-0.62233	-0.469346	-0.554775
ADCY9	0.414342	0.861098	0.324601	0.638225	0.69004	0.758678	0.565925	0.746954	0.448547	0.0618375	0.338113	0.474365	0.251974	0.482988	0.281879	0.528628	0.239562	-0.0164257	0.427999	-0.468122	0.583964	0.463964	0.820058	0.265461	0.484848	0.490638	0.594103	0.204437	0.172952	0.199853	0.505797	0.385423	-0.0663205	0.456302	0.35798	0.327552	0.341355	-0.0596896	0.29661	0.355916	0.612327	0.217393	0.582609	0.627335	0.158382	0.427278	0.0541967	0.951322
ADCYAP1	-0.23527	-0.0878124	-0.150098	-0.218292	0.0745586	0.0992153	0.145295	0.514923	1.02466	1.1349	1.49116	0.644326	0.680578	2.38333	0.605532	0.294837	0.155096	1.21478	0.053397	0.660398	0.0505707	0.69089	0.777955	1.67478	0.331635	0.0450928	0.0895931	1.47266	2.24285	1.71048	2.1005	1.84684	-0.00177361	0.988806	0.828848	2.18587	0.8779	1.4609	0.381757	0.830571	0.978316	0.397596	0.993158	0.216716	2.3649	3.10021	1.47144	1.35013
ADCYAP1R1	0.184836	0.222617	0.0641201	0.156235	0.178917	0.228047	0.035505	-0.0467473	-0.0993248	-0.0757706	0.201483	0.0455424	0.273006	0.0558451	-0.0159335	-0.0868845	0.06217	0.0331538	0.167431	0.138626	-0.0888795	0.233103	0.100063	-0.00871215	0.00219236	0.226552	0.00444957	0.101083	0.0369727	-0.0861252	-0.000259635	0.0998656	-0.106383	0.101773	-0.0627036	-0.00440139	0.240108	0.0928116	-0.0237456	-0.075502	0.207453	-0.124498	0.239653	-0.0058121	0.182082	0.230096	0.0086	-0.011898
ADD1	0.653668	1.3399	1.1277	1.08327	1.00309	0.897982	0.96878	1.23774	0.753576	0.592307	0.633961	0.541259	0.615066	0.559063	0.570216	0.7857	0.441739	0.600435	0.667941	0.271571	0.604908	0.466838	0.50596	0.467248	0.427085	0.654759	0.22324	0.475643	0.299135	0.472201	0.50393	0.410263	0.411925	0.66122	0.530105	0.448547	0.373919	0.528712	0.401551	0.208657	0.719255	0.311191	0.731461	0.529211	0.408346	0.519975	0.455584	0.864748
ADD2	-0.668355	-0.666631	-0.731603	-0.62748	-0.753614	-0.659462	-0.611079	-0.614919	-0.499204	-0.686343	-0.739861	-0.521536	-0.807107	-0.667599	-0.679848	-0.736124	-0.680689	-0.497377	-0.642052	-0.425709	-0.440593	-0.449087	-0.735784	-0.790002	-0.844011	-0.693151	-0.72612	-0.757073	-0.601273	-0.584589	-0.668355	-0.713478	-0.7369	-0.575139	-0.803497	-0.775517	-0.527824	-0.689985	-0.698245	-0.6376	-0.614347	-0.639204	-0.670249	-0.597252	-0.574766	-0.679167	-0.505745	-0.448347
ADD3	0.455724	0.547263	0.856966	0.932886	1.29617	0.908793	0.708182	0.540748	0.935053	1.26437	0.673482	0.651142	0.843677	1.3014	0.776626	1.06619	0.906574	1.39532	0.628616	0.178984	0.755572	0.819191	0.346087	1.11992	0.782799	0.407654	0.680367	1.05254	0.521615	1.03016	0.920331	0.151864	1.10096	1.1948	1.24945	1.16149	0.746745	0.674953	1.1868	0.525447	0.893358	0.753395	0.55916	1.30947	0.583964	0.621196	0.487714	1.3478
ADH1A	4.40514	3.93133	4.34856	4.45818	4.89336	4.42369	4.12486	4.25613	3.94986	4.07026	4.01134	3.73106	3.58174	3.70494	4.14853	4.00408	3.69958	4.35465	3.96094	2.23114	3.81674	4.04632	3.28234	4.50276	3.01728	3.66271	3.257	4.03234	3.15209	3.83386	4.19795	2.9076	3.09686	3.64551	3.62071	3.94427	3.37794	3.66271	4.05816	2.33291	3.88255	3.01728	3.51259	4.20433	3.30859	4.05816	3.11886	3.93133
ADH1B	3.18266	2.70944	3.35541	2.8337	3.33866	3.07535	2.60964	2.61412	2.11783	2.67848	2.61253	2.0292	1.73746	1.58181	2.75591	2.48444	1.96771	1.98793	2.60964	0.723813	1.55857	2.07525	1.67219	3.00534	1.73665	1.75408	1.4247	2.58635	1.23055	1.94081	2.5887	1.41539	1.2729	2.6488	2.23181	1.98152	1.86967	1.92194	2.67176	0.785416	1.99911	1.22068	1.09714	2.26058	1.7755	2.24285	1.3562	2.1252
ADH1C	5.3968	5.00127	5.63547	5.55546	5.95345	5.73912	5.37682	5.98823	5.53738	5.36433	5.04357	4.93495	4.70882	5.10589	5.07074	5.17143	5.2558	5.83279	5.02435	3.37467	5.1574	5.23901	4.51167	5.83279	4.54941	4.96585	5.21235	5.47199	4.57814	5.44236	5.69387	4.39616	4.72834	4.90333	4.84076	5.36433	4.50276	4.68776	5.36433	3.76757	-0.280005	3.97363	4.67984	4.8789	4.17857	5.32985	4.25613	4.93495
ADH4	-2.606	-1.96736	-1.98677	-2.00891	-2.20425	-2.30936	-1.99019	-1.83687	-2.01969	-1.98496	-2.16139	-1.93885	-1.50964	-2.09888	-2.04714	-2.12914	-1.81325	-1.73747	-1.68086	-2.03947	-1.97949	-1.63155	-1.92485	-1.1224	-2.09888	-2.23077	-1.89125	-1.93742	-1.97227	-1.90955	-2.07119	-1.83826	-1.81165	-1.93146	-2.32089	-1.81444	-2.11264	-2.14386	-1.45613	-2.3489	-1.82074	-2.40296	-2.46868	-0.841013	-2.15972	-1.5021	-1.97394	-1.96117
ADH5	-0.280771	-0.143035	-0.015441	-0.0438066	0.0166297	-0.0669326	0.0575661	0.164138	-0.2196	-0.214525	-0.283719	-0.23602	-0.46942	-0.316118	-0.110108	-0.3107	-0.338664	-0.116111	-0.0776365	-1.02612	-0.314669	-0.625593	-0.418758	-0.0825951	-0.325684	-0.43449	-0.359438	-0.0557437	-0.743364	-0.0664083	-0.207324	-0.874362	-0.708095	-0.386788	-0.154806	-0.306339	-0.496391	-0.446221	-0.00457431	-0.601762	-0.27615	-0.384789	-0.360402	-0.275038	-0.0806306	-0.563103	-0.777717	-0.159711
ADH6	-0.932546	-0.662469	-0.58728	-0.764064	-0.822386	-0.601119	-0.906897	-0.838834	-0.805706	-0.805188	-0.817577	-0.676995	-0.673656	-0.789534	-0.793365	-0.689985	-0.662901	-0.688204	-0.655531	-0.611727	-0.603083	-0.65517	-0.586052	-0.646424	-0.624043	-0.986491	-0.61974	-0.68762	-0.724544	-0.910057	-0.76183	-0.617911	-0.549635	-0.592543	-0.456788	-0.651057	-0.692945	-0.895817	-0.767904	-0.677578	-0.787025	-0.565456	-0.66184	-0.61339	-0.929429	-0.812466	-0.63262	-0.523677
ADH7	0.222657	-0.0681601	0.732567	0.240393	0.0402472	0.0394223	0.208035	-0.194016	0.395403	0.646309	0.0711715	0.706489	0.547829	-0.00194531	0.298505	-0.0119493	0.516607	0.734693	0.188685	0.358113	0.168049	0.174773	0.191479	2.97768	1.47576	-0.0399648	1.00735	0.7661	0.203894	1.10073	0.619733	-0.073353	0.432784	0.247036	1.09714	0.862124	0.0117128	0.426156	0.952456	1.80325	-0.122272	1.7701	0.0159427	1.69993	0.265604	0.0628816	0.28551	0.0344807
ADHFE1	1.80325	2.95745	2.42585	2.85086	1.71946	3.02092	2.26368	2.46738	1.78546	1.89902	1.07675	1.62943	1.4609	0.673291	2.14103	1.86373	1.70431	2.48334	1.91881	0.833459	1.21522	1.76122	1.35687	1.51048	1.43673	1.07675	1.21844	1.31021	1.28354	1.78644	0.988806	1.36686	0.80495	1.75677	1.55554	0.892346	0.646017	0.97246	1.81653	1.48962	1.54994	1.06919	1.0267	1.99308	1.02713	0.9025	1.3609	1.35864
ADI1	1.18548	1.11332	0.933489	0.851685	0.960698	1.04637	0.835516	0.983923	0.634655	0.504528	0.512385	0.396629	0.744987	0.381246	0.388045	0.640907	0.562898	0.322464	0.583964	-0.0566349	0.560678	0.164138	0.766219	0.595158	0.403438	0.441491	0.47018	0.425735	0.390269	1.01667	0.533556	0.403931	0.530105	0.118598	0.496859	0.524596	0.192407	0.311191	0.574076	0.721121	0.449174	0.276092	0.670388	0.420418	0.903672	0.0484529	0.574434	-0.0191399
ADIG	0.100874	0.184513	-0.198085	0.175699	-0.229753	-0.0800388	-0.0545517	0.119766	0.0266243	0.104715	-0.0379619	0.0306533	0.46739	0.114365	-0.242988	-0.0417787	0.218781	0.402451	-0.109188	-0.0217699	0.416973	0.0108306	0.153153	0.0423016	0.0697944	0.299135	0.123392	0.132933	0.240108	0.314084	0.217979	0.13159	0.116083	0.159267	0.269059	0.00304967	-0.0196903	-0.207937	0.081154	0.0645063	-0.0407584	0.0425391	0.379762	0.177459	0.0988962	-0.231257	0.142614	-0.074438
ADIPOQ	0.00921076	0.0074625	0.0274346	0.00406425	0.00160236	-0.00659028	-0.0407243	-0.0443014	0.0780031	0.255993	0.0460216	0.00667569	0.324759	0.135126	0.0518729	0.1053	-0.0535658	0.0198792	-0.0124665	0.0907516	-0.0281705	0.077288	0.0677448	0.0147178	0.309861	-0.0737684	0.0256635	-0.0440233	0.0811086	0.0210854	-0.00440139	0.00163285	0.00541343	0.0456833	0.0695421	1.97114	0.000190451	-0.0313701	0.049684	0.170082	0.0510984	-0.00701476	0.0435367	0.288026	0.0783306	0.0442434	0.0165945	0.0851839
ADIPOR1	-0.0468492	-0.254433	-0.102646	0.0395387	-0.0434416	0.0362476	-0.0445486	0.0499072	-0.264512	-0.42054	-0.254651	-0.580377	-0.384576	-0.254387	-0.60505	-0.290258	-0.512529	-0.416286	-0.347588	-0.681415	-0.44274	-0.373969	-0.223303	-0.296329	-0.244351	-0.310262	-0.301145	-0.524851	-0.454369	-0.32442	-0.231373	-0.341306	-0.252592	-0.399574	-0.269186	-0.450489	-0.138389	-0.554942	-0.421668	-0.22584	-0.376075	-0.305982	-0.239063	-0.425456	-0.255601	-0.552549	-0.503619	-0.249197
ADIPOR2	-0.296034	0.622688	0.622019	0.474748	0.322126	0.366005	0.315223	0.782254	-0.406374	-0.676628	-0.327636	-0.538939	-0.590897	-0.538084	-0.721242	-0.466057	-0.623201	-0.782267	-0.597034	-0.50636	-0.641191	-0.35963	-0.157425	-0.52574	-0.797068	-0.29292	-0.854931	-0.756713	-0.554562	-0.32488	-0.36269	-0.288115	-0.573366	-0.622508	-0.845639	-0.528487	-0.154655	-0.552	-0.842503	-0.659859	-0.457429	-0.7121	0.0372295	-0.63402	-0.581959	-0.76376	-0.58203	-0.444216
ADK	0.469668	-0.34102	-0.64463	-0.608874	-0.443396	-0.292382	-0.325951	-0.445498	-0.268837	-0.754383	-0.321302	-0.300081	-0.269016	-0.573276	-0.607534	-0.21749	-0.400653	-0.649961	-0.413552	-0.773944	-0.107973	-0.57249	-0.111944	-0.816741	-0.560905	-0.12446	-0.307205	-0.308499	0.0346924	-0.464324	-0.350946	0.0926184	-0.676995	-0.436897	-0.672836	-0.617749	-0.452761	-0.690539	-0.269186	-0.018706	-0.272538	-0.759957	-0.893242	-0.466523	0.13159	-1.07316	-0.460474	-0.644835
ADM	-0.843629	-0.722741	-0.791417	-0.79836	-0.568307	-1.02279	-0.23693	0.676634	-2.09025	-0.864622	-1.83528	-2.04215	-0.884813	-0.704792	-2.08083	-2.20015	-1.96252	-0.993456	-1.68234	0.382553	-1.97068	0.951843	0.145107	0.088926	-0.606737	-0.896648	-2.02506	-1.1997	-0.677078	-0.52664	-1.45696	-0.389691	-0.380171	-1.41535	-0.991774	-0.743722	1.30507	0.859972	-0.79256	-2.36557	-0.224827	-0.514123	-0.449087	-1.31893	-0.232275	0.573241	-0.857441	-1.87383
ADM2	-0.234508	-0.0816285	-0.371532	-0.179745	-0.283229	-0.0350505	-0.0889916	-0.15835	-0.206223	-0.185484	-0.0936568	-0.0652	0.0625055	-0.129845	0.00455264	-0.332482	0.187808	-0.0786767	-0.244813	-0.120756	0.172103	-0.277824	-0.0135167	-0.483559	-0.157795	-0.129297	-0.0522668	-0.228987	-0.183726	-0.492377	-0.117257	-0.289301	0.0318462	0.0292214	-0.180694	-0.0370795	-0.274893	-0.122637	-0.240836	-0.0769572	0.212626	-0.280666	-0.128376	-0.18615	-0.198189	-0.379175	-0.193118	-0.145516
ADNP	-0.862348	-0.39347	-0.443126	-0.395261	-0.543076	-0.50502	-0.713696	-0.494426	-0.41988	-0.339862	-0.43863	-0.373435	-0.532552	-0.455472	-0.293708	-0.438168	-0.371532	-0.220285	-0.421972	-0.428392	-0.578169	-0.523604	-0.663711	-0.493598	-0.537176	-0.444274	-0.457429	-0.602109	-0.566323	-0.577472	-0.510013	-0.474569	-0.679563	-0.38163	-0.409597	-0.66184	-0.892465	-0.613469	-0.512251	-0.396655	-0.558417	-0.7736	-0.705331	-0.450331	-0.933446	-0.689985	-0.564653	-0.42442
ADNP2	-0.174505	-0.436024	-0.0424187	-0.37623	-0.168336	-0.225399	-0.246885	-0.202605	-0.202605	-0.306712	-0.247177	-0.45591	-0.0358405	-0.217672	-0.281722	-0.463268	-0.351615	-0.184229	-0.315679	-0.127596	-0.127596	0.385423	-0.194792	0.44425	-0.280328	0.0450928	-0.297407	-0.242314	-0.107432	-0.36269	-0.0264448	-0.398208	0.00680712	-0.0436733	0.120147	0.126142	0.307093	-0.129915	-0.00970243	-0.0630111	-0.00564497	-0.0362217	-0.00800339	0.0859744	0.331265	-0.126451	-0.269709	-0.275201
ADO	-0.317826	-0.594522	-0.533173	-0.437289	-0.578169	-0.47082	-0.358309	-0.290877	-0.297361	-0.0880058	-0.279226	-0.523532	-0.304851	0.125799	-0.426968	-0.499402	-0.188427	-0.407876	-0.400392	-0.656863	-0.294119	-0.271253	-0.211755	-0.168303	-0.454369	-0.179996	-0.0993248	-0.325855	-0.246987	-0.441037	-0.234917	-0.319131	-0.591279	-0.362304	-0.205132	-0.411019	-0.0484396	-0.505177	-0.164369	-0.351185	-0.138057	-0.376845	-0.231816	-0.378394	-0.0511128	-0.0692365	-0.387581	-0.223626
ADORA1	-0.295593	-0.224024	-0.372732	-0.263861	-0.330923	-0.324746	-0.299637	-0.173326	-0.190718	0.0185207	0.339274	-0.327005	-0.114126	0.552368	-0.167818	-0.139211	-0.0864502	-0.339456	0.295291	-0.279378	0.207176	-0.127116	0.101408	-0.171835	-0.134174	-0.240334	-0.0767783	-0.0329888	-0.161023	-0.253821	-0.221099	-0.263505	-0.0675764	0.11096	0.129328	0.106755	0.016237	-0.20936	0.255598	-0.40844	0.0500585	-0.0024349	-0.138253	-0.136153	0.0648641	0.847872	-0.0740366	0.0147844
ADORA2A	-0.306764	0.0745586	-0.32488	-0.230024	0.492204	0.0554858	-0.247564	-0.254526	-0.170775	-0.121365	0.0655977	-0.0452538	-0.0622571	-0.0022066	-0.119174	0.23445	-0.0152241	-0.338549	-0.0152241	0.0673557	-0.307205	-0.056137	-0.113797	-0.386926	-0.454632	-0.107241	-0.207053	-0.0567969	0.139194	-0.200501	-0.131909	0.0910038	0.127253	0.153224	-0.467237	-0.300389	0.161341	0.0998933	0.0452462	-0.392424	0.182156	-0.216122	0.38218	-0.418691	0.0503711	1.38815	0.298996	0.0470279
ADORA2B	-0.0962109	-1.34249	-1.02758	-1.8496	-1.41262	-1.01402	-1.48379	-1.47442	-0.646027	-0.534395	-1.17755	-0.65578	-0.680361	-1.34648	-1.48277	-1.62384	-0.338896	-0.47082	-1.29057	-0.339862	-1.75849	-1.08775	-1.24624	-1.04488	-0.0369497	-0.932867	-0.267032	-0.927338	-0.625593	-0.705178	0.0854319	-1.18367	-0.526054	-1.65636	-0.306861	-0.671463	-0.99786	-0.57766	-0.654743	0.422553	-1.54046	0.366922	-0.440524	-0.237471	-0.497289	-1.51721	-1.10261	-1.7329
ADORA3	3.50823	0.790516	1.37765	1.6773	1.99806	1.78986	1.48703	1.64377	1.26042	0.704506	1.62449	0.384475	0.762075	0.420544	0.349773	1.18198	0.59393	0.474185	0.913558	0.0757558	0.340017	0.410498	0.237424	0.239856	0.387432	1.06239	0.979042	0.739124	0.392758	0.909742	1.23209	0.207913	0.65763	0.669205	0.950236	0.267305	0.986742	0.324709	0.837347	0.340146	0.358714	0.860213	1.69801	0.303618	0.957811	0.457374	0.702354	0.711928
ADPGK	-0.410285	-0.532424	-0.61873	-0.543719	-0.821973	-0.800668	-0.386209	-0.159192	-0.567774	-1.02013	-0.550885	-0.758929	-0.962131	-0.799213	-1.03315	-0.560831	-1.00926	-1.07041	-0.716027	-0.749178	-0.907189	-0.180455	-0.654556	-1.26601	-1.05206	-0.532077	-0.879905	-0.815824	-0.33209	-1.18412	-1.01171	-0.448217	-0.646027	-0.50649	-1.19423	-1.04837	-0.0555443	-0.815824	-1.11014	-0.861269	-0.629818	-1.03109	-0.303822	-1.11787	-0.941398	-1.24669	-0.589482	-0.540713
ADPRH	1.02147	1.13546	1.06034	0.86426	0.951049	1.31089	1.1776	1.37765	0.855629	0.506307	0.807962	0.700883	0.45112	0.771924	0.614961	1.07504	0.330145	0.617301	0.86913	0.288026	1.01506	0.936978	0.526168	0.279859	0.465585	0.882686	0.662294	0.789351	0.974	0.49677	0.810092	0.427613	0.845768	0.500344	0.623574	0.753214	1.04565	0.65656	0.673599	0.561259	0.615399	0.498383	1.07526	0.602275	0.676634	0.636326	0.375389	0.617301
ADPRHL1	-0.274035	-0.49294	-0.328637	-0.641704	-0.588294	-0.216311	-0.23752	-0.444216	-0.038933	-0.796299	-0.602829	-0.47503	-0.261829	-0.747865	-0.493536	-0.36638	-0.296401	-0.18412	-0.521389	-0.862685	-0.76164	-0.810766	-0.0726089	-0.347967	0.0184381	-0.597791	0.227921	-0.398688	-0.679238	-0.367113	-0.210526	-0.545791	-0.386446	-0.756517	0.424949	-0.559922	-0.717111	-0.783753	0.140356	0.351795	-0.627892	-0.313025	-0.766872	-0.0499923	-0.801579	-0.572003	-0.637885	-0.492377
ADPRHL2	-0.16887	-0.122605	-0.160686	-0.292382	-0.370956	0.0314509	-0.14254	0.0544115	-0.267137	-0.38236	-0.282567	-0.196133	-0.361663	-0.32488	-0.533256	-0.360598	-0.251823	0.304195	-0.292547	-0.335992	-0.285905	-0.15983	0.0331821	-0.405842	-0.0182021	-0.0737684	-0.0125658	-0.322814	-0.116458	-0.499484	-0.162359	-0.147074	-0.307002	-0.133225	0.0482776	-0.599324	0.364277	-0.381213	-0.184442	-0.173228	-0.207374	0.0383613	-0.169026	0.0975611	-0.354264	0.273715	-0.450489	-0.49366
ADRA1A	-0.00692708	0.186956	0.193115	0.0850189	0.236917	-0.106383	0.138244	0.267531	0.0414264	-0.0806694	-0.0171885	0.0276396	-0.0436132	0.173658	-0.188845	0.0752808	-0.183489	0.302707	0.00947483	0.139406	-0.0417012	0.191078	0.0640556	-0.0173929	0.203513	-0.109148	-0.167087	-0.13479	-0.0902439	0.0550533	0.0230399	-0.108766	0.0137465	0.0472429	0.123294	0.169124	0.125642	-0.0386117	0.0614408	0.0518492	-0.097891	-0.22666	0.0415872	-0.0208799	-0.0771408	0.123072	-0.0967937	-0.143174
ADRA1B	1.01879	1.82909	1.83489	1.95965	2.34136	2.03285	1.52588	1.66547	1.12946	0.10478	0.210863	0.705817	0.334169	0.215333	0.803604	0.314737	0.38012	1.13731	0.757159	0.414636	0.1801	0.141716	0.688837	1.16689	0.0689139	0.347693	0.374939	0.40553	-0.209688	1.46394	1.0666	0.387693	-0.0812144	-0.0217384	0.196788	0.232069	0.201756	0.173183	0.589146	0.47045	0.495536	0.21824	0.52955	0.715864	0.603984	-0.116626	-0.362853	0.314547
ADRA1D	0.7512	0.664795	0.425394	0.557459	0.642198	0.499034	0.498791	0.596287	0.530605	0.740694	0.658084	0.544278	0.682918	0.527573	0.63759	0.662771	0.642401	0.536137	0.424473	1.08498	0.504688	0.684826	0.812431	0.507163	0.670622	0.554819	0.598526	0.507098	1.02466	0.516118	0.542253	0.9958	0.925253	0.54403	0.309286	0.654266	0.652591	0.660731	0.6483	0.700994	0.78594	0.447286	0.453096	0.543207	0.57721	0.61827	0.620321	0.607377
ADRA2A	1.47364	0.599568	0.857555	0.743493	1.50539	1.18627	1.06958	0.767824	1.4508	2.78061	2.48334	2.34779	2.29344	2.61624	3.45451	2.33778	2.69531	2.45796	2.48334	1.47788	2.63209	2.9929	1.9177	1.40918	2.89943	2.12185	2.18724	3.51679	2.44363	2.52341	1.92652	2.57751	1.97551	3.44077	2.58407	2.25641	2.0318	2.52917	2.80466	2.04921	3.10726	2.26683	1.4247	2.70425	1.97362	3.11886	2.783	1.9177
ADRA2B	0.147998	0.561042	0.0638505	0.0880087	0.422937	0.198913	0.10653	0.344685	0.211358	0.303875	-0.00862806	0.144109	0.0535734	0.291112	0.62686	0.222536	0.47718	0.300068	0.308221	0.0454472	-0.109542	0.233103	-0.00388993	0.172052	0.240108	-0.168649	0.0739113	0.129076	0.174109	0.177423	0.0934051	0.0730999	0.280326	-0.143961	-0.0171049	-0.057538	0.175471	0.0534575	0.412669	0.174441	0.0724931	0.286272	0.0941729	0.330376	0.184032	0.0430054	0.497437	-0.0292406
ADRA2C	-1.21482	0.260534	0.307576	0.35617	-0.485609	0.165085	-0.448282	0.567448	-1.48785	-0.484711	-0.932017	-1.01751	-0.206791	-0.653955	-1.01918	-0.994591	-0.7039	-0.383299	-0.277957	0.854951	-1.0494	-0.633066	-0.720203	0.567365	0.283348	-1.01443	-0.786305	-0.717111	-0.920939	0.706631	-1.29245	-1.05129	-0.922617	-0.916881	-0.886187	-0.33145	-1.2568	-0.760065	-0.00689517	-0.994201	-0.203805	-0.331863	-0.846198	0.0124549	-0.465996	0.156551	-1.3388	-0.914108
ADRB1	0.842595	2.35071	1.53473	2.15815	1.61436	1.10605	1.44269	2.14026	0.790516	0.141371	1.08795	0.960048	0.348991	0.526168	0.0722782	1.05438	0.375389	0.706997	0.346556	0.321056	0.715585	1.41735	1.81239	0.405256	0.523936	1.57214	0.629773	0.201405	0.473041	0.450285	0.960048	1.29984	0.228731	0.788251	0.477663	0.164898	0.522733	0.231763	0.168084	0.523848	0.89546	0.317112	2.14997	0.668162	0.342122	0.513488	0.544603	1.76173
ADRB2	2.80466	4.20433	2.56198	3.06463	3.05153	3.40578	3.08557	3.74768	2.67176	2.22345	2.39047	2.62032	2.67848	3.16228	1.63039	2.65835	2.26368	2.77481	2.66698	2.68266	2.9807	2.39788	3.54694	2.18452	1.9288	2.89074	2.06715	2.26683	2.67848	2.54354	2.77481	3.14234	1.94945	2.46412	2.03059	2.27446	2.09487	2.55305	2.30027	2.3296	2.60511	2.15105	3.08557	2.01121	2.44363	2.28933	2.13137	3.28234
ADRB3	0.0185835	-0.192615	0.166001	0.126797	0.106449	-0.031607	0.040624	-0.0476148	0.111805	0.0930616	0.161031	0.0509553	-0.0489325	-0.0955345	-0.000725052	0.0357374	0.0990099	0.106784	-0.149923	0.929989	0.0908812	-0.0182932	0.445655	0.103915	0.132541	0.127325	0.134952	0.0548652	0.267051	0.0648052	0.23829	0.222148	0.0510984	0.104983	0.164867	0.0249281	0.0536052	0.0536052	-0.118551	0.0843879	0.263845	0.116538	0.016237	0.1209	-0.0412216	-0.0507932	-0.103995	0.0969738
ADRBK1	0.164341	0.0594176	0.336791	0.425515	0.428529	0.13827	0.429385	-0.103681	-0.050826	0.0224677	-0.0221382	-0.0281705	0.742686	-0.384224	-0.0775878	0.066206	0.24974	-0.272641	0.177662	0.836453	0.288864	0.0540705	-0.0478667	0.263022	-0.229909	0.00101753	-0.231373	0.11846	0.289722	0.180064	-0.0119236	0.517281	0.783285	0.116146	-0.194547	0.519887	0.694186	0.828045	-0.218681	0.130375	0.220429	-0.276752	0.0753872	-0.25395	0.631075	-0.188111	0.25504	0.25584
ADRBK2	1.58673	0.361393	0.836453	0.930341	0.435083	0.82602	1.05619	0.631976	1.31579	0.805206	1.26588	1.10673	1.4133	0.728014	0.720683	0.909099	1.05374	0.597534	1.1776	0.911835	1.32421	1.32524	1.659	0.599299	0.847872	1.20116	0.882686	0.809346	1.30357	0.694495	0.699379	1.43612	0.834089	1.06073	0.768677	0.980503	1.48627	0.905678	0.968088	1.35752	1.02515	0.803376	1.57953	0.74282	1.55811	1.18891	1.1186	0.978316
ADRM1	-1.12613	-0.87239	-1.19094	-1.04573	-1.02895	-1.22589	-1.12073	-1.11014	-1.32745	-1.39135	-1.24624	-1.20483	-1.4428	-1.29946	-1.37951	-1.37201	-1.30707	-1.8295	-1.26463	-0.730376	-1.23757	-1.20993	-0.902562	-1.04645	-1.33853	-1.07041	-1.44481	-1.28685	-1.49045	-1.01041	-1.03048	-1.26757	-1.54369	-1.54281	-1.24669	-1.0477	-0.863964	-0.968275	-1.43911	-1.26513	-1.14329	-1.24075	-1.04869	-1.5731	-0.936767	-0.782377	-0.994201	-1.3246
ADSL	-1.05338	-1.78886	-1.50647	-1.46154	-1.16406	-1.34564	-1.09979	-1.14778	-1.17042	-1.33698	-1.41074	-1.58815	-1.43343	-1.41202	-1.51177	-1.55431	-1.64237	-1.57336	-1.30182	-1.78458	-1.47014	-1.49993	-1.62478	-1.38364	-1.78886	-1.1571	-1.55586	-1.27883	-1.8555	-1.77539	-1.3766	-1.84376	-1.28728	-1.58815	-1.32292	-1.45869	-0.817148	-1.13956	-1.2929	-1.48824	-1.59752	-1.43223	-1.2568	-1.72797	-1.08081	-1.69396	-1.77615	-1.48102
ADSS	0.378818	-0.415385	0.0971042	0.124956	-0.0166993	0.0216366	0.0555951	-0.687797	0.274243	0.27438	-0.0360597	0.31469	0.486367	0.331452	0.202532	0.0201372	0.429096	0.325276	0.279345	0.920697	0.167199	0.317495	0.694495	0.585249	0.496588	0.415757	0.542758	0.405952	0.640984	0.602555	0.463035	0.609138	0.601898	0.248562	0.346967	0.290756	0.734564	0.703467	0.258204	0.551129	0.371113	0.338226	0.308907	0.341773	0.467973	0.395203	0.468466	0.0181542
ADSSL1	-1.2989	-0.764858	-0.783935	-1.61669	-1.11831	-0.813876	-1.15391	-0.409423	-0.684955	-0.387187	-1.02296	-0.785515	-0.591519	-1.04087	-0.557065	-0.803497	-0.388119	-0.155768	-0.502805	-1.43911	-1.34017	-1.09454	-1.44548	-0.513774	-0.153975	-1.18728	-0.467954	-0.645578	-1.82074	-0.13398	-0.454703	-1.16666	-0.797267	-1.079	-0.0555443	-1.03798	-1.44784	-1.11954	-0.0187393	-0.633273	-0.671542	-0.598224	-1.51301	-0.109188	-0.608699	-1.0677	-1.28349	-1.37134
AEBP1	0.378378	0.191078	0.171397	0.708402	1.20037	0.670388	0.727083	0.774358	0.846687	1.43888	1.61436	1.11952	1.18834	1.59513	2.10625	1.23403	0.868294	0.920063	1.38815	1.42759	2.01872	1.2051	0.821246	1.91446	1.24286	1.67895	0.938591	1.62449	1.55619	1.46336	1.29102	1.3014	1.1311	1.5482	1.659	1.35151	1.0372	1.67478	1.38167	-0.283981	2.02794	0.824205	1.32023	0.749523	1.43673	2.45796	1.01917	1.63727
AEBP2	0.442397	0.357049	0.323802	0.250985	0.248313	0.431248	0.446864	0.138347	0.463664	0.524444	0.135759	0.582609	0.508698	0.387432	0.565586	0.244413	0.612521	0.606906	0.540748	0.692682	0.457871	0.504867	0.58954	0.693562	0.489799	0.547263	0.527844	0.585342	0.571818	0.749297	0.558529	0.570991	0.496588	0.491265	0.59393	0.79994	0.5631	0.863048	0.504372	0.706773	0.390535	0.76398	0.758899	0.492627	0.460321	0.597972	0.62342	0.494645
AEN	-1.3447	-1.79394	-2.17347	-1.94182	-2.23077	-1.64793	-1.77091	-1.67341	-1.67841	-1.66233	-1.54884	-1.66839	-1.40498	-1.5956	-1.58815	-2.17541	-1.41466	-1.92805	-1.81696	-0.811682	-1.06922	-1.11997	-0.88967	-1.23399	-1.71645	-0.993456	-1.48423	-1.67841	-1.34914	-1.11676	-1.63374	-1.04241	-1.40029	-1.7546	-1.88675	-1.53422	-1.00646	-1.00821	-2.04884	-1.38364	-1.53958	-1.43163	-0.841245	-1.93406	-1.13057	-0.604224	-1.3	-1.66431
AES	0.272003	0.692067	0.680665	0.821555	0.556537	0.820058	0.465121	0.564063	0.678397	0.57761	0.539557	0.500506	0.538359	0.794517	0.309449	0.565052	0.617868	0.639291	0.531699	0.0776449	0.765556	0.172687	0.411803	0.909742	0.514269	0.403715	0.708609	0.357711	0.107513	0.75817	0.920063	0.299636	0.208929	0.391737	0.520809	0.466676	0.427613	0.283007	0.690541	0.59807	0.59362	0.376418	0.474672	0.866058	0.618083	0.647697	0.220816	0.822165
AFAP1	-0.269709	-0.0232734	-0.454506	-0.0935723	0.145769	-0.096238	-0.332839	-0.0453377	-0.0389793	0.6782	0.672969	0.227422	0.334761	0.571357	0.762306	0.377883	0.48287	-0.0424573	0.31362	-0.0284597	0.664795	0.510768	-0.12195	0.743691	0.499034	0.535876	0.139613	0.49324	0.385838	0.0970052	-0.00577847	0.353875	-0.0401722	0.454214	0.535701	0.609377	0.0189649	0.303782	0.28551	-0.373969	1.0508	0.24219	0.426812	0.254344	0.360944	0.90525	0.504006	0.621575
AFAP1-AS1	-2.41098	-1.92485	-2.13458	-2.06282	-2.38009	-2.28552	-2.26955	-2.13915	-2.20015	-2.37745	-2.07119	-2.21454	-2.11033	-2.05494	-2.30671	-2.06067	-2.29403	-2.15972	-2.07557	-1.80767	-2.17541	-2.40296	-1.98295	-2.02155	-2.23899	-2.23899	-2.24698	-2.3716	-2.31242	-1.97949	-2.47169	-1.92876	-2.20218	-2.04799	-2.2289	-2.33407	-2.21454	-2.15279	-2.23899	-2.36281	-2.19447	-2.36281	-2.48839	-2.50969	-2.24119	-2.14584	-2.12248	-1.8295
AFAP1L1	0.544444	1.06582	0.921029	1.20037	1.0338	0.84708	0.75504	1.02429	0.629963	0.570991	0.415757	0.423199	0.179046	0.780661	0.610633	0.857555	0.319455	0.442732	0.451912	0.20929	0.593788	0.753576	0.179209	0.38218	0.362209	0.487376	0.364814	0.422879	0.246891	0.43722	0.449955	0.386312	0.369867	0.441806	0.52609	0.511978	0.230526	0.315461	0.207538	-0.110748	0.666715	0.393051	0.777955	0.302158	0.193066	0.581119	0.451912	1.13151
AFAP1L2	-0.151483	0.182005	-0.163938	0.0645884	0.34807	0.373701	-0.148563	0.354406	0.231203	0.565396	0.708831	0.658407	0.286823	0.704777	0.57361	0.509803	0.136289	0.31058	0.439185	0.395884	0.492445	0.58563	0.325739	0.471617	0.409737	0.397596	0.188757	0.368182	0.130996	0.39955	0.456862	0.310066	0.34807	0.323413	0.478739	0.612131	0.178107	0.324808	0.47076	0.103042	0.585435	0.425815	0.318089	0.298642	0.173381	0.576775	0.403149	0.960371
AFF1	0.614478	0.804118	0.666274	0.897443	0.779681	0.651142	0.952325	0.62618	0.504867	0.294301	0.505797	0.316911	0.48081	0.347947	0.435516	0.399961	0.326735	0.395884	0.301863	0.624347	0.294738	0.47029	0.48081	0.432146	0.478104	0.456769	0.416521	0.21337	0.423996	0.592753	0.253359	0.49057	0.499034	0.525174	0.210627	0.44824	0.62342	0.535004	0.224631	0.48576	0.516442	0.501572	0.415384	0.381757	0.423454	0.373759	0.448007	0.481716
AFF2	0.387822	1.23318	0.659832	1.21906	1.1847	0.98426	0.56186	1.16589	0.280581	0.00412545	0.172657	0.147478	0.0193847	0.156294	0.0391627	0.419155	-0.0919211	-0.00123646	0.242108	0.0211966	0.139444	0.436107	0.286769	-0.0696484	-0.179341	0.102977	0.267442	-0.0058121	-0.00173542	0.387247	-0.0344304	0.237101	0.330808	0.33954	-0.175091	0.231804	0.229841	-0.138219	0.201565	-0.201871	-1.11535	0.073238	0.507986	0.0870094	0.00839514	0.0942036	0.0778717	0.666715
AFF3	0.187774	1.27507	0.68642	0.59099	0.464125	0.525858	0.713633	1.10386	0.213214	0.14932	0.120814	0.288464	0.232226	0.0447241	0.171526	0.28725	0.0100635	0.23265	0.0415524	0.301506	0.115967	0.0946662	0.412376	0.0233899	0.0941729	-0.130944	0.0435013	-0.0208335	0.0919509	0.0412991	-0.024997	0.193506	-0.078204	0.269415	-0.0458864	0.0231974	0.0969738	0.0241851	0.021754	0.0082814	-0.0397477	0.0201372	0.162337	-0.0545889	0.0824826	-0.0949426	0.268944	0.169833
AFF4	0.337883	0.198777	0.136116	0.169239	0.111492	0.268044	0.222697	0.370864	0.161829	0.0322932	0.0809983	0.221428	0.289424	0.0612199	0.150514	0.040328	-0.0476148	0.029193	0.0862167	0.505438	0.206754	0.757942	0.583384	0.501145	0.391737	0.574279	0.00710319	0.10909	0.478104	0.216568	-0.00767788	0.574857	0.309337	0.154679	0.022169	0.390912	0.48081	0.407654	0.0944685	0.229399	0.434021	0.23394	0.595321	0.370534	0.195923	0.207756	0.229957	0.137172
AFG3L1P	-0.904228	-0.471941	-0.907189	-0.611181	-0.991525	-0.602746	-0.604302	-0.427304	-0.782789	-1.10433	-0.742906	-0.751698	-0.976852	-1.00081	-0.714122	-0.875061	-1.577	-0.72184	-0.738354	-0.458321	-1.20515	-0.428662	-0.637517	-1.18143	-1.25586	-0.724227	-1.30182	-1.33853	-0.939472	-1.79262	-1.7723	-0.691023	-1.27844	-0.653738	-1.34856	-1.21482	-0.929109	-0.949783	-1.45869	-1.06816	-0.922036	-1.65725	-0.628616	-0.763539	-1.64237	-1.77691	-0.826885	-0.73025
AFG3L2	-1.5165	-1.70695	-1.78275	-1.56309	-1.68086	-1.55431	-1.6109	-1.29179	-1.77371	-1.97394	-1.92082	-2.07951	-1.83826	-1.76118	-2.29632	-1.89435	-1.99019	-2.01969	-1.93406	-2.16691	-1.93885	-1.65725	-1.72922	-1.71321	-1.92485	-1.86112	-1.91026	-1.94182	-2.0348	-1.94813	-1.8155	-1.99941	-1.91916	-1.86405	-1.8496	-1.92624	-1.36776	-1.81029	-1.77691	-1.89576	-1.76851	-2.12693	-1.64879	-1.88352	-1.79029	-1.7318	-2.12021	-1.84825
AFM	-0.16361	0.178882	0.222783	0.170375	-0.00292951	-0.139965	0.00308493	0.118598	0.0717521	-0.14362	0.0365682	0.0425119	-0.139454	0.047297	-0.143689	0.205988	0.109694	0.169967	-0.0298667	0.253359	-0.224381	0.0111552	-0.244095	0.139779	0.000410417	0.290341	0.0026974	-0.0277196	-0.0975469	0.104534	-0.127788	-0.24404	0.107669	-0.0165558	0.0717984	0.0615396	0.0356838	-0.0857059	0.197961	-0.0819925	0.0483933	-0.0784507	0.0392142	0.204978	-0.083163	0.229468	0.122573	-0.121867
AFMID	-0.478698	-0.307126	-0.399855	-0.433997	-0.678407	-0.498656	-0.49294	-0.549814	-0.611981	-0.872573	-0.689519	-0.701158	-0.583217	-0.643091	-0.823479	-0.642052	-0.784108	-0.669908	-0.671463	-0.867158	-0.740455	-0.677798	-0.502805	-0.46077	-0.609993	-0.804781	-0.564778	-0.765416	-0.7039	-0.624441	-0.597892	-0.573119	-0.557428	-0.649275	-0.723601	-0.915657	-0.622508	-0.708483	-0.663711	-0.509122	-0.838523	-0.711093	-0.514192	-0.788827	-0.57651	-0.731055	-0.57643	-0.718231
AFP	-6.06524	-5.21019	-5.86274	-5.63681	-5.86274	-6.06524	-5.86274	-5.63681	-6.22979	-5.86274	-6.22979	-5.63681	-5.63681	-5.86274	-6.06524	-6.22979	-5.63681	-5.63681	-6.50752	-5.35194	-5.86274	-5.86274	-5.35194	-5.86274	-5.86274	-6.22979	-5.86274	-6.06524	-5.63681	-5.86274	-5.86274	-5.86274	-5.63681	-6.22979	-6.06524	-5.86274	-5.06048	-6.06524	-5.63681	-5.63681	-5.86274	-5.86274	-5.86274	-6.22979	-5.86274	-5.63681	-5.63681	-5.63681
AFTPH	0.89734	1.11287	0.901357	0.92361	0.682555	0.909099	0.895149	0.972085	0.840463	0.896396	0.774818	0.865415	1.13832	0.76259	0.57699	0.868294	1.08455	1.00526	0.921307	1.27147	0.762855	0.978316	1.10854	1.08308	0.880829	0.91556	1.01794	0.797558	1.0776	0.874392	0.883713	1.06871	1.07377	0.923756	0.861556	0.857803	1.05708	0.990597	0.795242	1.252	0.937717	0.917279	0.928522	0.891781	0.872494	0.779082	1.04211	1.00899
AGA	0.449117	-0.301025	-0.199602	0.309921	0.706007	0.0878634	0.0381813	-0.184082	0.419911	0.504167	0.619733	0.263183	0.816437	0.284084	-0.152684	0.629773	0.573337	-0.0417387	0.233248	0.0646182	0.465585	0.191858	0.51772	0.115613	0.138464	0.569519	0.417445	0.683949	0.386137	0.0280106	0.451665	0.0763197	0.895149	0.322356	0.185048	0.767387	0.859072	0.797847	0.608712	0.57823	0.5974	0.356523	0.57044	-0.391231	0.845768	0.221967	0.482228	0.467319
AGAP1	-0.317363	0.447569	-0.263047	0.275734	0.197108	0.260315	0.122915	0.223138	0.283576	0.0562065	0.208859	0.108217	0.050749	0.317445	0.0286557	0.162215	0.0992153	0.445655	0.0431297	-0.273912	-0.0540707	0.11631	0.170454	0.435935	0.17498	-0.143727	0.109201	-0.011898	-0.0775304	0.0941031	-0.0872435	0.131235	-0.0343951	0.0621448	0.0743694	0.16149	-0.920939	-0.363668	-0.038933	0.0490934	-0.0551881	-0.432847	0.0527444	0.530256	-0.27615	-0.0787257	-0.210443	0.321588
AGAP10	0.341302	1.49187	0.597785	0.862124	0.503509	0.632078	0.873759	0.708831	1.0338	0.719255	0.876074	1.0763	0.830302	0.913804	0.933489	1.20037	0.580635	1.31718	0.816177	1.04945	0.485458	0.739801	1.05117	0.746954	0.585435	0.440601	0.450387	0.560085	0.58231	0.697851	0.371113	1.04871	0.666039	0.971434	0.584363	0.6348	-0.196977	0.472132	0.296272	0.820933	0.631339	0.209626	0.675136	1.09714	0.145515	-0.125747	0.829399	1.09802
AGAP2	0.607509	0.510479	0.880255	1.11469	0.546554	0.185388	0.81063	0.374048	1.30085	1.27742	1.38252	1.12479	1.52242	1.15395	1.85413	1.72401	1.25749	0.643158	1.38956	2.9051	1.17104	1.25246	0.788847	0.472814	0.166989	1.47788	0.787563	1.08498	1.69	1.35565	0.860213	1.9524	1.58253	1.46646	0.488674	1.14961	1.76376	1.63983	0.929257	1.08435	1.35501	0.899786	1.06034	0.471191	1.17839	1.18292	2.22528	1.1401
AGAP3	0.435935	0.73803	0.340564	0.510678	0.272227	0.463035	0.506307	0.419579	0.375572	0.291112	0.187106	0.587615	0.466441	0.229002	0.197012	0.429936	0.345116	0.504528	0.407957	0.556537	0.278508	0.168389	0.708831	0.395464	0.363886	0.334169	0.369128	0.254292	0.589304	0.104096	0.472814	0.594732	0.194378	0.444717	0.294738	0.3054	0.374428	0.24537	0.317288	0.565586	0.443312	0.266274	0.489985	0.324462	0.318618	0.452953	0.429029	0.486517
AGAP7	-0.438323	-0.0329888	-0.177888	-0.215327	-0.507122	-0.431712	-0.198966	-0.421233	-0.223795	-0.582214	-0.145298	-0.217446	-0.352731	-0.380532	-0.291605	-0.0195623	-0.692163	-0.128076	-0.40844	-0.0690847	-0.609148	-0.206791	-0.242358	-0.52285	-0.153093	-0.460081	-0.564928	-0.441037	-0.454506	-0.742156	-0.935643	-0.100867	-0.495196	0.00176115	-0.530448	-0.681985	-0.518874	-0.475563	-0.636976	-0.386065	-0.391753	-0.580295	-0.515074	-0.243098	-0.972258	-0.942508	-0.343509	-0.223883
AGAP8	-0.876591	-0.163834	-0.525288	-0.504893	-0.774764	-0.752125	-0.450892	-0.405689	-0.56921	-0.918789	-0.471364	-0.419823	-0.943878	-0.735784	-0.602342	-0.405175	-0.831604	-0.67181	-0.89367	-0.259004	-1.01953	-0.389269	-0.683444	-1.00337	-0.552185	-0.787718	-0.956986	-0.636561	-0.634415	-0.927916	-1.03938	-0.450609	-0.891764	-0.40191	-0.914108	-1.15391	-0.856859	-0.7528	-1.02486	-0.647186	-0.767188	-0.987805	-0.744242	-0.732662	-1.35923	-1.49117	-0.590472	-0.733232
AGBL1	1.74027	5.22559	2.54584	3.0085	1.65711	2.39958	3.98289	3.34792	4.65327	1.17458	2.79382	1.99095	4.33918	2.80186	2.54969	1.83546	2.36124	2.074	4.62452	0.615471	1.75721	3.12743	3.99202	0.786957	0.897443	1.33467	2.13948	1.78154	3.06828	0.591215	1.27792	5.10589	1.13471	3.0085	1.00821	0.706257	3.12281	1.09714	1.30357	1.184	2.97214	0.770972	2.51491	1.67416	1.05393	0.895765	3.4795	3.02092
AGBL2	0.813075	-0.296522	3.53782	0.409089	1.04293	1.56305	2.24875	-0.444523	2.58407	1.98496	0.506307	3.24945	1.69905	1.0372	2.87222	1.26911	3.87666	5.19996	1.47509	1.13635	0.782799	0.339842	-0.113955	2.7071	4.68776	2.31453	3.86358	2.53154	0.904258	3.44991	2.9306	0.962809	3.57769	2.08936	4.80968	2.00519	0.271185	2.64687	2.47275	3.59573	-0.0750983	3.82224	0.31469	2.86573	0.726518	1.31089	1.98848	0.1053
AGBL3	0.231542	0.269719	0.358113	0.248777	0.302158	0.291517	0.242321	0.206177	0.214072	0.244958	0.218516	0.149555	0.584831	0.0549202	0.346915	0.305524	0.281106	0.342429	0.197309	0.633714	0.22399	0.318746	0.338418	0.265233	0.380292	0.422489	0.354156	0.273496	0.356632	0.373186	0.273667	0.507653	0.409623	0.322126	0.297958	0.247785	0.209917	0.266564	0.338113	0.253529	0.0895931	0.410823	0.193665	0.267217	0.317793	0.325923	0.368501	0.333866
AGBL4	-0.011145	-0.0023112	0.267478	0.170649	0.0846046	0.0403941	0.296692	-0.0539918	0.195575	0.0402181	-0.182467	0.142672	0.193583	-0.0563686	0.224707	-0.0438806	0.123752	0.546233	-0.00335486	0.0572355	0.0627884	0.0233248	-0.140882	0.21159	0.576032	0.0534995	0.237922	0.0352979	0.0245088	0.133906	-0.0215885	0.0319885	0.140356	-0.047838	0.320445	-0.115393	0.0271628	0.0206181	0.172385	0.119329	0.0101569	0.200402	0.0218938	0.33881	-0.218542	-0.0716368	0.177582	0.219482
AGBL5	-1.00562	-0.623201	-0.833888	-0.977587	-1.00756	-0.855947	-0.963582	-1.01851	-0.861873	-0.946998	-1.05355	-0.874837	-0.803497	-1.01331	-0.91854	-0.9271	-0.632505	-0.38515	-0.977952	-1.12273	-0.990608	-1.18102	-0.695735	-0.641191	-0.272371	-1.14905	-0.474789	-0.83643	-1.14314	-0.720005	-0.693556	-0.869799	-0.891533	-0.905436	-0.521697	-1.06037	-1.35739	-0.994722	-0.643618	-0.611588	-1.02538	-0.660434	-1.03347	-0.325002	-1.07763	-0.888784	-0.895107	-0.954605
AGER	3.39626	3.97363	3.58571	3.63938	3.53782	3.87666	3.84393	3.84393	3.60091	1.99911	3.08898	3.87666	3.05153	3.78018	3.2042	3.47088	3.07535	3.11114	3.46277	3.01728	3.78018	2.78735	3.70494	1.72302	0.38757	3.59573	2.41271	2.09487	3.27735	2.94823	3.31747	3.66698	2.33132	3.26809	1.18569	2.00766	3.32595	2.10459	1.95654	2.69043	3.02092	1.64715	3.62482	2.08081	3.09686	2.45573	4.01134	3.64551
AGFG1	0.411174	-0.187514	0.364814	0.369755	0.337401	-0.0331462	0.413367	0.348619	-0.107	-0.342297	0.00105234	-0.36871	-0.433682	-0.269967	-0.431436	-0.252253	-0.343664	-0.930299	-0.301085	0.0678837	0.0783637	0.479068	0.0486401	-0.43877	-0.177984	0.341599	-0.218025	-0.294055	0.0074625	-0.27009	-0.293414	0.219013	-0.547374	-0.230159	-0.469882	-0.314669	0.468127	-0.248905	-0.431781	-0.349327	0.076941	-0.173695	0.544278	-0.55795	-0.206354	0.246997	0.125073	0.0356838
AGFG2	0.0641555	0.0227448	-0.127596	-0.170323	0.0654146	0.261984	-0.103512	-0.144542	-0.012091	-0.213247	-0.0186041	0.0308977	-0.0466788	-0.0282687	-0.0736595	-0.119833	-0.079775	-0.286952	-0.00845255	-0.133126	-0.286155	-0.200676	0.182532	-0.29215	0.141425	-0.139211	-0.0221382	0.00282671	0.0379494	0.0360691	0.0375405	-0.116198	-0.23693	-0.022825	0.0233248	-0.175132	0.0144443	-0.199545	0.059742	0.00513542	-0.229331	-0.0559964	-0.376587	0.00360521	-0.0646679	-0.0854526	0.0160975	-0.187514
AGGF1	0.351453	0.35617	0.356759	0.23265	0.578011	0.204527	0.173381	0.185388	0.178848	0.481834	0.330579	0.511785	0.0122989	0.343894	0.550341	0.359657	0.62618	0.53339	0.134624	0.395713	0.264494	0.0548652	-0.0232019	0.0443304	0.0642661	0.131718	0.118175	0.254292	0.205559	0.468305	0.390912	0.386137	0.100364	0.481321	0.536705	0.0572896	0.210784	0.095427	0.26487	0.508886	-0.00388993	1.13405	0.137044	0.102691	0.216413	-0.0544767	0.471617	0.206882
AGK	-0.445618	-0.462166	-0.746323	-0.652181	-0.642461	-0.624628	-0.559999	-0.56921	-0.623051	-0.808596	-0.644464	-0.540784	-0.617286	-0.561097	-0.574941	-0.64463	-0.688204	-0.519803	-0.63362	-0.418691	-0.582879	-0.572176	-0.468679	-0.847361	-0.693151	-0.593189	-0.751403	-0.620117	-0.581561	-0.78523	-0.676451	-0.600035	-0.580693	-0.56344	-0.758141	-0.758539	-0.513355	-0.612392	-0.691406	-0.519178	-0.664589	-0.593649	-0.680989	-0.346437	-0.688575	-0.610752	-0.651231	-0.728186
AGL	1.31885	0.0907861	0.383424	0.304376	0.465983	0.290664	0.341599	0.238018	0.567365	0.705817	0.954604	0.708609	0.418786	0.587705	0.35984	0.261632	0.826581	0.309449	1.05187	-0.0527869	0.835971	0.349231	0.601301	0.223351	0.771803	0.650149	0.987748	0.704506	0.860213	0.490503	0.515014	0.437508	0.394508	0.741288	0.350455	0.429936	0.111902	-0.0352312	0.607377	0.394709	0.8273	0.604545	0.598435	0.526168	0.832088	0.0222976	0.511502	0.412932
AGMAT	-2.90712	-2.46477	-2.66882	-2.58286	-2.81542	-2.82616	-2.83662	-2.63905	-2.80252	-2.82011	-2.66557	-2.97916	-2.76938	-2.83662	-2.70569	-2.91214	-2.70569	-2.49914	-2.78421	-2.00405	-2.81542	-2.68459	-2.64981	-2.66882	-3.04691	-2.70186	-3.11456	-2.97001	-2.76302	-2.73017	-2.81099	-2.73812	-2.62978	-2.73017	-2.91774	-2.84684	-2.50662	-2.57886	-3.05597	-2.85306	-2.98538	-2.87374	-2.81099	-3.19944	-2.91774	-2.7894	-2.80758	-2.77291
AGMO	-0.635017	-0.290738	-0.302854	-0.265072	-0.386318	-0.302903	-0.307205	-0.44492	-0.331978	-0.40818	-0.407664	-0.427579	-0.34753	-0.450549	-0.249924	-0.526196	-0.36871	-0.606924	-0.545791	-0.545376	-0.262187	-0.271253	-0.285353	-0.283861	-0.43405	-0.275749	-0.257131	-0.324941	-0.658741	-0.187043	-0.47926	-0.321487	-0.418691	-0.0500924	-0.233248	-0.250114	-0.3837	-0.356118	-0.446939	-0.482238	-0.482402	-0.153173	-0.259842	-0.309441	-0.372922	-0.305244	-0.43449	-0.350064
AGPAT1	-0.0183257	0.254781	0.113472	0.339274	0.194795	-0.0626653	-0.244255	0.462113	0.118301	0.0405059	0.191858	0.0160367	0.129307	0.246334	0.426077	0.347693	-0.00577847	0.061471	0.03913	-0.339972	0.353262	0.292149	0.109171	0.111463	0.253174	0.140937	0.131235	0.0851396	0.089909	0.03235	-0.077803	0.193915	-0.194183	0.257686	-0.0220691	0.0726111	-0.532149	-0.213564	0.0375049	0.0918509	0.235181	0.240208	0.168084	0.208825	-0.371258	0.0553197	0.156019	0.433497
AGPAT2	0.647898	-0.344878	-0.0868845	-0.127086	-0.00457431	0.501316	0.226947	-0.100424	0.380978	-0.974613	-0.463268	-0.610914	-0.12631	-0.246987	-0.737533	-0.361726	-0.354635	-1.21359	0.137675	-1.10781	0.265499	-0.980328	0.251335	-1.13076	-1.60476	0.180297	-0.227142	-1.01652	-0.277385	-0.819929	0.200244	-0.271814	-1.02045	-0.681415	-0.753614	-0.657156	0.358274	-0.826287	-0.835533	-0.597183	-0.429421	-0.615542	0.450387	-0.867158	-0.071146	0.0575661	-0.382765	-0.424987
AGPAT3	0.516789	0.298767	0.107536	0.0975611	0.277017	0.152589	0.275533	0.0391627	0.231804	-0.0155297	0.155064	0.26148	0.116676	-0.0524782	-0.139171	0.143909	0.110143	-0.210443	-0.0491467	-0.0347137	0.194795	0.00386944	0.110873	-0.167003	-0.0234938	0.103601	0.225789	-0.00467201	0.118078	0.00871292	0.0444672	0.250125	-0.0326316	0.113447	-0.115645	-0.0579082	0.571282	-0.102923	0.00378993	0.138168	0.128579	0.0167623	0.189545	-0.0404859	0.102023	0.101545	0.272726	0.196292
AGPAT4	0.999698	0.803834	0.618646	0.828848	0.589896	0.512761	0.723528	0.512602	0.69028	0.62342	0.864748	0.970695	0.974	0.749769	0.85965	0.748397	0.619082	0.513162	0.858431	1.47576	0.841755	1.63883	1.2955	0.93094	0.783811	0.89867	0.71012	0.559359	1.42378	0.525447	0.71875	1.34732	0.614656	0.75944	0.571927	0.625448	0.474545	0.58954	0.633879	1.07297	1.07297	0.683031	0.96772	0.470541	0.851976	0.327298	0.689546	0.788976
AGPAT4-IT1	0.492627	0.733249	1.04565	1.0666	0.51357	1.16255	1.16255	1.42875	0.932886	0.448396	0.987555	0.7857	1.19004	0.600233	0.894767	0.991018	0.27733	0.935366	0.954063	1.19136	0.692803	2.37762	1.21242	1.02082	1.10722	0.654759	0.424731	0.358113	1.20076	0.519419	0.120648	1.22459	0.993513	0.94978	0.432338	0.885927	0.354287	0.16405	0.234396	0.928882	1.18654	0.340855	1.2434	1.04491	0.494645	-1.08876	0.378702	0.764906
AGPAT5	-1.05961	-2.0055	-1.83118	-1.65914	-1.36487	-1.71049	-1.65001	-1.70599	-1.73042	-1.50248	-1.68865	-1.7455	-1.65434	-1.74947	-1.58298	-1.75706	-1.35739	-1.48467	-1.79116	-1.31315	-1.55741	-1.33578	-1.50921	-1.46976	-1.19593	-1.38088	-1.34564	-1.54463	-1.4549	-1.3569	-1.60715	-1.56309	-1.41718	-1.77539	-1.38304	-1.52638	-1.24985	-1.40162	-1.58136	-1.51414	-1.60068	-1.21171	-1.28839	-1.29179	-1.67029	-1.31417	-1.64686	-1.54884
AGPAT6	-1.3024	-1.22288	-1.51085	-1.07961	-1.15594	-1.29358	-1.34856	-0.937039	-1.30065	-1.43714	-1.17943	-1.39972	-1.31593	-1.4245	-1.45613	-1.17848	-1.71645	-1.69574	-1.24053	-1.03552	-1.35347	-0.963099	-1.29516	-1.30434	-1.41466	-1.28969	-1.52858	-1.34676	-1.21619	-1.73863	-1.44919	-1.2367	-1.36249	-1.35143	-1.55652	-1.40801	-1.0786	-1.31368	-1.30589	-1.62786	-1.09728	-1.67341	-1.25137	-1.62015	-1.32792	-0.660037	-1.27529	-1.30065
AGPAT9	-0.879459	-0.496894	-0.132598	-0.478698	-0.658165	-0.104307	-0.439748	-0.108009	-0.712889	-0.104037	-1.06477	-0.872271	-0.0748851	-0.592221	-0.933731	-0.978846	-0.87189	-0.277155	-0.677578	0.356017	-0.799657	1.36496	-0.409206	0.62321	-1.20483	-0.230597	-0.353956	-0.741979	0.282786	-0.861873	-0.877092	-0.76376	-0.115868	-0.440073	-0.515757	0.465585	1.21587	0.0995875	-0.779852	0.114454	-0.140834	-0.424536	0.0591814	-0.803227	-0.325908	0.202353	-0.595174	-0.602109
AGPHD1	-0.321957	0.574943	0.0601	0.115119	0.0749499	-0.13479	0.114044	-0.126587	-0.40679	-0.166425	-0.509357	-0.402869	-0.221927	-0.853662	-0.380474	-0.991774	-0.0377124	-0.0956104	-0.437489	-0.354098	-0.16493	-0.859344	-0.315021	0.213844	-0.200425	-0.588441	-0.958008	-0.211874	-0.953103	0.37551	-0.218871	-0.482402	-0.282966	-0.589049	-0.08225	-0.022013	-0.675303	-0.375956	-0.304369	-0.849741	-0.43469	-0.405927	-0.541433	0.124038	0.334822	-0.60092	-0.547225	-0.472015
AGPS	-0.543076	-0.628408	-0.745891	-0.666631	-0.588594	-0.715808	-0.495767	-0.738944	-0.204975	-0.379175	-0.268745	-0.303879	-0.415503	-0.314516	-0.551949	-0.380054	-0.314893	-0.843875	-0.300828	-0.589482	-0.325908	-0.208207	-0.460239	-0.471941	-0.495858	-0.30228	-0.128076	-0.361726	-0.233128	-0.566155	-0.463489	-0.341429	-0.442165	-0.472801	-0.289707	-0.262568	-0.220167	-0.749567	-0.476903	-0.182349	-0.364224	-0.233626	-0.204882	-0.73079	-0.319944	-0.645953	-0.381571	-0.270178
AGR2	2.24454	-0.967282	0.585435	-0.656308	0.181848	0.100039	0.0447785	0.217729	1.04854	2.13722	0.0261049	1.79097	1.56983	0.644326	0.535492	-0.559268	2.07255	1.24758	0.441035	1.22564	0.238679	-0.80293	0.548217	1.45291	3.08898	1.01078	2.54102	2.2855	0.351555	1.57953	1.92766	0.202758	2.15967	-0.288762	2.44171	2.04353	-0.0749189	1.696	1.57442	2.3561	-0.796772	3.13439	-0.456208	2.36324	1.72223	0.373186	0.985308	-0.627127
AGR3	4.53068	1.9133	3.37794	3.2042	3.87666	3.8574	4.33918	3.45451	5.10589	4.20433	4.05099	5.26644	4.90333	3.65556	3.43156	3.64551	5.02435	4.76945	4.13307	4.07605	4.01134	3.14845	5.00127	4.48478	5.08343	4.55843	5.37682	4.43976	4.42369	4.22832	5.3968	4.8789	4.30581	3.53782	4.60528	4.79108	4.19165	4.28196	5.01328	5.83279	3.65556	5.07074	3.30859	5.37682	4.85059	4.70882	4.40514	3.76225
AGRN	-0.139252	-0.204621	-0.61057	-0.487276	-0.351716	0.0766517	-0.276803	-0.583591	0.307093	0.103498	-0.110394	0.409473	0.0864504	-0.0610615	0.181293	0.165303	0.0768378	-0.220484	-0.0408911	-0.116913	0.286919	-0.209777	0.313172	-0.0521582	0.0945424	0.128296	-0.0385318	-0.0828135	0.0793559	-0.0131293	0.334822	0.133209	-0.27351	-0.290366	0.0474844	0.13379	-0.289071	-0.302805	0.102588	0.320551	0.0956597	-0.0123033	-0.0800388	0.144428	0.180803	0.220091	0.155449	0.141289
AGRP	2.31941	2.25641	2.72376	2.82398	1.28799	1.19004	2.22662	0.806084	2.07667	0.0827502	0.936423	0.397596	1.33391	2.40146	0.918565	2.5016	0.767077	1.76173	1.6696	-0.0519519	2.2011	2.67644	1.88591	-0.132598	-0.218247	2.52093	1.19071	2.10309	1.32728	0.232501	1.30654	2.05016	1.22911	2.14721	0.111979	-0.0491126	1.53025	0.347282	0.551812	0.827033	1.83961	0.541821	2.40606	-0.0760905	0.929257	0.698059	0.468797	1.98737
AGSK1	0.787794	0.674236	0.461199	0.744213	0.0504964	0.247961	0.776931	0.1777	0.996053	0.451263	0.707744	1.32998	1.04051	-0.68626	0.0766517	-0.0424187	0.885709	0.826907	0.287925	0.415757	-0.842944	-0.0965201	1.00526	0.305803	0.780142	0.394362	0.0631763	0.128124	-0.474335	0.600068	0.685753	1.62861	-0.0961437	-0.204286	1.1565	-0.0446316	0.153114	0.140422	-0.316371	0.746066	-0.600561	0.149883	-0.301862	1.36686	-0.212166	-0.160816	0.635376	0.0751035
AGT	-3.40996	-3.26507	-2.97398	-3.02772	-3.71913	-3.51337	-2.45091	-2.84263	-3.38023	-2.56132	-3.19283	-3.34741	-2.79847	-3.37451	-2.606	-3.04245	-2.9338	-2.91774	-3.38023	-2.73627	-3.02283	-3.41842	-3.01229	-2.51528	-1.93742	-2.63563	-2.68873	-2.23609	-2.34653	-3.18666	-3.34741	-2.94841	-3.44313	-3.21098	-2.3489	-2.45886	-3.53776	-2.49558	-2.49914	-3.52767	-2.62978	-3.03827	-2.9026	-3.11456	-2.81099	-2.31423	-2.97916	-3.07235
AGTPBP1	0.35565	0.622688	0.514554	0.677329	0.763383	0.650348	0.589896	0.403548	0.1203	-0.148434	0.0275146	0.101545	0.148506	0.187257	0.0914542	0.216197	0.220816	0.194208	0.167509	0.0389667	0.205559	-0.0250605	0.137431	-0.0849347	0.0616962	0.22274	-0.0290545	0.0994083	0.152226	0.157604	-0.0729656	0.0979189	0.156525	0.195753	0.107922	0.117763	0.517807	0.143322	-0.172895	0.0696087	0.11846	0.106658	0.411241	-0.00166903	0.100636	-0.0835168	0.119293	0.173498
AGTR1	1.12583	1.77748	1.77162	2.58407	2.3561	2.03814	1.22233	1.83596	1.28411	1.07137	1.38706	0.907191	0.719442	1.33066	0.841194	1.12294	0.489799	0.722478	1.15075	0.375634	0.787563	1.00309	1.00951	0.960371	0.516607	1.01986	0.474365	0.53189	0.464295	0.814797	1.01986	1.00414	0.498383	1.02822	0.773548	0.708182	0.677101	0.506672	1.12989	0.438738	0.831004	0.728649	1.12989	0.9958	0.901357	0.91118	0.867479	1.09119
AGTR2	0.592307	1.68473	1.12902	1.18335	1.519	0.168434	1.71946	0.583683	0.312069	0.138206	0.841453	0.209483	2.42429	1.0747	0.950673	0.673599	0.360768	0.195024	0.942488	0.101613	1.06093	0.88039	1.99236	0.117554	-0.0610881	0.291175	0.740694	1.07549	0.310277	0.320175	0.673098	3.46277	0.0585291	0.732973	0.162696	0.188795	0.798769	0.17964	0.0517964	0.0250052	1.60093	0.450717	1.39779	-0.159192	0.464125	0.286095	0.0835049	0.50003
AGTRAP	0.45773	-0.414639	-0.145057	0.121047	0.126655	0.0258278	0.324462	-0.201541	-0.122436	-0.494567	-0.275038	-0.570463	-0.535229	-0.293512	-0.557593	-0.237887	-0.379899	-0.581478	-0.229524	-0.722564	-0.148188	-0.52664	0.246189	-0.713927	-0.612791	-0.0284597	-0.295218	-0.648086	-0.65465	-0.436996	-0.276803	-0.639204	-0.623051	-0.607024	-0.392185	-0.691899	0.593058	-0.553354	-0.625593	-0.554942	-0.458052	-0.353297	-0.333573	-0.744936	-0.362122	-0.327065	-0.328457	-0.0491126
AGXT	-0.72184	-0.498896	-0.70678	-0.685319	-0.680067	-0.690794	-0.721635	-0.754287	-0.833436	-0.820499	-0.940703	-0.843133	-0.565127	-0.461992	-0.728063	-0.737417	-0.738354	-0.719188	-0.936163	-0.515705	-0.855947	-0.585119	-0.562404	-0.702415	-0.795174	-0.692163	-0.746545	-0.73939	-0.823627	-0.609325	-0.75905	-0.65465	-0.642461	-0.776107	-0.950928	-0.897451	-0.593189	-0.872271	-0.925214	-0.591865	-0.851432	-0.842944	-0.706858	-0.762071	-0.76376	-0.820143	-0.686072	-0.573602
AGXT2	-0.111525	0.0987696	0.0839347	0.112713	0.0205665	0.0919953	0.0553846	-0.0372097	0.110676	0.0372295	-0.143922	0.0475881	-0.168099	-0.0112387	0.0652109	-0.0455531	0.0741971	0.0873681	-0.0943733	0.0120378	0.159532	-0.0479892	0.228776	-0.0280927	0.116176	-0.159625	-0.000725052	-0.121183	0.00899931	-0.0689069	-0.115479	0.128006	-0.020953	-0.100337	0.0334849	-0.101025	-0.170991	-0.107396	-0.0405485	0.108947	-0.0188382	0.0179493	-0.0175899	0.0846446	0.138937	-0.291478	0.00571875	0.0180232
AGXT2L1	-0.859577	-0.916881	-1.11535	-1.04802	-1.18579	-1.09728	-1.06037	-1.16185	-1.1338	-1.1211	-1.01206	-1.00173	-0.969809	-0.666225	-1.1355	-1.06147	-1.19159	-0.852717	-1.04701	-0.691406	-1.22071	-1.34249	-1.05715	-1.09995	-1.14638	-1.21482	-1.24821	-1.35024	-0.820626	-0.845976	-0.944209	-1.32565	-0.949016	-1.35888	-1.13076	-0.731055	-0.875976	-0.924741	-1.07627	-1.29179	-1.32628	-0.818613	-1.22886	-1.17567	-0.929746	-1.19683	0.13827	-1.19379
AGXT2L2	0.525011	0.890183	0.595158	0.662017	0.533828	0.680578	0.803229	0.740694	0.603023	0.548217	-0.216927	0.742567	0.722077	0.456302	0.712779	0.612737	0.221688	0.788251	0.726619	0.711308	0.380292	0.861098	0.921029	0.223718	0.367108	0.410103	0.256515	0.388932	0.642975	0.102787	0.474185	0.585861	0.572884	0.839178	0.195483	0.348192	0.723256	0.628821	0.210386	0.362943	0.431439	0.35293	0.828311	0.432406	0.305577	0.907789	0.633631	0.764906
AHCTF1	0.247517	-0.0274963	0.183318	0.384214	0.199033	0.200864	-0.0387694	0.228633	0.0357092	-0.0534491	0.143405	-0.306201	-0.117368	-0.148721	-0.143516	-0.116111	-0.0287145	-0.119142	-0.193894	0.564487	-0.323364	-0.0420139	0.379161	0.12123	0.1287	0.215068	-0.338797	-0.0347137	-0.156566	0.68015	-0.13677	0.322356	-0.0412599	-0.100487	-0.0464465	0.0888896	0.0534273	0.2392	-0.251269	-0.110996	-0.150856	0.272424	0.270658	-0.0518764	-0.0390974	-0.419235	0.0841215	-0.208207
AHCY	-1.1571	-1.94044	-1.95973	-1.74798	-1.46719	-1.69299	-1.5731	-1.51963	-1.93406	-1.87858	-1.7455	-1.73863	-1.9642	-1.92624	-2.14584	-1.93406	-2.04041	-2.61913	-1.88194	-2.31242	-1.86549	-1.91494	-1.89576	-2.06282	-1.49993	-1.92243	-1.76607	-1.92082	-1.94813	-1.95466	-1.81808	-2.00721	-2.01969	-2.12914	-1.75208	-1.97765	-1.94182	-1.93406	-1.71877	-1.64117	-2.04714	-1.74798	-1.94336	-1.82221	-1.82074	-1.86405	-2.15468	-2.32627
AHCYL1	0.500174	0.317894	0.0178125	-0.0423066	-0.0256955	0.232384	0.222293	0.522733	-0.0569651	-0.0975132	0.0771998	-0.158253	-0.0990359	-0.122637	-0.293981	-0.0626653	-0.220285	-0.236169	0.0316841	-0.389397	-0.12297	0.227335	0.231061	-0.0519128	0.235347	-0.00276375	-0.0790423	-0.145479	-0.0325389	-0.175991	-0.0926487	-0.149316	-0.0468157	-0.057674	-0.0790128	-0.013484	-0.118781	-0.109967	-0.0319808	-0.121549	0.0193184	-0.0935078	0.265189	0.0437521	-0.0926086	-0.0770026	-0.197632	-0.111597
AHCYL2	2.7168	0.754577	0.540068	0.754577	1.14421	1.28799	1.47707	1.27939	1.41539	1.02822	1.34299	1.45623	1.80418	1.09614	0.642401	1.17908	1.21587	0.538188	1.78365	1.00934	1.26634	1.40147	2.26683	0.513653	0.791291	1.56219	1.08498	1.14421	1.62449	0.94963	1.39665	1.5945	0.940711	1.00207	0.714171	0.955616	1.59379	1.0552	1.32869	1.58472	1.02861	0.977175	1.85219	0.932684	1.82215	1.12989	1.61917	1.2082
AHDC1	0.633209	0.68004	0.180268	0.488171	0.505272	0.353813	0.36023	0.246715	0.448735	0.671088	0.618646	0.881527	0.377121	0.839309	0.722803	0.676155	0.56205	0.623011	0.597318	0.484557	0.542396	0.334501	0.489219	0.514923	0.807129	0.429237	0.592753	0.523848	0.45234	0.695394	0.686879	0.670148	0.45848	0.562433	0.521686	0.499534	0.0644787	0.326105	0.532417	0.599475	0.637774	0.300476	0.410965	0.620139	0.220994	0.515295	0.537078	0.597028
AHI1	0.669311	0.445028	0.549491	0.405415	0.330929	0.571207	0.50596	0.565224	0.29423	0.394085	0.263467	0.762075	0.620526	0.361098	0.742449	0.468466	0.571708	0.63125	0.561633	1.25028	0.359779	1.23866	0.761021	0.747724	0.775533	0.625565	0.346863	0.592753	0.731678	0.397975	0.0905592	1.14917	0.580635	0.588954	0.48393	0.592753	0.532056	0.791842	0.289979	0.588679	0.677101	0.555452	0.627561	0.732121	0.397393	0.375634	0.697446	0.273312
AHNAK	0.567674	2.0535	1.14508	1.30038	1.49946	1.32571	1.14239	1.63039	1.11882	0.91118	1.00052	0.888339	0.575616	0.914548	0.516118	0.940385	0.627561	0.804118	0.876536	1.19071	0.412932	0.82365	0.649942	1.14666	0.337524	0.292823	0.574076	0.560678	0.568401	0.975532	0.60788	0.619436	0.333189	0.909099	0.452953	0.652363	0.739389	0.375389	0.5974	0.584757	0.875658	0.0845105	0.655212	0.767824	0.582998	-0.162188	0.55813	0.805206
AHNAK2	-0.629965	-0.436771	-0.733049	-0.436996	0.16308	0.0903828	-0.52262	-0.617911	0.189048	0.519068	0.450717	-0.0916272	0.0087342	0.474825	-0.0273784	-0.17939	-0.0351382	-0.0224277	-0.0455531	-0.481115	-0.0751622	-0.968427	-1.02705	0.950236	0.381757	-0.24184	0.38757	0.0679172	-0.380532	0.286198	0.237605	-0.487141	-0.122097	-0.432399	0.475351	0.0508174	-0.556555	-0.476156	0.0459949	-0.0180854	0.126797	0.111638	-0.0047066	-0.0166215	-0.125747	-0.875833	-0.261949	-0.546146
AHR	1.33749	0.716553	1.07419	1.49656	1.12498	1.11784	1.21376	1.32023	1.61555	1.74325	1.69801	1.8658	1.58707	1.83839	2.04921	1.69369	1.70062	1.16483	1.67554	1.51773	1.78256	1.88645	1.70946	1.64529	1.83014	1.79285	0.96621	2.27446	2.16078	1.63294	1.50428	1.66453	1.66798	2.14026	1.73837	1.99498	1.43105	1.93588	2.10459	1.73546	1.95721	1.41431	0.875923	1.69	1.62673	2.24719	1.72223	1.64529
AHRR	-2.33203	-1.75977	-1.76505	-2.03853	-2.26684	-2.02327	-1.37951	-1.87272	-2.1309	-1.997	-1.99531	-1.97949	-1.60536	-1.84376	-1.49252	-2.16139	-1.98496	-1.74608	-1.99179	-1.60847	-1.62296	-1.30541	-1.83118	-1.65119	-2.17347	-2.29086	-1.9	-1.5309	-1.45425	-1.75332	-2.06067	-1.6443	-1.7546	-1.6443	-2.23899	-1.91658	-2.18782	-2.20218	-2.07765	-1.96117	-1.97605	-2.03853	-1.50839	-2.07765	-1.94813	-1.67029	-1.38156	-1.63686
AHSA1	-1.19289	-1.28706	-1.11574	-1.2166	-1.00321	-1.16744	-1.02356	-0.715808	-1.1124	-1.39972	-1.02387	-1.38304	-1.71321	-1.06964	-1.71189	-1.35024	-1.1631	-0.982936	-1.22441	-2.3489	-1.52478	-1.29831	-1.88194	-1.24169	-0.835651	-0.802153	-0.766067	-1.17807	-1.69574	-1.4462	-0.98002	-2.12914	-1.05735	-1.38851	-0.710017	-1.30485	-0.91079	-1.47771	-1.04701	-1.26601	-1.31531	-0.903976	-1.18313	-0.79985	-1.4218	-0.767273	-1.58212	-1.17331
AHSA2	-0.593189	0.148136	0.278712	0.0361785	-1.19593	-0.16077	-0.167003	-0.4831	-0.290366	-0.589298	-0.64463	0.278755	-0.461244	-0.517126	0.599092	-0.35766	-0.501898	0.300855	-0.112985	0.541111	-0.736806	0.484633	-0.0976281	-1.02705	-0.257472	-0.343769	-0.529196	-0.668894	0.19982	-0.396159	-1.38088	-0.206919	-0.553198	0.590458	-0.386926	-0.570278	-0.686804	-0.355841	-0.712505	-0.802401	-0.0125658	-0.897451	-0.211807	-0.227333	-1.38636	-1.01976	0.461768	0.16755
AHSG	-6.22979	-6.06524	-6.06524	-5.86274	-5.63681	-5.86274	-6.06524	-6.06524	-6.06524	-6.06524	-6.06524	-6.06524	-6.22979	-6.50752	-5.86274	-6.06524	-6.22979	-6.22979	-6.22979	-5.86274	-6.50752	-6.06524	-6.22979	-6.06524	-5.63681	-5.86274	-6.22979	-5.86274	-5.86274	-6.22979	-6.06524	-6.22979	-6.06524	-5.86274	-5.63681	-6.06524	-5.86274	-5.86274	-5.86274	-6.06524	-6.22979	-5.63681	-6.22979	-6.50752	-5.63681	-6.06524	-6.50752	-6.22979
AHSP	-0.117982	0.0795931	-0.142775	0.0155993	-0.118551	-0.186976	-0.118371	-0.429664	-0.118631	-0.482698	-0.309825	-0.120455	0.095482	-0.216423	0.0277182	-0.134516	-0.426395	-0.079109	-0.317415	0.270233	-0.15457	-0.461587	-0.512601	-0.0104691	0.160725	-0.395009	-0.228455	-0.363233	-0.319944	-0.238753	-0.441901	-0.202563	-0.128897	-0.392367	-0.428392	-0.346158	0.0767369	-0.338353	-0.502238	-0.271309	-0.0937746	-0.160516	-0.111779	-0.177653	-0.265403	-0.10279	0.00389028	-0.239297
AICDA	0.294103	0.163784	0.505064	0.253529	0.257263	0.201874	0.287078	0.0429377	0.679301	0.0525104	0.211006	0.00706991	0.194514	0.461426	0.0554858	0.186374	0.298003	0.0931168	0.157346	1.22233	-0.0518399	0.114193	0.232069	-0.000283681	-0.244095	0.387822	0.111671	0.120147	0.618564	-0.0303088	0.143184	0.181594	0.240713	0.0380994	0.0671358	-0.100731	0.437508	0.335716	0.200513	0.351216	0.0566984	-0.0243519	0.172774	0.0762822	-0.0147919	0.0674788	0.167635	0.0252242
AIDA	-0.543253	-0.728391	-0.478698	-0.429182	-0.14947	-0.316309	-0.0700931	-0.110748	-0.564778	-0.729713	-0.453583	-0.797168	-0.596227	-0.394195	-0.717027	-0.687797	-0.747865	-0.661473	-0.436227	-1.09769	-0.675303	-0.590897	-0.629069	-0.620482	-0.837851	-0.491647	-0.538784	-0.569592	-0.636124	-0.709708	-0.717027	-0.738529	-0.612062	-0.621767	-0.713054	-0.76336	-0.346891	-0.790002	-0.465186	-1.02826	-0.57766	-0.696433	-0.327065	-0.723707	-0.387581	-0.513448	-0.556555	-0.248691
AIF1	2.43129	1.64218	2.43022	2.80751	1.90329	2.35779	2.49167	2.09487	2.84527	2.38476	2.8096	1.65544	2.79971	3.0085	1.80645	3.18266	2.08226	2.19205	2.77036	0.930492	2.87222	2.98965	2.63209	1.9177	0.946474	2.73455	2.86289	2.80466	2.7676	1.27507	2.39958	2.54743	2.56085	3.30406	2.10805	2.38476	3.42673	2.01463	2.46335	2.07255	3.03138	1.90561	2.64479	1.36435	2.62243	2.23768	2.51491	3.1552
AIF1L	-0.445498	0.928081	-0.234235	0.734564	1.771	0.861556	-0.705866	0.936978	0.350626	0.174704	-0.481289	0.408609	0.437807	0.108922	0.261306	0.28551	-0.268679	0.206526	0.0144693	-0.658165	-0.51056	0.321588	-0.161898	-0.192487	-0.0730612	-1.06194	-0.43652	-0.0482595	-0.560076	0.554508	-0.273144	-0.0854526	-0.534046	-0.119675	0.313461	0.0961101	-1.16406	-0.368461	0.0965219	-0.563628	-0.271135	0.722077	0.233203	0.131305	-0.444076	-0.141678	-0.678599	0.657237
AIFM1	0.236534	-0.543719	-0.484417	-0.672278	-0.365954	-0.583442	-0.562752	-0.3837	-0.506206	-0.548079	-0.23264	-0.570896	-0.692945	-0.448217	-0.531846	-0.404411	-0.549288	-0.817366	-0.379044	-0.888784	-0.479933	-0.619243	-0.503246	-0.9826	-0.169066	-0.674302	-0.378645	-0.551285	-0.454203	-0.80628	-0.560758	-0.463489	-0.559356	-0.472188	-0.526712	-0.56966	-0.448662	-0.816926	-0.457828	-0.471441	-0.544539	-0.664897	-0.722045	-0.602998	-0.570896	-1.01652	-0.447922	-0.63317
AIFM2	0.749646	0.120326	-0.72237	-0.362183	0.0903483	0.103673	-0.190451	0.472512	-0.493206	-0.176168	-0.094679	-0.0911592	-0.248385	-0.290573	-0.465186	-0.351915	-0.0833399	-0.664703	-0.279544	-0.279007	-0.18615	-0.317415	0.0566635	-0.599231	0.0882965	-0.0517885	-0.0267611	-0.355645	0.0462408	-0.321598	-0.0998475	-0.0701342	-0.453042	-0.316884	-0.381806	-0.141678	0.149842	-0.121471	0.00763533	-0.0954281	-0.0767392	-0.291226	-0.0589486	-0.335353	0.201442	0.265073	0.0366584	-0.59859
AIFM3	-0.146572	-0.269485	-0.0745702	0.0585002	-0.500461	-0.169066	-0.0619285	-0.206986	-0.385406	-0.52863	-0.365059	-0.328457	-0.233626	-0.21844	-0.292644	-0.146369	-0.178984	-0.269384	-0.374322	-0.810641	0.0380521	-0.119286	0.0877486	-0.395081	-0.660939	-0.214311	-0.249548	-0.271002	0.0123295	-0.388899	-0.133458	-0.29005	-0.30448	-0.182408	-0.347052	-0.27351	0.0287905	-0.439048	-0.585329	-0.16574	-0.234135	-0.235661	-0.0319808	-0.478424	0.0739113	-0.504688	-0.00610495	0.183346
AIG1	0.25918	-0.00600851	-0.0775878	0.0714219	0.509251	0.0875828	-0.0300872	0.47618	0.967904	0.993898	0.997485	0.863949	0.607172	0.67993	0.757577	0.600525	1.01839	0.622512	0.835971	0.372609	0.577904	0.596647	0.511059	1.0413	1.28132	0.426305	0.809761	1.10822	0.511717	0.838244	0.679816	0.605596	0.791955	0.518951	0.863048	0.909742	-0.075379	0.35484	1.06495	0.94265	0.890856	0.719859	0.312415	0.953292	0.843677	0.372921	0.398938	0.50393
AIM1	1.95654	0.327593	0.659638	0.511785	0.267217	0.789104	0.913034	0.41213	1.18834	0.902309	1.56576	0.868294	1.30717	1.09665	0.521544	1.06148	0.926032	0.82602	0.932886	1.48333	0.778243	1.29433	1.84068	0.899962	0.805645	1.37138	1.37821	0.817268	1.60684	1.16013	0.917927	1.52383	1.16065	1.08637	0.714636	0.966638	1.64129	0.871254	0.843443	1.56043	0.908486	1.14508	1.15734	0.903024	1.17365	0.415151	1.10204	0.704906
AIM1L	-0.172895	0.884324	-0.535898	-0.552549	-0.470454	-0.194941	-0.651422	-0.75008	-0.327763	-0.225944	-0.138253	0.176544	-0.281451	-0.316498	-0.0970397	-0.071224	-0.269577	-0.320542	-0.506962	0.063826	0.104983	-0.645645	-0.00659028	0.218334	-0.198034	-0.00888333	-0.0530309	-0.336713	-0.228695	-0.0675764	0.116958	-0.372237	-0.365833	-0.092075	-0.337049	-0.0267038	-0.454892	-0.163107	-0.0398573	-0.062742	-0.00451788	-0.481626	-0.483371	-0.257285	-0.114204	-0.623889	0.183103	-0.473213
AIM2	0.584757	-0.301241	0.683031	0.643158	0.906127	0.204352	1.64715	0.685753	1.57214	2.34291	1.80645	1.21242	2.12185	1.32023	1.34958	2.00519	1.78256	1.13682	1.44597	4.00408	0.870963	1.57442	0.486689	0.947685	0.308593	1.88107	1.10521	1.56439	1.59836	2.05722	1.74809	2.47693	2.82695	1.51493	1.11529	1.02936	2.47693	2.9929	1.31146	2.16078	1.8102	0.946618	0.995038	0.521009	2.03568	1.16828	2.89074	1.45446
AIMP1	-0.503562	-0.59138	-0.309377	-0.302095	-0.405927	-0.386926	-0.298269	-0.602398	-0.417051	-0.483371	-0.567863	-0.81845	-0.796107	-0.70352	-0.775828	-0.700331	-0.42016	-0.23725	-0.436373	-0.944209	-0.527545	-0.797267	-0.465642	-0.482074	-0.877657	-0.435723	-0.605779	-0.473927	-0.681415	-0.385406	-0.375818	-0.638836	-0.61561	-0.783135	-0.291542	-0.816139	-0.255027	-0.662703	-0.526712	-0.800317	-0.520601	-0.323506	-0.693151	-0.466784	-0.626021	-0.617671	-0.434918	-0.574394
AIMP2	-1.34337	-1.53712	-1.97068	-1.63784	-1.51177	-1.57859	-1.62189	-1.51892	-1.79029	-1.91494	-1.78275	-1.74376	-2.13576	-1.88675	-2.04041	-2.07557	-2.04538	-2.35125	-1.86709	-1.7091	-1.91335	-2.17812	-1.89846	-2.04371	-1.9082	-1.48678	-2.08584	-2.04215	-2.12021	-1.85626	-1.9642	-1.7992	-2.18782	-1.97394	-1.80904	-1.79664	-1.41466	-1.91774	-2.07557	-1.65725	-2.13915	-1.69396	-1.6306	-2.18782	-1.94688	-1.70695	-1.74666	-1.91774
AIP	-0.0499604	-0.0109604	-0.192376	-0.00975573	-0.047195	0.142211	0.0273172	-0.329	-0.132254	-0.055574	-0.186881	-0.236356	-0.358359	-0.133008	-0.177694	0.0213738	-0.481556	0.0465566	0.00205885	-0.284708	-0.305092	-0.322399	-0.174284	-0.26054	-0.371029	-0.295269	-0.455541	-0.201781	-0.461182	-0.343821	-0.151521	-0.328637	-0.32727	-0.0713406	-0.178419	-0.311238	-0.0975469	-0.223303	-0.127488	-0.419521	-0.14653	-0.503026	-0.0883807	-0.38247	-0.207274	0.233657	-0.356562	-0.0689358
AIPL1	0.0670361	0.0514514	0.100608	0.0693913	0.165786	0.137785	0.180414	-0.0704619	0.0609927	0.022341	0.105486	-0.0524405	0.0280351	-0.00391259	0.0292499	0.04674	0.125363	0.0171316	-0.0645918	0.104568	-0.0337213	0.179597	0.053397	0.0480936	-0.0408911	0.0760437	-0.00659028	0.0462035	-0.0496674	0.0474392	0.0184007	0.110479	-0.0484053	0.0071566	-0.0481278	0.071621	0.120746	-0.0514076	-0.0578372	0.0427618	0.0809983	0.15691	0.150662	0.0121458	0.00936135	0.0318988	-0.0126368	0.24681
AIRE	0.1807	0.0648052	-0.00624809	0.119449	0.107875	-0.00822931	0.098633	0.189639	0.127893	0.0881752	0.0599701	0.154217	0.0740576	0.0191165	0.203852	0.142281	0.274155	-0.0510717	0.0401859	0.471323	0.0432781	0.250985	0.0125717	0.236107	0.238076	0.0233248	0.0181174	-0.0149012	0.119962	0.0809177	0.22324	0.311256	-0.0192868	0.162308	0.111841	0.101083	0.190692	0.314547	-0.0133201	0.164928	0.240393	0.0743477	0.0873948	0.0316425	0.147368	0.159684	0.214945	0.164169
AJAP1	-2.87889	-2.50969	-1.48379	-2.49136	-2.64609	-1.5746	-2.37745	-1.17132	-3.06199	-3.12121	-2.9026	-3.3279	-3.12121	-3.47246	-2.73812	-2.82011	-3.39128	-3.12121	-3.19283	-2.43449	-3.25367	-3.04245	-3.44313	-1.99179	-2.12021	-2.93174	-2.74284	-3.03309	-2.99034	-2.67239	-2.9026	-2.94137	-2.78421	-2.84684	-2.19703	-2.85306	-3.32139	-2.93174	-3.44313	-2.68873	-2.87374	-2.95869	-3.46749	-3.13454	-3.06662	-3.06199	-3.04691	-3.25367
AJUBA	-0.914336	0.530605	-1.3182	-0.969057	-0.292505	-0.263221	-0.694291	-0.556404	-0.623285	-0.7528	-1.05129	-0.355841	-1.66336	-0.110273	-0.896437	-0.627127	-0.684575	-0.272805	-1.07041	-2.35383	-0.539325	-2.13649	-0.690358	-1.32292	-0.664897	-0.772315	-0.552924	-1.40162	-1.0677	-1.08951	-0.166473	-1.32854	-1.74798	-1.09063	-1.36894	-1.71423	-1.30541	-1.997	-0.912867	-0.705976	-1.18389	-1.51414	-0.847361	-0.684423	-2.0055	-1.47685	-1.23332	-0.56318
AK1	2.09171	1.85018	1.65711	1.5945	0.796604	1.9661	1.54068	1.74917	1.18786	0.609679	1.02899	1.14508	1.21478	0.977175	0.77001	0.974	0.87037	0.459381	1.2729	0.622774	1.32023	0.8476	1.89504	0.222536	0.540595	1.04211	0.784426	0.525447	0.721851	0.833762	1.15395	1.21404	0.22943	0.665008	0.638113	0.565586	1.16065	0.47293	0.826304	0.645082	0.899552	0.692682	1.26689	0.635838	1.04293	0.892051	1.32023	1.0355
AK2	-1.24518	-1.30644	-1.41333	-1.47924	-1.22801	-1.18332	-1.1997	-1.26557	-1.20697	-1.29516	-1.27635	-1.14581	-1.18174	-1.20182	-1.33014	-1.35395	-1.12199	-1.09385	-1.17042	-1.03898	-1.21216	-1.21216	-1.19423	-1.02233	-1.00889	-1.32565	-1.02895	-1.16406	-1.11997	-1.47589	-1.19252	-0.983819	-1.31865	-1.43283	-1.23285	-1.25195	-0.897094	-1.37622	-1.18332	-0.99786	-1.43769	-0.944831	-1.37901	-1.18767	-1.37396	-0.907508	-1.15752	-1.11469
AK3	0.422002	0.426947	0.592532	0.375311	0.375944	0.265461	0.495001	0.0933201	0.468305	0.365086	0.629773	0.673098	0.0417424	0.501693	0.427883	0.258204	0.29726	0.0631097	-0.166018	0.556023	0.34681	0.0955821	0.314199	0.129307	0.131305	0.397023	0.172485	0.118799	-0.0425056	0.620139	0.656124	0.184976	-0.101827	0.0516283	0.454453	0.716553	0.246287	0.377751	0.339842	0.348358	0.268944	0.187435	0.361098	-0.00972908	0.618646	0.284459	0.440257	-0.0143123
AK4	-2.00405	-2.11771	-2.12021	-2.2442	-2.05494	-2.18044	-2.01969	-2.34653	-2.06444	-1.21081	-1.79546	-1.52232	-1.98295	-1.46775	-1.57136	-2.27293	-1.6694	-1.57627	-1.72675	-0.941547	-2.28809	-1.98135	-2.20949	-1.54798	-1.25298	-2.29632	-1.22931	-1.69103	-1.67139	-1.6694	-1.94688	-1.96117	-1.84127	-1.80165	-1.35739	-1.53344	-1.32317	-1.59376	-1.36586	-1.38028	-1.96919	-1.19782	-2.07329	-1.58212	-1.7403	-1.74177	-1.25711	-2.1309
AK5	-0.854239	-0.862348	-0.821749	-0.771119	-0.776834	-0.841357	-0.776368	-0.933446	-0.534319	-0.607318	-0.878155	-0.905285	-0.590472	-0.626213	-0.857643	-0.766872	-0.704792	-0.630515	-0.927338	-0.461992	-0.880198	-0.605522	-0.401663	-0.853161	-0.991525	-0.976372	0.0254224	-0.651422	-0.562049	-0.872152	-0.885004	-0.756021	-0.0777263	-0.546769	-0.647186	-0.477201	-0.680478	-0.681615	-0.83912	-0.571256	-0.677899	-0.741472	0.0024559	-0.662027	-1.05032	-0.607318	-0.580777	-0.513774
AK7	-0.0964854	-0.484282	1.29928	-0.613839	0.134472	0.245866	0.444474	-0.455219	0.307255	0.0945054	-0.68297	0.789228	-0.153561	-0.546314	0.361098	-0.592067	1.87618	2.37597	-0.363475	-0.518212	-0.377035	-0.969953	-0.588103	1.04793	2.76467	0.334761	2.19779	0.711308	-0.34776	1.89119	1.21242	-0.388668	1.55481	-0.040974	2.063	0.121529	-0.515213	0.569425	0.855269	1.76574	-0.591865	1.82543	-1.1124	2.18587	-0.56693	0.0828094	0.177768	-0.680778
AK8	0.265981	0.210784	0.862278	0.162279	0.188685	0.407429	0.424538	0.195448	0.649942	0.364636	0.201227	0.689807	0.20626	-0.00682894	0.500639	-0.0851717	1.20167	0.947339	0.246891	0.112038	0.319455	0.249939	0.305755	0.778493	1.39736	0.395809	1.31021	0.741636	0.307093	0.682555	0.887699	0.0261383	0.916679	0.33152	1.45565	0.335878	0.0072184	0.496111	0.600435	0.929989	0.0979493	1.22911	0.124217	1.42944	0.0840043	0.468466	0.500639	0.0380994
AKAP1	0.831819	0.75504	0.748992	0.603023	0.151958	0.530256	0.908486	0.322238	0.630255	0.238762	0.436761	0.884506	0.359657	-0.223013	0.201756	0.191584	0.45773	0.442335	0.455381	0.797417	-0.19924	-0.222833	0.888712	-0.0567085	0.455381	-0.0343951	0.275793	0.0567333	0.232189	0.168084	0.4963	0.444101	-0.452411	0.00444957	0.133614	0.0894116	-0.1822	0.0482413	0.156019	0.86426	-0.200501	-0.00848757	0.182507	0.679703	-0.00917569	-0.561784	0.323745	-0.390208
AKAP10	0.225471	0.498112	0.6782	0.0493392	0.243476	-0.261223	0.576032	0.302263	-0.0247962	0.490503	0.83278	0.0407125	0.233248	0.0725216	0.282395	0.29071	-0.190588	0.317614	0.671088	0.0176552	0.400909	0.562433	-0.22744	-0.0696484	0.154153	0.0910333	-0.096238	0.328826	0.224302	0.0179165	0.299802	0.0757804	0.298545	0.140707	0.367458	0.383241	0.318321	-0.0493832	-0.0151756	0.0743694	-0.201826	0.128124	0.431778	0.296516	0.129896	-0.587094	-0.104369	1.01632
AKAP11	0.113694	0.746497	0.703132	0.931374	0.554508	0.607999	0.514269	0.74442	0.571207	0.536289	0.698958	0.598926	0.214723	0.688837	0.4888	0.678621	0.407205	0.820933	0.763655	0.387247	0.250334	0.342681	0.219162	0.237236	0.124372	0.431993	0.147259	0.580556	0.216877	0.219571	0.164552	0.289877	0.260048	0.715128	0.337524	0.188629	0.409089	0.451912	0.199072	0.0363771	0.45282	0.130016	0.433111	0.463664	0.109783	-0.0852417	0.263784	0.663959
AKAP12	0.0354694	0.529716	0.579088	1.04293	0.823344	0.502691	0.79072	1.29491	0.242371	1.247	0.701214	0.488674	1.15075	1.53473	0.414113	-0.0703593	0.737315	0.788545	0.53294	1.95028	0.568165	1.50314	1.09802	2.20921	1.22994	0.573704	0.473722	1.09505	0.831505	1.20356	0.79972	0.940385	1.39758	0.750673	0.858431	1.69095	1.33391	1.44419	1.09898	0.208163	1.60626	0.970376	1.25982	1.26284	1.38081	1.09422	0.540148	0.890183
AKAP13	2.88787	2.79382	2.74769	2.72629	2.48865	2.73455	2.94198	2.67848	2.41035	1.92434	2.43811	2.31769	2.59656	2.1949	2.09776	2.41035	1.96871	1.89372	2.38656	3.21959	2.16078	2.7214	3.1552	2.35391	1.72695	2.47459	1.86781	2.02556	2.65332	2.19205	2.05016	3.21302	2.0343	2.21728	1.54068	2.30187	2.44962	2.20255	1.91552	2.12185	2.55305	1.79475	2.62032	1.94212	2.39225	2.07931	2.65604	2.37068
AKAP14	1.68279	0.180737	3.27339	0.674953	1.60475	1.63439	2.14437	0.0816798	2.47459	2.1965	0.685269	2.73969	1.771	0.866491	2.55971	1.11332	4.17533	4.77923	0.952152	0.555364	1.41603	0.332108	0.428449	3.14542	4.9549	2.62981	4.68776	3.13439	1.24581	3.89396	3.42673	0.82759	3.62071	1.78046	4.89336	2.18724	0.521402	2.56198	3.048	3.96094	0.0804186	4.44964	0.218334	4.51167	1.11697	2.24454	2.1117	0.329215
AKAP17A	0.162247	0.289979	0.492627	0.615066	-0.30254	0.429311	0.460321	0.191232	0.391682	0.118526	-0.120392	0.52452	0.221819	0.098534	0.850808	0.305755	0.194758	0.433158	0.405078	1.55959	0.307689	0.605148	0.432917	0.188209	0.0790007	0.762723	-0.381059	-0.137536	0.673482	0.202009	-0.0602359	0.649193	0.432338	0.385003	0.358113	0.378969	0.461565	0.955616	-0.0772892	0.214351	-0.424357	0.256515	0.698536	0.267584	0.0840568	0.595321	1.02026	0.613861
AKAP2	-0.0124665	1.55195	0.628729	0.930791	1.1321	1.27664	1.5285	1.29433	0.65637	0.0109714	0.62023	-0.0184759	0.0846446	0.993158	0.220052	0.479357	0.0106589	0.108104	0.32084	0.828311	0.310638	1.3281	0.539821	0.552968	0.03235	0.680753	-0.204752	0.123779	0.130282	-0.0352819	0.190741	0.210897	0.385707	0.687425	-0.0787257	0.60544	0.77745	0.667305	0.389313	-0.621491	0.780911	0.17434	0.890856	-0.00956632	0.367645	0.977815	-0.137321	0.765866
AKAP3	-0.17379	-0.201626	-0.129805	-0.00874632	-0.345644	0.22593	-0.214471	-0.247507	0.0306985	-0.0619898	-0.320352	0.00494887	-0.290877	0.20397	-0.360996	0.0118932	0.0201372	-0.246836	-0.0908955	-0.0486365	-0.092733	-0.340965	-0.0291809	-0.0917846	-0.05037	0.164138	0.0730999	-0.233307	-0.117735	0.107899	0.00219236	-0.307751	-0.112565	-0.248691	-0.0962759	-0.235718	0.0308694	-0.299584	-0.123055	0.0445344	-0.113019	-0.179462	-0.422271	-0.178751	-0.0376452	0.106037	-0.132342	-0.0804351
AKAP4	-0.267032	0.184803	0.131718	-0.125357	-0.232987	0.188209	-0.00113915	0.0756507	-0.097326	-0.204837	-0.0255865	0.0591814	-0.178137	-0.00194531	-0.077803	0.00360521	-0.0618924	0.109604	-0.110511	0.0776449	0.0495365	-0.0729375	-0.0108418	0.0643576	-0.0158361	-0.0786419	0.0603243	-0.074603	0.0766517	0.114941	0.0804451	-0.0420139	-0.158869	-0.0424573	-0.109063	-0.0959272	-0.0819925	0.16405	0.0504024	-0.265818	-0.286101	-0.167483	0.214896	-0.060596	0.0392559	0.243724	-0.108822	0.00661953
AKAP5	-0.279499	-0.259657	-0.164597	-0.218681	-0.293414	-0.26173	-0.109063	-0.0194957	-0.264832	-0.180993	0.112419	-0.293127	-0.24579	-0.0617932	-0.329055	-0.0768747	-0.240686	0.0665333	-0.321745	-0.165821	-0.110778	-0.209416	0.012916	-0.197279	0.00502483	-0.163158	-0.0449795	-0.0929621	-0.179622	-0.231056	-0.175712	-0.220484	-0.155532	0.0411151	-0.0905173	0.0934709	-0.125077	-0.0952215	-0.306339	-0.0329201	-0.0386839	-0.387129	0.0581701	-0.133089	-0.185072	0.027866	-0.0500242	-0.314012
AKAP6	0.0371049	0.118078	0.147404	0.0316425	0.00733854	0.0872549	0.00629835	0.148506	0.181944	0.159567	0.0994427	0.143752	0.112926	0.00256937	0.25504	0.128898	0.223552	0.0844667	0.205091	0.152319	-0.0247667	0.184767	0.163929	0.249939	0.272532	0.0942344	0.276092	0.196706	-0.00878592	0.141552	0.20196	0.0585002	0.0178837	0.0211354	0.162247	-0.0282059	0.0211354	0.0352979	0.0334089	0.135491	0.195055	0.135385	0.0944685	0.219197	-0.041947	0.0186673	0.0829444	0.0621952
AKAP7	0.472001	0.167041	0.862728	0.453414	0.156114	0.204082	0.446011	0.352812	0.698725	0.129076	0.184628	0.291771	0.181424	0.370987	0.0189365	0.463664	0.520372	0.130016	0.403438	-0.447107	0.382411	-0.278135	-0.273705	-0.142234	-0.126994	0.250985	0.0922178	0.354406	0.0416549	0.521219	0.764998	-0.129947	0.158464	0.00505026	0.379217	0.0344807	0.617719	0.191392	0.170924	0.554819	0.187218	0.0184007	-0.267084	0.2829	0.669504	-0.223839	0.225676	0.100435
AKAP8	-0.353297	-0.499682	-0.880198	-0.581561	-0.641368	-0.705783	-0.590967	-0.552924	-0.668519	-0.86847	-0.585119	-0.668179	-0.28196	-0.917342	-0.457561	-0.891075	-0.806524	-0.810204	-0.582372	0.539557	-0.584419	-0.124133	-0.309312	0.074626	-0.4831	-0.558417	-0.887761	-0.650945	-0.423882	-0.689855	-0.808191	-0.193118	-0.281861	-0.716523	-0.685555	-0.0917507	-0.168303	-0.0326592	-0.712278	-0.588594	-0.329	-0.601468	-0.479401	-0.481863	-0.116379	-0.361473	-0.339591	-0.74081
AKAP8L	-0.544795	-0.196095	-0.202303	-0.193533	-0.770188	-0.451863	-0.494136	-0.250431	-0.549814	-0.85294	-0.673944	-0.623285	-0.413701	-0.835415	-0.260199	-0.432918	-1.08059	-0.309709	-0.317991	-0.419094	-0.850259	-0.13611	-0.358906	-0.577472	-0.342082	-0.856234	-0.730123	-0.722175	-0.431436	-1.00926	-1.00143	-0.450069	-0.752342	-0.144835	-0.586748	-0.812466	-0.713927	-0.728864	-0.756517	-0.891315	-0.574574	-0.81314	-0.528701	-0.286304	-0.809765	-0.463206	-0.387436	-0.604379
AKAP9	0.118742	0.381878	0.590264	0.415596	0.259689	0.616523	0.604347	0.395342	0.483498	0.317793	0.396286	0.461706	0.283576	0.334822	0.457374	0.403438	0.366345	0.700772	0.315223	0.222697	0.233734	0.266564	0.457056	0.33049	0.361602	0.390269	0.327692	0.327298	0.202499	0.354406	0.493626	0.0880087	0.484401	0.305066	0.369271	0.318507	0.383181	0.509437	0.226709	0.417607	0.146339	0.288026	0.182439	0.679514	0.192555	-0.0532273	0.253574	0.549114
AKD1	0.443589	0.613301	1.3281	0.628325	0.767256	0.700326	1.02026	0.622224	1.00805	0.693924	0.521219	0.935759	0.413367	0.526912	0.909455	0.681449	1.32304	1.74917	0.568401	0.0942344	0.480982	0.35798	0.410263	0.820933	1.55959	0.837347	1.20411	0.820933	0.295076	1.09898	0.847368	0.279153	1.0372	0.902857	1.59379	0.649703	0.418011	0.689807	0.601301	1.40918	0.239743	1.46513	0.387432	1.69507	0.295184	0.0645586	0.646309	0.552605
AKIP1	-0.385264	-0.160983	-0.336212	-0.42183	-0.405345	-0.474413	-0.353422	-0.382015	-0.303438	-0.358906	-0.245544	-0.350381	-0.612062	-0.354519	-0.369653	-0.15382	-0.716649	-0.525904	-0.359931	-0.981464	-0.399855	-0.566323	-0.558021	-0.520746	-0.562908	-0.474633	-0.456788	-0.321677	-0.456934	-0.628905	-0.228041	-0.582568	-0.676047	-0.543516	-0.292589	-0.426109	-0.585329	-0.636299	-0.317629	-0.590691	-0.493598	-0.755129	-0.34091	-0.735371	-0.333161	-0.324746	-0.516375	-0.174505
AKIRIN1	-0.288969	-0.536383	-0.859577	-0.962924	-0.882925	-0.767694	-0.652181	-0.583591	-1.04022	-0.831373	-0.950101	-0.825549	-0.780765	-1.21801	-1.06405	-1.07688	-0.694059	-1.20073	-1.01443	-0.764765	-0.538369	-0.295166	-0.780765	-0.126919	-0.713811	-0.340412	-0.710859	-0.623285	-0.850946	-0.545626	-0.966098	-0.985621	-0.41447	-0.782377	-0.642251	-0.115268	-0.034372	-0.337242	-1.20401	-0.794456	-0.80126	-0.464611	-0.210526	-0.530857	-0.437489	-0.390697	-0.585329	-0.950674
AKIRIN2	0.703234	0.520603	0.748694	0.739658	0.429167	0.613111	0.811395	0.776931	0.497746	0.323251	0.441806	0.171697	0.466757	0.517807	0.135323	0.407205	0.258943	0.105673	0.288026	0.764998	0.545373	0.750673	0.516967	0.560766	0.0525722	0.783285	0.512288	0.327972	0.701894	0.506962	0.370735	0.624957	0.376832	0.401486	0.233734	0.493152	0.78408	0.545186	0.287925	0.357598	0.370735	0.417368	0.715128	0.0663426	0.596805	0.546722	0.584256	0.525858
AKIRIN2-AS1	0.508507	0.841194	0.590076	0.518067	0.240932	0.562825	1.01506	0.753214	0.113812	0.124333	0.0889962	-0.00151563	0.327236	0.108141	0.166293	0.419991	-0.00882552	0.0433438	0.190276	0.46046	-0.0617932	0.659638	0.203613	0.0062217	-0.400653	0.38249	-0.330071	0.139334	0.371113	0.385211	0.130868	0.269719	0.0911702	0.0364977	-0.271478	0.342582	0.891645	0.243326	-0.235562	-0.153601	0.157875	0.0250513	0.622601	-0.260926	0.27585	-0.0620238	0.433585	0.311256
AKNA	-0.014406	0.0337236	0.420689	0.337401	0.107566	0.26797	0.115277	0.168197	0.217694	0.121933	0.167877	0.0249281	0.34549	0.153988	0.327692	0.451587	-0.0183972	0.315107	0.241346	0.690701	0.141231	0.32534	0.123357	0.25504	0.144471	0.318789	-0.0183972	0.510479	0.0798901	-0.0847724	-0.070645	0.126822	0.484557	0.448547	0.23435	0.339103	0.435731	0.493626	0.13049	0.00294983	0.379762	0.130626	0.445423	0.457212	0.172264	0.39393	0.266174	0.402524
AKNAD1	0.00890156	-0.0554684	-0.0943733	0.0908207	-0.0705385	0.136212	0.126114	-0.0751622	0.029094	0.0492609	0.0444672	0.0193516	0.0225215	0.0729663	0.0465566	-0.0326592	-0.0841132	-0.0794887	-0.0213456	0.14001	0.10404	-0.0248592	0.149924	0.0563499	0.00737422	-0.0275736	-0.0256955	0.0814343	0.248127	0.129778	0.0549837	0.0420825	0.043405	-0.00142634	0.0328112	-0.147074	0.0944685	-0.0802001	-0.0867337	0.0504642	-0.266755	0.0686227	0.0203382	0.00597778	-0.0558005	-0.0503077	0.0579144	0.150639
AKR1A1	0.443847	-0.390988	-0.334322	-0.32276	0.236107	-0.176982	0.0528257	0.163929	0.120873	0.254456	0.360113	-0.120795	-0.111327	0.037872	-0.155532	0.199292	0.0944191	-0.269577	0.0310117	-0.576882	0.221688	-0.0314969	-0.226345	-0.152247	-0.0290545	0.0517234	0.343894	0.252398	0.00239101	-0.288005	0.40601	-0.295011	0.321797	-0.0917507	0.150811	0.0917378	0.653502	-0.136585	0.117694	0.189136	0.0778135	0.119491	-0.165419	-0.0731641	0.229002	0.00239101	0.0662226	-0.0924564
AKR1B1	0.162438	-1.28452	-0.650253	-0.817148	-1.00907	-0.824998	-0.79985	-0.478204	-1.03347	-0.979137	-0.846331	-1.52478	-1.22886	-0.949157	-1.29672	-0.774215	-1.24821	-1.18947	-1.01976	-2.12021	-0.910984	-0.916249	-1.6386	-0.981976	-1.56703	-0.876454	-1.08433	-0.940072	-0.963428	-1.12762	-1.15627	-1.1587	-1.12957	-0.856091	-1.09631	-1.38088	-0.852351	-1.38821	-1.07459	-1.52561	-0.959876	-1.40498	-1.11469	-1.32364	-0.939741	-1.37466	-1.04488	-0.94327
AKR1B10	-1.83971	-2.49914	-2.5334	-2.55416	-2.43449	-2.57161	-2.43449	-2.1244	-2.16691	-2.04041	-2.60945	-1.50732	-2.16956	-2.31242	-2.49136	-2.71548	-2.25489	-2.57161	-2.79847	-2.20721	-2.47856	-2.81099	-1.53422	-0.743258	-0.137983	-2.77291	-0.972258	-1.54622	-2.52902	-0.490396	-1.65914	-2.75885	-1.88194	-2.88971	-1.79262	-1.91335	-2.82616	-2.15708	-1.94044	-1.17507	-2.46868	-0.449743	-2.60945	-1.78398	-2.48839	-2.62978	-2.40073	-2.65844
AKR1C1	0.670388	0.0371935	0.298642	-0.16452	0.243777	-0.0926887	0.411419	0.50393	-0.265403	-0.0481576	-0.852194	-0.702707	-0.570624	-0.0837196	-0.676539	-0.552688	-0.203894	-0.460081	-0.650641	-0.542189	-0.68266	-0.81845	-0.667061	0.602655	0.903284	-0.421233	-0.148636	0.0810835	-0.91761	0.620762	-0.127984	-0.827607	-0.38491	-0.806143	0.0851839	0.186131	-1.13014	-0.287881	-0.165706	-0.279544	-1.02165	0.127184	-0.528014	-0.0655019	-0.32488	-0.711905	-0.655614	-0.76317
AKR1C3	1.1311	1.9524	0.717216	0.911558	0.784926	1.2351	1.4699	2.17665	0.0646182	-0.114987	-0.163321	-0.360285	-0.714992	0.517807	-0.387581	0.169431	-0.0322911	0.28882	-0.0989431	-0.959084	0.178343	-0.408826	-0.360926	0.614857	1.20878	0.260232	0.418452	0.371414	-0.758141	0.971223	0.345379	-0.761432	-0.139009	-0.191089	0.447087	0.400467	-1.12396	-0.218995	0.207415	-0.0366681	-0.272371	0.649942	-0.0442616	0.163929	-0.267566	0.24863	-0.576882	0.537587
AKR1C4	0.335382	0.226283	0.1777	0.142441	0.202444	0.136051	0.248451	0.250916	0.0293078	0.122055	0.218831	0.221551	-0.111033	0.290627	0.30036	0.305267	0.164712	-0.0656043	0.0876801	0.0801876	0.110581	0.262873	-0.00928368	0.262023	0.287355	0.0825431	0.0688802	0.0970349	0.294513	0.177268	0.0492609	0.251538	-0.0649838	0.12101	-0.003398	-0.0645148	0.184767	0.266174	-0.236521	0.132864	0.116857	0.254456	0.205724	0.0137955	0.157939	-0.0682309	0.258943	0.210969
AKR1D1	-0.272488	-0.173528	-0.151445	-0.152881	-0.36542	-0.288969	-0.111525	-0.168838	-0.0689358	0.0406561	-0.169403	-0.167669	-0.148434	-0.265711	-0.247603	-0.313781	-0.325461	-0.311022	-0.197632	-0.0673453	-0.160983	-0.022013	-0.118514	-0.309194	-0.306861	-0.0150372	-0.201541	-0.047195	-0.111864	-0.16339	-0.0735786	-0.101195	0.0373448	-0.338095	-0.465516	-0.263928	-0.226345	-0.271604	-0.191469	-0.0918184	-0.0579082	-0.356888	-0.203	-0.298615	-0.252037	-0.190451	-0.126382	-0.0236122
AKR1E2	-0.0821142	-0.245458	-0.292757	-0.257472	0.0149403	-0.300304	-0.278296	-0.369398	-0.328165	-0.313296	-0.396159	-0.359703	-0.104342	-0.186554	-0.152842	-0.0817038	-0.188304	-0.279265	-0.192487	0.0344183	0.0185835	-0.369653	-0.434347	-0.423376	-0.356939	0.108981	-0.121983	-0.157147	-0.0963619	-0.116155	-0.263047	0.229002	0.228047	-0.177175	-0.206488	-0.22666	-0.0433661	-0.0996071	-0.281046	-0.124133	-0.359931	-0.301414	-0.169026	-0.300012	-0.203894	-0.143311	-0.381315	-0.16374
AKR7A2	-0.108795	-0.554562	-0.419593	-0.537111	-0.456721	-0.410815	-0.514331	-0.579872	-0.352731	-0.230443	-0.257566	-0.311597	-0.426241	-0.194837	-0.206612	-0.299178	-0.452411	-0.04238	-0.171922	-1.12909	-0.485609	-0.501349	-0.632859	-0.52474	-0.156843	-0.602109	-0.0940688	-0.260885	-0.388668	-0.79836	-0.265606	-0.754899	-0.554113	-0.33305	-0.0612469	-0.504688	-0.677378	-0.516979	-0.083633	-0.479461	-0.316371	-0.193271	-0.41605	-0.0738834	-0.216344	-0.194595	-0.721137	-0.49294
AKR7A2P1	-0.128636	-0.626213	-0.639011	-0.69132	-0.552118	-0.672191	-0.747468	-0.639889	-0.506072	-0.493206	-0.458651	-0.378827	-0.542518	-0.395784	-0.544037	-0.554775	-0.38064	-0.187931	-0.449016	-0.917757	-0.509799	-0.718678	-0.741979	-0.52768	-0.303195	-0.889322	-0.42478	-0.404886	-0.687797	-0.76317	-0.271253	-0.991774	-0.519377	-0.635918	-0.200339	-0.718561	-0.654132	-0.710669	-0.229633	-0.535394	-0.254526	-0.297067	-0.596568	-0.44096	-0.320102	-0.279842	-0.887156	-0.613311
AKR7A3	-0.186976	-0.70072	-0.651057	-0.668894	-0.53398	-0.494136	-0.632505	-0.655448	-0.460985	-0.344718	-0.519377	-0.383802	-0.498825	-0.35732	-0.431712	-0.481289	-0.59763	-0.343978	-0.371203	-1.02471	-0.56686	-0.788623	-0.752125	-0.628905	-0.435199	-0.698014	-0.298723	-0.448484	-0.626486	-0.661299	-0.326891	-1.06074	-0.408098	-0.550369	-0.21749	-0.590472	-0.792661	-0.57807	-0.305194	-0.577889	-0.539932	-0.275704	-0.565127	-0.290258	-0.22666	-0.427985	-0.877886	-0.679096
AKR7L	0.419911	-0.437365	-0.286052	-0.428837	-0.198772	-0.384224	-0.350946	-0.389333	-0.179293	-0.0703593	0.0340742	-0.0381783	-0.351461	-0.0991932	-0.0172559	-0.145751	-0.342406	0.765751	-0.0430859	-0.621924	-0.290366	-0.374786	-0.396536	-0.147421	-0.0244231	-0.340092	0.097186	-0.0112076	-0.240254	-0.476516	0.212172	-0.491527	-0.3047	-0.108046	0.161638	-0.227889	-0.456274	-0.50428	0.00680712	-0.24745	-0.184043	0.0324572	-0.369203	-0.0254284	0.0359313	-0.265349	-0.479648	-0.405126
AKT1	-0.678302	-0.676804	-0.801465	-0.471286	-0.757926	-0.75054	-0.827499	-0.755782	-0.802577	-0.920391	-0.894516	-0.997332	-0.747666	-0.901049	-1.11469	-0.876821	-0.900444	-1.03109	-0.910057	-0.905586	-0.622807	-0.853279	-0.755129	-0.806143	-0.925331	-0.842944	-0.837433	-0.910057	-0.792372	-0.856859	-0.785515	-0.880336	-0.967756	-0.968427	-0.959639	-0.888784	-0.639533	-0.926843	-0.881005	-0.850695	-0.821253	-0.912478	-0.71539	-0.921065	-0.72992	-0.371148	-0.935866	-0.645472
AKT1S1	-0.894652	-0.935754	-1.25345	-1.0218	-1.08121	-0.865577	-1.14314	-0.841644	-1.34499	-1.09979	-1.09564	-1.1086	-1.15213	-0.928269	-1.1709	-1.08361	-1.24031	-1.21997	-1.15594	-1.30938	-0.883052	-1.32745	-0.884033	-0.817366	-1.07356	-1.27745	-0.915657	-1.04869	-0.720733	-1.12181	-1.16185	-1.14693	-1.1543	-1.02117	-1.16702	-1.09488	-0.952014	-1.31921	-0.798616	-1.12073	-0.99752	-1.14675	-1.09331	-1.02045	-0.984673	-0.43773	-1.1406	-1.12957
AKT2	-0.00737535	-0.265711	-0.151191	-0.120795	-0.161898	-0.151276	-0.322929	-0.560584	-0.0489007	-0.107973	-0.410737	-0.0232734	0.110873	-0.107168	-0.116551	-0.101486	-0.104473	-0.0724662	-0.0406901	-0.0417387	-0.00273385	-0.305038	0.0767608	-0.156696	-0.217895	-0.250431	-0.238657	-0.275038	0.0137465	-0.272695	-0.00737535	-0.160296	-0.151276	-0.172268	-0.18605	-0.375035	-0.0565698	-0.0380927	-0.153888	-0.122319	-0.166926	-0.27588	-0.0870753	-0.0236122	0.0368998	0.234113	-0.0650679	-0.0399285
AKT3	-0.0184505	0.721762	0.556885	0.564719	0.866626	0.607695	0.467248	0.441739	0.326735	0.341661	0.327593	0.102613	0.184803	0.419444	0.50393	0.392688	0.0960361	0.293335	0.336912	0.217393	0.0712078	0.461362	-0.0253988	0.395959	0.321906	0.206177	-0.00538993	0.43722	0.268576	0.519699	0.0144193	0.24242	0.0863461	0.516272	0.269891	0.0778135	0.107597	0.151093	0.401984	-0.226834	0.45848	0.361602	0.422426	0.134029	0.0987941	0.449802	0.0324204	0.590458
AKTIP	0.193066	0.218881	0.402451	0.369271	0.825733	0.419757	0.544806	1.07329	0.45773	0.329262	0.349416	0.086303	0.117027	0.520116	0.0300103	0.171499	0.230314	0.309234	0.353936	-0.531925	0.207538	0.00857014	-0.203444	0.266274	0.21522	0.284659	0.494811	0.557959	-0.0138988	0.2119	0.405205	-0.273144	0.204082	0.27491	0.646108	0.149962	0.351555	0.209528	0.515919	-0.0886629	0.220137	0.278243	0.383666	0.340776	0.472201	0.218881	-0.209915	0.33881
ALAD	-0.014766	-0.358585	-0.511645	-0.463617	0.126172	-0.321894	-0.425041	-0.0830743	-0.229331	-0.184442	-0.0815888	-0.258834	-0.289836	0.0597072	-0.172592	-0.0252461	-0.243847	-0.448217	-0.178183	-0.86658	-0.181317	-0.26692	0.287925	-0.548718	-0.328944	-0.247993	-0.230064	-0.247564	-0.324368	-0.363795	-0.149836	-0.513687	-0.00737535	-0.14785	-0.185241	-0.289836	-0.231969	-0.43877	-0.230213	-0.196684	-0.0222625	-0.787226	-0.621566	-0.504456	-0.221645	-0.454892	-0.443332	0.0233899
ALAS1	-0.103737	0.0744819	-0.453462	-0.538162	-0.182812	-0.163321	-0.0129922	0.28198	-0.164767	-0.55284	-0.178183	-0.561703	-0.187471	0.172657	-0.758809	-0.057674	-0.380262	-0.558091	-0.259783	-0.615296	0.247785	-3.68056e-05	-0.289707	-0.709335	-0.547142	-0.318735	-0.0639226	-0.378043	-0.014406	-0.682233	-0.30726	-0.248556	-0.308854	-0.272371	-0.525367	-0.481202	0.642198	-0.382877	-0.308747	-0.279544	0.123843	-0.158869	0.253751	-0.606112	-0.135788	0.0598144	-0.251465	-0.195379
ALAS2	-2.27293	-2.06067	-1.99342	-2.06933	-2.27293	-2.32089	-1.80608	-2.66557	-2.1244	-2.25489	-2.04714	-2.67239	-1.98135	-2.51528	-2.40865	-2.02937	-2.5862	-1.028	-2.28809	-0.423584	-2.54322	-2.21656	-1.79394	-2.61549	-0.834163	-2.2218	-2.30936	-2.69652	-2.11033	-2.82616	-2.44964	-1.63964	-3.07235	-1.87858	-2.70569	-2.60945	-2.52234	-2.50662	-2.64217	-2.5862	-2.18782	-2.06067	-1.35739	-2.37479	-2.48217	-2.31842	-2.23609	-2.46868
ALB	-7.58071	-7.30657	-7.58071	-7.30657	-7.30657	-7.58071	-7.30657	-7.58071	-7.58071	-7.58071	-7.58071	-7.58071	-7.58071	-7.58071	-7.30657	-7.30657	-7.58071	-7.30657	-7.30657	-7.58071	-7.58071	-7.30657	-7.58071	-7.30657	-7.30657	-7.58071	-7.58071	-7.30657	-7.58071	-7.58071	-7.58071	-7.58071	-7.58071	-7.30657	-7.30657	-7.58071	-7.58071	-7.58071	-7.30657	-7.58071	-7.30657	-7.30657	-7.58071	-7.30657	-7.58071	-7.58071	-7.58071	-7.58071
ALCAM	2.42429	1.72695	1.64218	1.55703	1.74728	1.79384	1.85319	1.47509	1.52668	1.07797	0.798885	1.4228	1.00753	0.85826	0.778493	1.14797	1.31463	1.30593	0.911835	1.03633	1.21796	0.696168	1.18627	1.30764	1.31146	1.29617	1.47645	0.700772	1.78546	1.41172	1.51493	1.06034	1.12412	1.02061	1.19241	1.03964	1.01649	0.951707	0.800192	1.74993	0.637413	1.44566	1.0933	1.20167	1.2488	0.865068	1.19701	0.854331
ALDH16A1	0.147478	-0.27802	0.0254224	0.038866	0.194142	-0.0156017	-0.0706108	-0.261259	0.199353	-0.25193	0.00145964	0.337883	0.355477	-0.0628535	0.159719	-0.0330284	0.107114	-0.170991	0.0409535	0.308593	-0.0719289	0.103978	-0.00584573	-0.00363587	0.40623	0.0301573	0.241441	0.0581701	0.404881	0.284659	0.0399712	0.204483	-0.170599	-0.0247667	0.214847	-0.0501929	0.00652969	0.262914	0.0498134	0.317739	-0.243098	0.175612	-0.540555	-0.146497	0.00798875	0.308682	0.393675	-0.218712
ALDH18A1	-0.973507	-2.07557	-2.08216	-1.997	-1.59658	-1.72797	-1.93146	-1.42304	-1.3	-0.8467	-0.564388	-0.919685	-1.04169	-0.751906	-0.690713	-1.28256	-0.995935	-1.12974	-1.09488	-1.34393	-0.803227	-0.802489	-1.50571	-1.04912	-0.753503	-0.920391	-0.916881	-0.985794	-0.975252	-1.30389	-1.20182	-1.19118	-0.792252	-1.11435	-0.967148	-0.895406	-1.27553	-0.931892	-0.974613	-1.07252	-1.06561	-0.958802	-1.26122	-0.994461	-1.1709	-0.737637	-1.33526	-1.33853
ALDH1A1	1.73546	1.64529	2.63847	2.35391	2.4973	2.86573	2.77036	1.95135	2.48865	2.58407	1.29827	2.40447	2.09776	2.29669	1.90329	2.12809	2.7367	3.3896	2.26058	1.50314	1.58253	1.67478	1.2649	2.89074	2.7214	1.798	3.05482	2.54743	1.81369	2.91882	2.62981	1.28873	1.95353	2.22815	2.99588	2.16915	2.47275	2.00896	2.64053	2.84263	1.59341	2.71199	1.93588	3.3311	2.28028	1.75967	2.26216	1.61176
ALDH1A2	-1.51788	-1.1907	-1.21619	-1.06037	-1.15992	-1.31185	-1.19521	-1.15594	-1.53422	-0.933194	-1.22852	-1.3205	-1.17551	-0.972564	-1.31217	-1.27923	-1.14329	-1.00143	-1.27378	-1.04912	-1.10671	-1.0063	-0.975252	-1.40998	-1.1324	-1.31368	-1.39355	-1.15064	-1.00054	-1.07497	-1.20141	-1.26631	-1.24221	-1.49191	-1.27417	-0.948499	-1.13318	-1.07803	-1.3337	-1.29245	-1.22051	-1.08391	-1.1587	-0.962924	-1.03671	-1.08738	-0.909195	-1.4266
ALDH1A3	0.231763	0.216282	0.202389	-0.170118	0.0870094	0.149191	0.282247	-0.0603422	0.842595	1.34356	1.38541	1.43424	1.3627	1.1804	1.72695	0.82843	1.27792	0.62937	1.07675	2.43022	1.51284	2.34598	0.658407	2.01354	1.67478	1.49116	1.20563	1.61753	1.71946	1.447	1.46784	1.43802	1.41934	1.54545	1.62157	1.98241	2.44171	1.78813	1.71642	1.66229	1.79097	1.58638	1.64529	1.48212	1.84798	1.90099	2.14026	0.288996
ALDH1B1	-0.764256	-1.07216	-1.37068	-1.35514	-0.926215	-1.06443	-1.06582	-0.960002	-1.16029	-0.25288	-0.198823	-0.605522	-0.288624	-0.553817	-0.375035	-0.924482	-0.668894	-0.893916	-0.431644	0.233546	-0.294485	-0.616545	-0.187198	-0.0481576	0.281414	-0.54243	-0.0331781	-0.132298	-0.358427	-0.396596	-0.895107	-0.349204	-0.338024	-0.606024	-0.169249	-0.0538434	-0.636976	0.0326123	-0.60092	-0.482698	-0.508088	-0.384224	-0.0464465	-0.304196	0.106037	0.0813762	-0.913614	-1.21081
ALDH1L1	0.379335	0.716308	0.7857	0.654876	0.667108	0.574434	0.350774	0.735529	-0.00765161	-0.0387694	-0.152525	-0.142652	-0.0988273	-0.131102	-0.137536	-0.207274	0.133382	0.0702352	-0.18605	0.0234615	-0.391628	-0.257237	-0.274755	0.38249	0.567069	-0.27968	0.36803	0.193545	-0.20088	0.884506	0.0190227	-0.163887	-0.00194531	-0.170323	0.575415	0.0341094	-0.25626	-0.165202	0.0527163	0.258904	-0.199765	0.218441	-0.285774	0.429237	-0.055666	-0.351127	-0.234989	-0.499987
ALDH1L2	0.363669	-0.0020559	0.0274346	0.246997	0.929989	0.0846446	-0.255779	0.833762	0.145479	0.668162	0.790119	0.421891	0.487239	0.565586	0.616885	0.585249	0.309131	0.0510641	0.345823	-0.315367	0.665841	0.608533	-0.196258	0.0227786	0.460321	0.415596	0.0467072	0.497343	0.304195	0.353629	0.0705281	0.176178	0.693924	0.277732	0.347231	0.55813	-0.138769	0.447825	0.356523	-0.211606	0.462415	0.265028	-0.0773727	0.0708608	0.448007	0.257571	0.0411819	0.310697
ALDH2	4.17857	4.05816	4.28196	4.27167	3.63497	3.92519	4.05099	4.17209	4.27167	3.2263	3.57769	3.75321	3.43156	3.91849	3.32169	4.21962	3.28962	3.08898	3.93711	2.71437	3.87051	3.73106	4.55843	3.31244	3.25936	3.97363	3.49849	3.33506	3.83386	3.47088	3.62482	3.87666	2.80466	3.88781	2.9929	3.2263	4.35465	2.92895	3.58571	3.62964	3.89396	2.55971	3.76225	3.55147	3.28603	2.97214	3.83386	4.01134
ALDH3A1	-0.399203	-0.456788	-0.0897559	-0.702327	0.000326476	-0.513448	-0.00778628	-0.477201	0.323871	0.529134	-0.0354181	0.623011	0.182742	-0.575995	-0.126788	-0.286155	0.288642	0.444394	0.2068	0.288952	-0.0197984	-0.376958	-0.165706	0.899274	1.19381	-0.483315	0.963668	0.703563	-0.243448	1.696	0.72151	-0.557065	0.0354073	-0.469196	1.24729	0.475643	-0.212255	0.269232	0.544196	0.785117	-0.195863	1.22564	-0.541074	1.15395	0.294621	0.612521	-0.0743019	-0.561171
ALDH3A2	1.48297	1.54068	0.427278	-0.0177917	0.387501	0.952456	0.998138	1.64849	1.26437	0.925844	0.944773	1.04545	0.903672	0.81063	0.722383	0.983923	0.729558	1.25398	1.04087	0.0907516	0.850441	0.792443	1.07915	0.255727	0.76398	1.25749	1.33595	0.849743	0.735271	0.881527	1.29827	1.13965	0.360603	0.722182	0.759989	0.884992	0.894767	0.636326	0.876769	0.89546	0.546411	0.757159	1.14666	0.878874	0.440767	1.04087	1.03534	0.551517
ALDH3B1	1.59513	1.78046	1.74325	1.65711	1.37916	1.58707	2.00766	1.1757	1.69369	1.01042	0.580476	1.52019	0.976898	1.21934	0.836734	0.987748	1.87517	1.90766	1.09223	0.216036	1.00821	0.317981	1.3831	0.912875	1.34887	1.27664	1.51567	0.963668	0.507228	2.04603	1.90618	0.911835	1.11952	0.542325	1.84684	1.02557	1.40918	1.09962	0.752413	1.59379	0.758678	1.46426	0.937982	1.77349	1.5022	0.753872	1.23055	0.816065
ALDH3B2	-0.324368	-0.312135	-0.174841	-0.404094	-0.365954	-0.234235	-0.183192	-0.551107	-0.356192	-0.495196	-0.276853	-0.134336	-0.236677	-0.379712	-0.285299	-0.385406	-0.38707	0.0499467	-0.381107	-0.0558005	-0.30275	-0.37634	-0.313229	-0.299315	0.098534	-0.480803	-0.337623	-0.265072	-0.255979	-0.146055	-0.303822	-0.262405	-0.205435	-0.480876	-0.155532	-0.332431	-0.327169	-0.524392	-0.355594	-0.185162	-0.265231	-0.325562	-0.369783	-0.455608	-0.217832	-0.340032	-0.516539	-0.328518
ALDH4A1	-0.138728	-0.19793	-0.631202	-0.509357	-0.382765	-0.440005	-0.890056	-0.287368	-0.839605	-0.423945	-0.863095	-0.385867	-0.578631	-0.894379	-0.651231	-0.706086	-0.618249	-1.11048	-0.703142	-0.400769	-0.757316	-1.1355	-0.650253	-0.414582	-0.136023	-1.00926	-0.325562	-0.52474	-0.614347	-0.303879	-0.680867	-0.838165	-0.766872	-1.04837	-0.485906	-0.555126	-1.05794	-0.738529	-0.525131	-0.177694	-0.885543	-0.377035	-0.689985	-0.66311	-0.430888	-0.814333	-0.706469	-1.07932
ALDH5A1	-0.108932	-0.377493	-0.224745	-0.452636	-0.494136	-0.0537664	-0.0984503	-0.55029	-0.0965548	-0.307047	-0.387436	-0.389691	-0.234917	-0.242692	-0.374894	-0.0261954	-0.178183	0.250167	-0.0693809	-0.528773	-0.0799497	-0.730574	-0.0517527	-0.615296	-0.223983	-0.227761	-0.0127526	-0.239635	-0.329331	-0.215117	0.0151854	-0.155688	-0.348039	-0.301241	-0.0828135	-0.472381	-0.232789	-0.372098	0.365337	0.161873	-0.474413	-0.532004	-0.268228	-0.0833399	-0.115479	-0.635562	-0.189744	-0.499204
ALDH6A1	1.06703	0.7447	0.594732	0.534634	0.448396	0.570785	0.0658265	0.50679	-0.251989	-0.132133	-0.73079	-0.46942	-0.0686443	-0.422412	-0.262035	-0.247402	-0.231505	0.163511	-0.175174	-0.791273	-0.285407	-0.214174	-0.120076	-0.0746578	-0.213564	-0.365954	0.033959	-0.268896	0.00441372	0.18121	-0.191379	-0.0397477	-0.357191	-0.0272951	-0.277655	-0.390632	-0.619243	-0.665458	0.0691417	-0.106172	-0.318801	-0.175225	-0.279265	-0.147695	-0.204187	-0.810974	-0.286209	-0.0636243
ALDH7A1	-0.210117	0.136212	-0.113548	-0.0768747	-0.141372	-0.0299594	-0.258222	0.0196434	-0.448347	-0.365211	-0.572325	-0.0377453	-0.482885	-0.551463	-0.258672	-0.356327	-0.260199	-0.0689358	-0.312674	-0.560905	-0.441901	-0.621924	-0.667804	-0.3633	-0.290102	-0.737079	-0.479648	-0.251989	-1.04022	-0.167577	-0.258458	-0.807551	-0.689217	-0.632735	-0.300346	-0.26976	-1.4218	-0.522349	-0.259444	-0.000443031	-0.334076	-0.586668	-0.697697	-0.102619	-0.562404	-0.727419	-0.786763	-0.477201
ALDH8A1	-0.0305512	0.324759	-0.0521928	0.10524	-0.0450959	0.0248623	0.0987941	0.192555	-0.0293489	0.130304	-0.0185012	0.192248	0.122376	-0.145709	0.140615	-0.0674849	0.024339	-0.0540707	0.0518729	0.108897	-0.0196306	0.107809	-0.0908955	-0.104037	-0.0509833	0.10478	-0.153677	-0.107879	0.0783306	0.0849025	-0.103186	-0.00477483	0.0854675	0.197618	-0.0848049	0.00366389	-0.122572	0.111805	0.0384591	-0.170823	-0.215864	0.163111	0.0750236	-0.147378	-0.0215591	-0.0791972	0.194481	0.0106589
ALDH9A1	0.604347	0.246997	0.398203	0.0941729	0.541111	0.167509	0.338169	0.81219	0.409473	0.351052	0.66183	0.342279	0.165724	0.339586	0.322716	0.313172	0.390535	0.376159	0.314737	-0.248652	0.385642	0.318437	0.117027	0.101545	0.00887153	0.150748	0.256735	0.34949	-0.00612726	0.317937	0.156019	-0.112203	0.334415	0.254292	0.444101	0.289153	0.254876	0.0763689	0.160243	0.370735	0.257376	0.556885	0.0216628	0.236376	-0.0770481	-0.0612469	0.270434	0.144398
ALDOA	0.00434045	-0.0666474	-0.332532	-0.25395	-0.153746	-0.245205	-0.24579	0.205988	-0.229421	-0.135055	-0.205132	-0.145239	-0.0856606	-0.0701753	-0.345007	-0.144938	-0.226924	-0.447238	-0.0837196	0.266806	-0.115268	-0.10588	0.133836	-0.185872	0.0488944	-0.319252	0.10182	-0.14182	0.274243	-0.292382	-0.307545	0.0940066	-0.278793	-0.141064	-0.306087	-0.247882	0.0865115	-0.269485	-0.0349383	-0.227088	-0.00300833	-0.305092	-0.363531	-0.386534	-0.140834	0.109433	-0.0242078	-0.390208
ALDOAP2	-1.41333	-1.62384	-1.77032	-1.66137	-1.48897	-1.62296	-1.62384	-1.25962	-1.71049	-1.83528	-1.58815	-2.15468	-1.69396	-1.39203	-2.40296	-1.67972	-1.99941	-1.61883	-1.60799	-2.64217	-1.76851	-1.71235	-1.76305	-1.50431	-1.71049	-1.92082	-1.26513	-1.63912	-1.8155	-1.92948	-1.81696	-2.06282	-1.83381	-1.7398	-1.61576	-1.87328	-1.09564	-1.89125	-1.4402	-2.11481	-1.6898	-1.69681	-1.87144	-2.0055	-1.57053	-0.941249	-2.08216	-2.15279
ALDOB	-0.0557437	-0.108822	-0.0810457	0.119074	-0.0965548	0.0550533	-0.138769	-0.0575701	-0.207937	-0.126504	-0.141192	-0.228549	-0.195819	-0.109748	-0.202052	-0.135831	0.0669785	-0.130652	0.00011441	0.0589984	-0.313508	-0.129728	-0.0422408	-0.211356	-0.116111	-0.0731641	-0.204094	0.0179493	-0.104873	0.0944191	-0.0490539	-0.148434	-0.253019	-0.0552196	0.0719523	-0.013484	-0.209915	-0.0945201	-0.101615	0.0314767	-0.242153	-0.134115	-0.0165235	-0.0418469	-0.154524	-0.0981008	-0.065717	-0.0480273
ALDOC	-2.07329	-1.25395	-1.43132	-1.4639	-1.16526	-1.59752	-1.91335	-1.78398	-1.79605	-1.50079	-1.6113	-1.80608	-1.61669	-1.86971	-1.08913	-1.7403	-1.69103	-1.14248	-1.52416	-0.786019	-2.22435	-1.57218	-1.81029	-1.56309	-1.81165	-2.04215	-1.99342	-1.76607	-1.83971	-1.85245	-1.79116	-1.42588	-1.88352	-1.82221	-1.76242	-1.87858	-1.75072	-1.78638	-1.36114	-1.76851	-1.48102	-1.56653	-2.18782	-1.84825	-1.73526	-2.02327	-1.65914	-2.06067
ALG1	0.151219	-0.371752	-0.301085	-0.489999	-0.065868	-0.485609	-0.488068	-0.247111	-0.166645	-0.217446	0.0662608	0.0938464	-0.0683945	-0.0338334	-0.0552511	-0.0877863	0.125153	-0.320883	-0.155889	-0.302903	-0.186595	-0.148933	-0.112013	-0.29005	-0.0989753	-0.27215	0.0272417	-0.305405	-0.262231	-0.142111	0.0665333	-0.272371	0.0266777	-0.386642	-0.240334	-0.0584651	-0.368923	-0.130236	-0.209277	0.022169	-0.216469	0.0445344	-0.500165	-0.139099	0.0358415	-0.345878	-0.327847	-0.244469
ALG10	-0.525447	-0.938019	-0.773174	-0.866908	-0.46112	-0.830982	-0.904102	-0.752234	-0.680867	-0.71131	-1.1631	-1.0234	-0.82948	-0.925089	-0.960633	-0.944375	-0.716199	-0.5307	-0.987805	-1.12957	-0.784898	-0.869799	-1.0063	-0.822386	-1.02826	-0.958257	-0.566078	-0.88224	-0.957212	-0.630329	-0.771653	-0.990008	-0.601762	-0.911715	-0.771782	-0.700331	-0.504763	-0.992232	-0.498755	-0.855047	-0.969057	-0.50636	-0.769355	-0.478265	-0.733339	-0.887014	-0.717646	-0.789043
ALG10B	-0.788935	-0.605336	-0.424293	-0.463329	-0.309508	-0.593528	-0.668894	-0.480088	-0.42016	-0.456143	-0.51595	-0.718009	-0.635093	-0.417168	-0.52474	-0.425597	-0.4564	-0.246987	-0.600236	-0.850465	-0.728391	-0.685437	-0.84272	-0.574042	-0.628065	-0.682233	-0.317032	-0.446152	-0.670755	-0.489529	-0.53909	-0.543516	-0.510864	-0.630515	-0.483989	-0.602109	-0.672278	-0.735979	-0.40447	-0.532004	-0.559922	-0.601619	-0.738944	-0.39231	-0.677378	-0.916571	-0.602829	-0.388398
ALG11	-1.1561	-1.17299	-1.22243	-1.31097	-1.27635	-1.1224	-0.890806	-0.730123	-1.09471	-1.20993	-1.36894	-1.21856	-0.777717	-0.986659	-1.40624	-1.34279	-0.824511	-1.112	-1.18476	-0.970357	-0.967892	-1.14778	-1.12429	-0.744692	-1.37201	-0.875833	-1.02612	-1.02356	-0.974613	-1.03699	-1.04869	-1.14314	-0.43185	-1.19683	-0.905586	-0.690449	-0.604965	-0.622113	-1.21038	-1.02931	-1.19423	-0.613311	-0.976088	-1.27796	-0.651231	-0.895107	-1.08578	-0.994461
ALG12	-0.127446	-0.0632079	-0.277103	-0.275814	-0.128636	-0.134649	-0.282828	0.1497	-0.294754	-0.114739	-0.0793468	-0.259306	0.032841	-0.25217	-0.390041	-0.265923	0.0523175	-0.524851	-0.253144	-0.248051	-0.0801092	-0.269132	-0.141192	-0.158955	-0.0940396	-0.249197	0.167778	-0.142465	-0.124575	-0.364859	0.00190372	0.0178481	-0.25387	-0.319305	-0.132298	-0.039123	-0.133089	-0.157542	-0.00673264	-0.192237	-0.33689	-0.04592	-0.365357	-0.149584	0.152492	0.38205	-0.0929266	-0.38236
ALG13	0.403715	0.215872	0.263554	0.250827	0.269059	0.422553	0.212916	0.145357	0.340958	0.24537	0.390414	0.181424	0.653502	0.481321	0.414457	0.296516	0.302806	0.705147	0.463811	0.625991	0.262787	0.964343	0.651142	0.669311	0.374562	0.414034	0.12602	0.279153	0.589896	0.322515	0.00256937	0.596468	0.959405	0.4885	0.215872	0.57761	0.786211	0.548415	0.211439	0.279075	0.653668	0.359017	0.646993	0.553839	0.375572	0.178755	0.394085	0.439279
ALG14	0.666274	-0.259657	-0.0181154	0.0329325	0.227666	-0.118781	-0.190718	0.0729236	0.3462	0.553649	0.66974	0.0992153	0.513406	0.711553	0.000816476	0.321151	0.639694	-0.228136	0.378702	-0.157238	0.73803	0.17822	0.273127	0.354787	0.522733	0.0924767	0.562825	0.617719	0.426235	0.2392	0.559256	0.340776	0.81448	0.270146	0.391986	0.762075	0.182648	0.332108	0.881943	0.577704	0.613678	0.381878	-0.140834	0.272043	0.859972	-0.0110316	0.215431	-0.159425
ALG1L	-0.305754	-0.745168	-0.641046	-0.871045	-0.459933	-0.710859	-0.762573	-0.598286	-0.675036	-0.666631	-0.331146	-0.260885	-0.568141	-0.712972	-0.490122	-0.513687	-0.367424	-0.673014	-0.568307	-0.826052	-0.659684	-0.662901	-0.677798	-0.204975	0.0883849	-0.962004	-0.0351706	-0.499204	-0.690949	-0.600035	-0.35001	-0.746659	-0.358585	-0.491043	-0.0958922	-0.508017	-0.749178	-0.558091	-0.457561	-0.448662	-0.662027	-0.685555	-0.896164	-0.669293	-0.489914	-0.43652	-0.744936	-0.950928
ALG2	0.698291	0.254698	0.247822	0.214198	0.290591	0.295184	0.340564	0.659987	0.447286	0.349997	0.630861	0.358332	0.0956597	0.445493	0.267662	0.240772	0.409089	0.294301	0.410439	0.571207	0.56205	0.645276	0.498028	0.209837	0.123458	0.73832	0.281451	0.217344	0.273667	0.27491	0.286146	0.252163	0.319018	0.292443	0.195969	0.455955	0.664902	0.383545	0.274691	0.428962	0.469668	0.406625	0.589896	0.325739	0.409034	0.363717	0.723813	0.306504
ALG3	-0.572089	-0.804498	-1.11913	-1.01443	-0.835651	-0.965525	-1.01792	-0.758141	-0.870029	-0.745891	-0.559745	-0.794895	-0.86658	-0.874949	-0.788623	-0.833436	-0.857552	-1.20103	-0.799657	-0.798497	-0.898606	-0.897967	-0.767273	-0.681183	-0.708095	-0.790364	-0.930944	-0.824743	-0.785605	-1.18453	-0.91029	-0.841134	-0.738102	-0.898736	-0.754703	-0.931236	-0.765303	-0.87189	-0.920939	-0.778558	-1.01171	-0.673944	-0.975555	-1.00562	-0.806416	-0.550139	-0.872482	-1.10479
ALG5	0.423655	0.133095	0.229803	0.184113	0.258518	0.202606	0.377008	0.386776	0.38938	0.487714	0.325806	0.182685	0.586348	0.351739	0.188595	0.297204	0.624728	-0.0630111	0.398546	-0.0664694	0.422155	-0.382877	0.14923	0.142211	-0.165546	0.30803	-0.0681601	0.303462	0.130829	0.329766	0.519975	-0.023358	0.77568	0.0867675	0.344574	0.464125	0.433829	0.751666	0.278508	0.407748	0.00656094	0.506485	0.254781	-0.110637	0.719024	0.158818	0.296929	0.0225468
ALG6	-0.755902	-0.911472	-0.842944	-0.822386	-0.711598	-0.741789	-1.25881	-0.82577	-0.662703	-0.425326	-0.794622	-0.846087	-0.750908	-0.533256	-0.637703	-0.52228	-0.66739	-0.632103	-0.86535	-0.997144	-0.748261	-0.753614	-1.12717	-0.801908	-0.487951	-0.852717	-0.556826	-0.689006	-0.477791	-0.868134	-0.697529	-0.876119	-0.44023	-0.655939	-0.708209	-0.641527	-0.947656	-1.01792	-0.773409	-0.691023	-0.920609	-0.730574	-1.1462	-0.667289	-1.04739	-1.46518	-0.959507	-0.761432
ALG8	-0.926215	-1.02247	-0.955899	-0.900286	-0.656695	-1.02372	-0.984673	-0.607124	-0.917757	-0.877657	-0.665871	-0.840601	-1.03725	-0.810974	-1.06194	-0.929109	-0.809631	-0.943434	-0.796772	-1.12815	-0.969057	-1.00111	-1.1052	-0.960633	-0.801801	-0.969498	-0.839605	-0.830358	-0.806143	-1.32245	-0.856604	-1.03514	-0.591966	-0.946998	-0.817841	-0.818776	-0.922311	-0.876821	-0.874149	-0.922617	-0.948875	-0.763068	-1.11954	-0.905883	-0.964456	-1.10463	-1.00143	-0.973357
ALG9	-0.51122	-0.419338	-0.728567	-0.587094	-0.478142	-0.636823	-0.678845	-0.354098	-0.525447	-0.29005	-0.310394	-0.413931	-0.217991	-0.335757	-0.505099	-0.497028	-0.487951	-0.611443	-0.403991	-0.464879	-0.417887	-0.437857	-0.367424	-0.536665	-0.41988	-0.601619	-0.552549	-0.529196	-0.624535	-0.561865	-0.562049	-0.357818	-0.411216	-0.641046	-0.479401	-0.312423	-0.586748	-0.440593	-0.449226	-0.456554	-0.454632	-0.61689	-0.42096	-0.571633	-0.432316	-0.668355	-0.605704	-0.493536
ALK	0.288372	-0.510811	-0.578574	-0.68626	-0.587015	-0.569885	-0.333217	-0.52664	-0.520131	-0.297815	-0.656212	-0.368386	-0.344365	-0.627384	-0.622807	-0.665074	-0.405284	-0.389333	-0.427829	-0.629818	-0.7121	-0.42183	-0.445699	-0.141863	-0.665074	-0.362905	-0.0460233	-0.0903964	-0.721242	-0.627002	-0.0193757	-0.472511	-0.320648	-0.495767	-0.460007	-0.0376452	-0.521536	-0.548541	-0.333217	0.120202	-0.576882	-0.659684	-0.56591	-0.872573	-0.643336	-0.407876	-0.146497	-0.413701
ALKBH1	-0.332883	-0.235346	-0.454203	-0.566155	-0.622731	-0.382821	-0.387818	-0.431171	-0.620932	-0.511144	-0.668987	-0.711202	-0.499402	-0.694059	-0.649461	-0.641118	-0.520219	-0.442165	-0.611727	-0.550639	-0.536449	-0.211356	-0.247993	-0.451417	-0.861764	-0.46412	-0.458116	-0.412208	-0.281269	-0.5858	-0.641704	-0.124537	-0.773707	-0.28301	-0.499121	-0.459793	-0.277607	-0.477963	-0.396383	-0.460557	-0.486681	-0.548623	-0.233459	-0.348096	-0.577807	-0.380755	-0.375228	-0.639011
ALKBH2	-0.617058	-0.696326	-0.849741	-0.861375	-0.545296	-0.780307	-0.999161	-0.471286	-0.810974	-0.798616	-0.549635	-0.76317	-0.843039	-0.741574	-0.686717	-0.792661	-0.853397	-0.835533	-0.736711	-0.186774	-0.963582	-0.465367	-0.579796	-0.620117	-0.623369	-0.538006	-0.942021	-0.64873	-0.765303	-0.796772	-0.551597	-0.423171	-0.817148	-0.900927	-0.624535	-0.727207	-0.566501	-0.658269	-0.598456	-0.681183	-0.874362	-0.67181	-0.774355	-0.606542	-0.536665	-0.34068	-0.708324	-0.945918
ALKBH3	-0.0691918	-0.0690847	-0.170024	-0.280328	0.0843036	-0.170118	-0.190159	0.133715	-0.370708	-0.26412	-0.0913385	-0.328165	-0.292547	-0.152051	-0.487895	-0.484417	-0.178794	-0.241691	-0.369398	-1.05054	-0.201747	-0.464738	-0.427237	-0.451549	-0.283055	-0.442075	-0.214653	-0.230492	-0.572623	-0.300699	-0.175312	-0.563103	-0.328887	-0.268896	0.047124	-0.2801	-0.0305512	-0.308747	-0.00749479	-0.164268	-0.380217	-0.118965	-0.254855	-0.393234	-0.0110819	-0.906021	-0.472284	-0.301357
ALKBH4	-0.443332	-0.292254	-0.307315	-0.223983	-0.393288	-0.475794	-0.523604	-0.767102	-0.369653	-0.519178	-0.767904	-0.354519	-0.659684	-0.502619	-0.519675	-0.459205	-0.539408	-0.57225	-0.519536	-0.841134	-0.737637	-1.2929	-0.878487	-0.948875	-1.12396	-0.761077	-0.632103	-0.541632	-0.81314	-0.789043	-0.31442	-0.693411	-1.13765	-0.76458	-0.450825	-0.85154	-0.57766	-0.509357	-0.671105	-0.632306	-0.890486	-0.826166	-0.632103	-1.06622	-0.461587	-0.529996	-0.59763	-0.623825
ALKBH5	-0.975077	-0.839605	-0.762071	-0.729093	-0.939135	-0.640253	-0.674697	-0.737301	-0.784352	-0.932017	-0.935866	-0.848369	-0.840018	-0.867559	-0.9271	-0.844601	-0.796772	-0.68663	-0.723601	-0.861655	-0.793844	-1.1722	-0.857329	-0.896437	-0.921192	-0.756517	-0.936163	-1.02165	-1.33196	-0.733707	-0.850695	-1.14423	-0.769023	-0.881819	-0.662469	-0.758141	-0.615788	-0.608275	-0.956375	-0.745623	-1.04087	-0.835415	-0.716397	-0.606542	-0.781446	-0.670755	-0.816926	-0.808499
ALKBH6	-0.404664	-0.230443	-0.409312	-0.440883	-0.281561	-0.30726	-0.636299	-0.404886	-0.44267	-0.491527	-0.718561	-0.703609	-0.528014	-0.629149	-0.754899	-0.536851	-0.613989	-0.500461	-0.584753	-0.639697	-0.506072	-0.339328	-0.482885	-0.618249	-0.503681	-0.756021	-0.35535	-0.423514	-0.658061	-0.76183	-0.430279	-0.570544	-0.618176	-0.406919	-0.547225	-0.654921	-0.364783	-0.637885	-0.334647	-0.496961	-0.45403	-0.511528	-0.443937	-0.158165	-0.486253	-0.170823	-0.790701	-0.682876
ALKBH7	0.829124	0.707469	0.701894	0.730601	0.990167	0.897982	0.679816	0.765981	0.597028	0.893841	0.570631	0.498574	0.769463	0.506876	0.725116	0.767824	0.704777	0.815109	0.769349	0.315003	0.633417	0.38757	0.617512	0.712998	0.654266	0.464933	0.76259	0.786957	0.734564	1.01986	0.873151	0.686626	0.790382	0.546554	0.757306	0.868563	0.463737	0.520291	0.951049	0.810868	0.778658	0.543084	0.299419	0.915273	0.830837	0.163358	0.58841	0.559915
ALKBH8	0.403229	0.665841	0.565396	0.283909	0.580635	0.193066	0.39709	0.627335	0.444554	0.316799	0.655525	0.323356	0.154871	0.586348	0.392758	0.384707	0.581188	0.300642	0.283166	0.347569	0.427999	0.234019	0.298466	0.146107	0.308961	0.521402	0.387758	0.480481	0.390997	0.338418	0.276629	0.226109	0.370864	0.426947	0.319455	0.469877	0.532263	0.184869	0.410103	0.341599	0.263352	0.298505	0.300068	0.299692	0.292225	0.106844	0.315343	0.479922
ALLC	0.0871834	0.133882	0.120927	-0.0375793	0.110345	0.0789285	0.0437229	-0.115479	-0.197982	-0.0903964	0.00205885	-0.271717	0.0292499	-0.0748851	-0.126417	-0.00382639	-0.111244	-0.056243	-0.0361046	0.234776	0.13691	-0.0434416	-0.176223	-0.0596064	-0.219405	-0.149086	-0.0449795	-0.00755722	-0.166612	-0.0911592	-0.156733	-0.170871	-0.0223243	-0.252304	-0.198085	0.056293	-0.0452261	0.0166718	-0.0617626	-0.0337797	-0.302854	-0.0119809	0.0334576	-0.0136765	-0.169066	0.0104878	-0.121365	-0.16183
ALMS1	-0.617911	0.0609497	0.110213	-0.117943	-0.089455	-0.246936	-0.143268	0.0911319	0.102753	-0.214847	-0.0937746	0.18947	-0.310161	-0.234989	0.146859	-0.129728	0.37215	0.80169	-0.331038	-0.448662	-0.361663	-0.191054	-0.283461	-0.0659554	0.600233	-0.32202	0.237605	-0.24121	-0.382415	0.164898	-0.0955725	-0.345697	0.177156	-0.142894	0.434908	-0.340306	-0.530316	-0.0963619	-0.148599	0.344161	-0.409935	0.519068	-0.16077	0.635376	-0.672033	-0.739168	-0.171749	-0.238226
ALMS1P	-0.793844	-0.118872	-0.0378135	-0.394491	-0.722741	-0.459397	-0.596773	-0.172549	-0.374322	-0.693835	-0.264963	-0.186513	-0.615788	-0.682358	-0.217991	-0.410815	-0.0593275	0.47326	-0.472015	-0.776368	-0.671199	-0.748984	-0.573045	-0.414888	0.0816521	-0.66184	-0.14474	-0.61954	-0.881005	-0.175411	-0.725049	-0.793258	-0.225253	-0.44274	0.012238	-0.476331	-0.551682	-0.401719	-0.374672	-0.143961	-0.814816	-0.112245	-0.529353	0.21458	-0.96762	-0.860445	-0.633273	-0.435642
ALOX12	0.122747	-0.110678	-0.060596	0.178617	0.152829	-0.0132491	0.113645	-0.229046	-0.123789	-0.149879	-0.0421049	-0.118288	-0.185689	-0.187999	-0.149976	0.0890887	0.0140378	-0.0689358	-0.0891573	0.0430327	-0.140681	-0.151841	0.0294174	-0.0593604	-0.0393836	-0.0857512	-0.243591	-0.164369	-0.297361	-0.116824	-0.104547	-0.078384	-0.136819	0.0285178	-0.196723	-0.172503	-0.000382354	-0.164369	-0.219651	-0.0444359	-0.139493	-0.193583	-0.050826	-0.176168	-0.144627	-0.35854	0.0144693	-0.126382
ALOX12B	0.123843	0.0702896	0.0113659	0.143537	0.0527444	-0.123092	-0.0824289	-0.134292	-0.134211	0.0557035	0.104676	0.115415	0.0688024	-0.058267	0.0439226	-0.0290245	-0.0845834	0.0270432	-0.0954281	0.150811	-0.0567346	-0.00612726	-0.00419601	-0.00972908	0.0208137	-0.155441	0.0092716	-0.14474	0.0697944	0.0282314	0.0469215	0.171084	-0.0916272	-0.0659947	-0.131609	0.00157188	0.0217872	-0.0217384	0.0338149	0.096553	0.0176552	0.07977	0.022341	-0.132472	-0.152684	-0.0709944	0.183346	-0.0437733
ALOX12P2	-0.236521	-0.101118	-0.268548	-0.251525	-0.253772	-0.0722836	-0.139875	-0.245892	-0.223983	-0.297815	-0.058267	-0.404245	-0.149137	-0.195477	-0.22762	-0.144835	-0.170464	-0.163449	-0.23798	-0.0396502	-0.0812965	-0.041911	-0.172218	-0.107546	0.352087	-0.0498299	-0.165333	0.0167381	-0.162873	-0.319944	-0.0514698	0.197862	0.00136042	-0.0518142	-0.145614	-0.0079408	0.0599015	-0.207937	-0.0961437	-0.139415	-0.340462	-0.192928	-0.393048	-0.316371	-0.0631707	-0.196926	0.0741177	-0.0561728
ALOX15	0.0219811	-0.118589	0.0936137	-0.18041	0.0224146	-0.018996	0.173983	-0.129633	0.113559	0.00011441	-0.183836	-0.0974795	-0.0892677	-0.254906	-0.225253	-0.0764987	0.213293	0.692067	-0.0362472	-0.037458	0.0233899	-0.269577	0.188902	-0.0475911	0.186044	0.043466	0.24416	0.00415851	-0.0616232	0.353117	0.35405	-0.0348435	0.0657422	-0.12417	0.706489	0.0522639	0.229233	-0.00734207	-0.243924	-0.00127988	-0.114608	0.21439	-0.0259804	0.71354	-0.0699959	-0.0332101	0.0341094	-0.0948677
ALOX15B	6.21229	5.23901	5.44236	4.60528	4.90333	5.31017	5.7157	5.03961	4.94388	3.2147	4.80084	4.07026	3.98582	3.82782	2.66698	3.49336	3.49849	1.83646	5.41118	1.97701	4.93495	4.09694	5.47199	1.4336	2.53713	4.47618	4.73774	2.49042	4.61568	3.86358	4.49427	4.67127	1.89668	4.14853	2.08226	2.04706	3.65556	2.1965	2.78508	3.70494	3.99202	2.9929	4.82008	2.19779	4.84076	3.54694	4.33918	2.32115
ALOX5	4.51167	3.96661	4.37966	4.37966	4.00408	4.01134	4.21962	4.31569	4.30581	3.73106	4.27167	3.81674	3.99202	4.43976	3.81674	4.29844	3.48903	3.50823	4.47618	4.09141	4.60528	4.52101	4.38731	3.18657	2.30947	4.20433	3.76225	3.81182	4.37034	3.2263	3.8574	4.31569	3.99202	4.10999	3.04533	3.49849	4.29042	3.43563	3.71657	3.69072	4.35465	3.21134	4.09694	2.95409	4.03937	3.26173	3.88781	4.08416
ALOX5AP	5.57809	4.47618	5.67501	5.2558	5.23901	5.07074	5.36433	5.07074	5.69387	4.67127	5.02435	4.01134	5.00127	5.52199	4.72834	5.50717	4.24338	4.91443	5.27931	3.59573	5.67501	5.57809	5.08343	4.28196	3.14845	5.48962	4.89336	4.84076	5.32985	3.75754	4.59645	5.17143	4.60528	5.08343	4.01134	4.28196	4.69859	4.50276	4.73774	4.42369	5.23901	4.76032	5.3968	3.67233	5.14519	4.16468	4.38731	4.90333
ALOXE3	0.248127	0.108719	0.205486	-0.00282425	0.0999681	0.284659	0.20115	0.107114	0.163111	0.284833	0.0962526	0.119571	0.168503	-0.0378577	0.356017	0.0538128	0.238972	0.0968166	0.315343	0.276092	0.16149	0.0854012	0.371665	0.393463	0.158787	0.342631	-0.0360597	0.0700551	0.111028	0.286198	0.319503	0.251538	0.230526	0.093032	0.151432	0.230707	0.0072184	0.390342	0.094367	0.524922	0.13691	-0.1449	-0.0779052	0.354677	0.182237	0.158235	-0.00388993	-0.125077
ALPI	0.523936	0.352551	0.246715	0.273813	0.543021	0.301863	0.255242	0.316014	0.480191	1.08538	0.67159	0.728382	0.981471	0.489279	0.588954	0.804715	1.01589	0.324047	0.838923	0.772775	0.462887	0.574279	0.520809	0.605348	0.48057	0.454851	0.52955	0.791561	0.822871	0.797053	0.567069	0.661611	1.05098	0.475716	0.414636	0.725011	0.497957	1.61917	1.036	0.627561	0.672622	0.539821	0.438528	0.578673	1.25223	0.361785	0.784926	0.313461
ALPK1	0.737587	1.04051	0.899552	0.969118	0.805645	0.667305	1.0796	1.15014	1.01078	0.651142	1.0372	1.17713	0.837042	0.925581	1.11904	1.08918	0.579237	1.03904	0.998517	0.904598	0.773655	1.26911	1.00999	0.240967	1.15264	1.01667	0.895149	0.915273	1.40147	0.731376	0.590076	1.36435	1.12725	1.30085	0.790516	0.807625	1.43673	0.993513	0.707744	0.92283	0.96878	0.595158	0.91598	0.921695	0.3286	0.443847	1.3014	1.10782
ALPK2	-2.01503	-1.81949	-2.05682	-1.79394	-1.90501	-2.09469	-2.13723	-1.90501	-1.90501	-1.69103	-1.66024	-1.7091	-1.21081	-1.61363	-0.613989	-1.88352	-1.39824	-0.946998	-1.89044	-0.802277	-1.23478	-1.68374	-1.55741	-2.02506	-2.00891	-1.52937	-1.75587	-1.10031	-0.97777	-1.26994	-2.02155	-1.42113	-0.941547	-1.53008	-2.29632	-1.77091	-1.76607	-1.23626	-1.98677	-1.38821	-1.45275	-1.91192	-1.75706	-1.91264	-1.72216	-1.66741	-1.22704	-1.78398
ALPK3	0.102652	0.343949	0.348825	0.178252	0.0600389	0.191479	0.257877	0.464794	0.240772	0.357532	0.242676	0.165159	0.182156	0.321797	0.214428	0.252444	0.297596	0.243326	0.291826	0.255152	0.732121	0.554899	0.0628257	0.250167	0.1061	0.336272	0.320606	0.14469	0.307984	-0.00382639	0.277678	0.0876181	0.0383613	0.130996	0.199409	0.189976	0.327803	0.0031883	0.187991	0.130626	0.285935	0.0709283	0.404669	-0.0951828	0.307316	0.348192	0.215431	0.463191
ALPL	2.02321	0.612131	0.872166	1.13071	1.03224	0.721121	1.40353	1.78256	1.07609	0.15746	1.37077	0.438342	1.247	0.689247	0.372837	0.92283	0.631162	-0.251689	1.29196	0.251753	1.2118	1.06392	1.1349	0.0303247	0.759989	1.20984	0.601898	0.690701	0.933489	0.665008	0.820342	1.0305	0.510321	0.71012	0.244728	0.597467	0.978878	0.134472	0.642975	0.469106	1.20933	0.19079	1.56134	0.243049	1.06195	1.25932	1.01632	0.848881
ALPP	0.625758	1.78986	1.23055	2.063	2.29669	1.82639	1.57668	0.916959	0.851685	-0.0180285	0.0299113	0.451055	0.546638	0.828986	0.19962	0.291466	0.12327	0.477663	0.199585	0.452193	0.202389	0.112713	0.29029	0.356695	0.0367774	0.284084	0.472001	0.0935411	0.644239	0.408202	0.556885	0.49545	0.102268	0.263845	0.129328	0.0448125	0.421132	0.176101	0.204616	0.152619	0.230828	0.127029	0.629154	0.864491	0.545186	0.286716	0.391986	0.323024
ALPPL2	0.260139	0.253174	0.389815	0.381479	0.499034	0.246005	0.256997	0.12168	0.355414	0.0318462	0.149286	0.0741574	0.175509	0.536517	0.162023	0.0822082	0.0228123	0.462565	0.0548927	0.326218	0.0139231	0.212765	0.0943931	0.109823	0.176726	0.188209	0.176178	-0.0628535	0.160425	-0.00477483	0.230009	0.355812	0.0900622	0.00149115	0.0277974	0.0692615	0.13312	0.180654	0.073521	0.175263	0.153296	0.141231	0.0976016	0.186374	0.158273	0.117482	0.257877	0.0725782
ALS2	-0.123232	0.186131	-0.00491458	-0.0421812	-0.161116	-0.0221984	-0.174551	-0.0184505	-0.100656	-0.0699575	0.0481799	-0.0640825	-0.153975	-0.0269464	-0.056833	-0.159092	-0.22059	-0.0683457	-0.116155	-0.135746	-0.145378	0.106449	-0.0182021	-0.0199974	-0.0326592	0.0322932	-0.106577	-0.135509	-0.223795	-0.0917507	-0.126822	-0.0951828	-0.0680919	-0.0770481	-0.133768	-0.0205407	-0.120908	-0.0916696	-0.0581419	-0.125236	0.0847795	-0.14404	-0.0965548	-0.11759	-0.208123	-0.201781	-0.19924	0.00857014
ALS2CL	1.38746	2.24719	1.22022	1.52456	1.375	1.40978	1.42411	1.65975	1.64129	0.87037	0.986742	1.57797	1.28495	1.11355	1.19136	1.18093	0.945066	1.08163	1.23025	1.05708	1.0372	1.16999	1.39779	0.602456	1.0326	1.1094	0.769463	0.817893	1.1111	0.808921	1.0552	1.20258	0.621575	1.17908	0.801455	0.834701	1.06784	0.807258	0.776391	0.92622	1.18245	0.892051	1.58104	0.937717	0.989781	0.982751	1.36435	1.44956
ALS2CR11	-0.214803	-0.458651	-0.191379	-0.309574	-0.092075	-0.117552	-0.287837	0.116502	-0.330923	-0.274801	-0.148188	-0.0874708	-0.117515	0.129575	0.121477	-0.130697	-0.0126013	-0.195746	-0.110201	-0.167179	-0.181655	0.0938755	-0.121391	-0.0425056	-0.268496	0.0456044	0.0468552	0.0300103	-0.119495	-0.170919	-0.169403	-0.53659	-0.0440741	-0.0695151	0.00636918	-0.234684	-0.129515	-0.223933	-0.219146	-0.324527	-0.0308373	-0.110713	-0.349204	-0.0574264	-0.268712	-0.209318	-0.25507	-0.206791
ALS2CR12	0.126762	-0.00610495	0.0512356	0.105673	0.506055	0.431923	0.252645	-0.1805	0.381341	0.137961	-0.0311687	0.534857	0.136475	0.11106	0.207999	0.226511	0.482476	0.606759	0.321376	0.340343	0.236499	-0.0180285	0.266174	0.535961	1.06619	0.11631	0.668162	0.390912	0.152712	0.610537	0.507919	0.0387677	0.335169	0.115389	0.80495	0.209797	0.0439226	0.402142	0.13127	0.761603	0.0497198	0.9958	0.138549	0.954216	0.0544115	0.128393	0.252563	0.103128
ALS2CR8	0.317793	0.371597	0.417092	0.354984	0.213883	0.502043	0.129328	0.299171	0.362418	0.397846	0.223514	0.306092	-0.0737684	0.345545	0.252398	0.323941	0.10692	0.543738	0.361847	-0.244994	0.25732	0.105452	0.0643866	0.417162	0.312069	0.205342	0.454362	0.369402	0.211981	0.283265	0.207041	0.352598	0.150615	0.394085	0.457871	0.15691	0.329382	0.160081	0.425022	0.364362	0.0218203	0.367458	0.195087	0.432146	0.229163	0.223351	-0.0736941	0.186823
ALX1	-1.59286	-1.71144	-1.59021	-1.44058	-1.7527	-1.78275	-1.68374	-1.29672	-1.44415	-1.02931	-1.80904	-1.52157	-1.04381	-1.49337	-1.53167	-1.27694	-1.13688	-1.66233	-1.7318	-0.986135	-1.31503	-1.5069	-1.28839	-1.51499	-1.62939	-1.41535	-1.60757	-1.47261	-1.11048	-1.39747	-1.31921	-1.17551	-0.976232	-1.42146	-1.17999	-1.29729	-1.66741	-0.75534	-1.20073	-1.40102	-1.53008	-1.33964	-1.81696	-1.43068	-1.33906	-1.19886	-1.13515	-1.08506
ALX3	0.261222	0.101275	0.164452	0.0620776	0.135088	0.1896	0.16832	0.286515	0.275494	0.114608	0.210697	0.101376	-0.0383058	0.230353	0.327124	0.35484	0.0980153	0.0922479	0.0689139	0.126466	0.220014	0.237194	0.0633632	0.22632	0.1203	0.0744581	0.377066	0.133997	0.272424	-0.213166	0.180453	-0.0179949	0.0224946	0.181808	0.082025	0.0350601	0.279192	0.0584112	0.152226	0.292187	0.105059	0.13701	-0.0288925	0.024339	0.138587	0.0433744	-0.00885443	0.337055
ALX4	-0.0763775	0.115415	0.276275	0.310697	-0.148813	0.0911319	-0.0477292	-0.00815156	-0.118448	0.216142	-0.0940688	-0.0369844	0.0684434	-0.0026776	-0.0910094	-0.167322	0.144896	0.0368998	-0.163526	0.00187062	-0.0642586	-0.112529	-0.0858526	-0.0239031	-0.166696	-0.179745	-0.0954813	-0.0206868	-0.0854824	0.0314509	-0.0838778	0.0317257	-0.0719997	-0.028016	-0.0786071	0.105418	0.151123	-0.00790573	-0.0601521	-0.185317	-0.000611319	0.00389028	-0.198135	0.00351597	0.179046	0.0470279	0.0670073	-0.0153795
AMACR	-0.984673	-1.25195	-1.17999	-0.986659	-1.32364	-0.741979	-1.42958	-1.13688	-0.708095	-0.803227	-0.529031	-0.550543	-0.911715	-0.668085	-0.966656	-0.645195	-1.08661	-0.819062	-0.921065	-2.12693	-0.839605	-1.48379	-1.10706	-1.46976	-1.24931	-1.53344	-0.531925	-0.929746	-1.47306	-0.624628	-0.745891	-1.65725	-0.962131	-1.40162	-0.525367	-1.63155	-0.875552	-1.76607	-0.992436	-0.503903	-1.58036	-0.613839	-0.99752	-0.631933	-1.03006	-1.53422	-1.33408	-1.43283
AMBN	0.165668	0.079028	0.0684793	0.138136	0.163454	0.147148	0.216362	0.0560222	0.0724391	0.186294	0.234577	0.170608	0.2119	0.0403611	0.244958	0.225604	-0.0362726	0.209376	-0.00538993	0.507852	0.194908	0.0915546	0.493152	0.279578	0.170503	0.119901	0.313228	0.101275	0.352367	0.182082	0.237006	0.105946	0.279075	0.0705281	0.154052	0.228047	0.212626	0.16689	0.140615	0.118598	0.19666	0.211103	0.171662	0.123294	0.212952	0.204352	0.198715	0.136355
AMBP	-4.43764	-3.47246	-4.35477	-3.65878	-4.35477	-4.08772	-4.43764	-3.98752	-4.57532	-4.48571	-3.961	-4.633	-4.04496	-4.48571	-4.3184	-4.1421	-4.633	-4.00714	-4.43764	-3.7312	-4.67267	-4.04496	-4.11019	-3.88593	-4.19441	-4.35477	-4.43764	-4.00714	-4.22412	-4.3184	-4.57532	-3.81073	-4.53125	-3.961	-3.98752	-4.43764	-4.3949	-4.26016	-4.1421	-4.57532	-4.1421	-4.48571	-4.67267	-4.28703	-4.3949	-3.85399	-4.67267	-4.35477
AMBRA1	0.331815	0.401318	0.410498	0.32775	0.0660141	0.363717	0.316484	0.182923	0.309598	0.164493	0.280242	0.296563	0.118146	0.275224	0.367458	0.40623	0.272424	0.316911	0.307144	0.0341422	0.258943	0.0260689	0.398744	0.0508174	0.104568	0.13425	0.358433	0.115334	0.461908	0.00706991	0.310812	0.236066	-0.065829	0.473722	0.20439	0.0959123	0.259921	0.173983	0.292871	0.304878	0.186088	-0.0142299	0.231542	0.292493	0.086303	0.590811	0.38757	0.379945
AMD1	0.929571	0.238972	0.287741	0.207376	0.0795931	0.597972	0.453278	0.481775	0.0843283	0.0998656	-0.0467473	0.247324	0.465585	0.416401	-0.237776	-0.0739253	0.175155	0.0565475	0.0326606	1.31194	0.0773734	0.614478	1.01344	0.597785	0.269415	0.52955	0.303564	0.191676	0.771492	0.257103	0.119419	0.717525	0.358922	0.196501	0.109694	0.37306	0.720444	0.551129	0.264281	0.753395	0.335382	0.56329	0.5381	0.17999	0.488905	0.567448	0.334656	-0.404834
AMDHD1	-0.303661	0.0272995	-0.430964	-0.199889	-0.151674	-0.132854	-0.379175	-0.757195	-0.239684	-0.826287	-0.787481	-0.352076	-0.634603	-0.687179	-0.758353	-0.775404	-0.528858	-0.389333	-0.332482	-0.379957	-0.857202	-1.10781	-0.56266	-0.86408	-0.897678	-0.529786	-0.783032	-1.02208	-0.426109	-0.919685	-0.902392	-0.722175	-0.511394	-0.573119	-1.03347	-0.668894	-0.86745	-0.83237	-0.507796	-0.977587	-0.875336	-0.589482	-0.479114	-1.03027	-0.417958	-0.728309	-0.608778	-0.232837
AMDHD2	0.373467	0.0119611	-0.0214898	-0.0493478	-0.132254	-0.102511	-0.0240554	-0.28301	-0.0400878	-0.133367	-0.130607	-0.371258	0.00288993	-0.259563	0.0679832	0.0421135	-0.313399	-0.0718607	0.0513035	-0.288868	0.0279861	-0.174637	0.207041	-0.475563	-0.262731	-0.188258	0.112458	0.00205885	0.136568	-0.302031	-0.197538	-0.24044	-0.311393	0.130375	-0.198337	-0.290258	0.133264	-0.389532	0.00703663	-0.360285	-0.0253519	-0.391628	-0.192275	-0.406154	-0.0943035	-0.130607	0.013826	0.0731281
AMELX	0.135452	-0.0230636	-0.319519	0.0474392	-0.0648247	0.0705885	-0.034814	-0.113955	-0.158828	-0.0884814	-0.16753	-0.225152	-0.179071	-0.117668	-0.11759	-0.00734207	-0.299902	-0.0670895	0.0122989	-0.208307	-0.00938552	-0.128144	-0.190338	-0.107546	-0.190037	-0.0290545	0.0724135	-0.0407902	-0.0713406	-0.181799	-0.129049	-0.146889	0.120326	-0.080074	-0.210526	-0.104395	-0.0594901	-0.0835168	-0.00991111	-0.132428	-0.142813	-0.200501	-0.0683106	-0.202961	-0.0181453	-0.0852417	-0.348805	-0.00170222
AMELY	0.011838	0.0532102	0.181808	0.0481799	0.242852	0.178848	-0.0988273	0.107536	0.0468193	0.106966	0.357297	0.0397995	0.084987	-0.114087	0.261632	0.196229	0.172226	-0.118288	0.189545	0.171356	0.00869163	0.0181542	0.192734	0.187548	0.0563499	0.0472121	0.145804	0.268753	0.168355	-0.00023559	-9.14931e-05	0.199785	0.192936	0.0720967	0.195686	-0.0308074	0.0589744	0.142576	0.340855	0.246636	0.165724	0.149211	-0.0857831	0.144808	0.357049	0.120266	0.0968952	0.111086
AMFR	0.502174	0.561259	-0.349884	-0.0203012	0.318472	0.130547	-0.172713	0.0046092	-0.665284	-0.639533	-0.506574	0.0430601	-0.654043	0.770521	0.57044	-0.564653	-0.129387	0.554746	-0.0852067	-0.33588	0.677952	-0.437489	-0.780119	-0.640692	0.259771	0.168049	0.486286	-0.0884549	0.410894	0.402763	0.181356	0.517981	-0.766191	-0.628408	0.0768378	0.539557	0.325484	0.567069	0.220782	-0.523465	0.507423	0.216089	0.195087	0.240898	0.437807	-0.637231	-0.205048	-0.175578
AMH	-1.59658	-1.14693	-1.44382	-1.48009	-1.50431	-1.35371	-1.75587	-1.55652	-1.62015	-1.87144	-1.55897	-1.38364	-1.43412	-1.70317	-1.36586	-1.5731	-1.62847	-1.28892	-1.32342	-0.739168	-1.40943	-1.13112	-0.890355	-1.30644	-1.40029	-1.50571	-1.69299	-1.28349	-1.11361	-1.40998	-1.82389	-1.16526	-1.10068	-1.26399	-1.39972	-1.3508	-1.58469	-1.34621	-1.40421	-1.43626	-1.22398	-1.35395	-1.47171	-0.962636	-1.39355	-1.217	-1.44919	-1.26601
AMHR2	-0.996385	-0.890941	-0.911201	-0.828578	-0.743603	-0.794539	-0.714553	-0.849599	-0.963273	-0.980328	-0.863847	-0.702921	-0.881388	-0.265923	-1.08361	-0.69869	-0.992925	-0.808191	-0.635662	-1.21997	-1.06885	-0.960886	-0.7528	-0.814103	-0.886873	-1.03266	-0.866076	-0.909468	-0.868134	-0.816267	-0.778445	-0.819835	-0.977048	-0.901428	-0.635361	-0.941398	-0.834404	-0.950404	-0.52384	-0.939472	-0.996385	-0.839605	-0.923394	-0.898858	-0.887366	-0.929746	-1.03725	-0.845511
AMICA1	2.63209	3.5723	3.71082	3.76757	3.51679	3.56115	3.94986	3.2042	3.83884	3.43156	3.58571	3.80482	3.75321	4.01934	4.03234	4.05816	3.05482	3.002	4.07026	3.72301	4.07026	3.76225	3.6884	3.20791	1.99911	3.99719	2.9076	3.62964	4.17857	3.32595	2.85711	3.69958	3.83386	3.98582	3.10021	3.52213	3.90676	3.31244	3.00534	3.23442	3.85093	2.65332	3.88781	2.24613	3.44077	2.9273	4.21962	3.86358
AMIGO1	0.205289	0.728649	0.267623	0.17519	0.239983	0.390414	0.467608	0.438622	0.0518729	0.20929	0.40553	0.19751	0.0689868	0.385338	0.118526	0.378969	0.188795	0.15268	0.293141	-0.0490785	0.494811	0.206612	0.22717	0.166555	0.231722	0.416759	0.0594496	0.195923	0.0741574	0.132968	0.27541	-0.013812	0.0416878	0.180774	0.241906	0.0414887	0.259411	0.114071	0.00386944	0.213169	0.261676	0.0669135	0.383121	0.169333	0.25961	0.512761	-0.0850686	0.490638
AMIGO2	-0.233128	-0.0162715	0.854951	0.601397	-0.413931	-0.294532	0.564063	-0.0441448	0.251572	-0.310262	-0.100731	-0.186272	-0.588963	0.295685	0.151478	0.683258	-0.335172	-0.174118	-3.68056e-05	0.157529	1.02982	-0.307315	0.548765	0.0949828	-0.497914	0.518067	-0.167721	-0.132669	-0.335121	0.0913704	-0.263602	-0.0326871	-0.547935	0.491782	-0.797068	-0.358973	0.20377	0.129307	-0.796772	-0.157101	0.579419	-0.534714	0.515447	-0.704579	-0.235821	-0.800102	-0.203072	0.0454831
AMIGO3	-0.179462	0.0436978	-0.210484	-0.027191	-0.311879	-0.0999846	-0.348039	0.283865	-0.104873	-0.164113	0.00502483	-0.217736	-0.0184505	-0.0173929	-0.108849	-0.1087	-0.0381186	-0.183631	-0.157003	0.273626	0.14055	0.201109	-0.0397734	0.214428	-0.347827	0.00472066	-0.0978606	-0.102345	0.022572	-0.217534	-0.171456	0.212626	0.153692	-0.0178135	-0.157576	0.305211	-0.0882774	0.172103	-0.0687567	-0.242358	0.147222	-0.182155	-0.154806	-0.233986	0.105564	0.111547	-0.115942	0.0175103
AMMECR1	-0.143689	-0.0737684	-0.22246	-0.173326	-0.298166	-0.181187	-0.363531	-0.210795	-0.398928	-0.511784	-0.300304	-0.429791	-0.378246	-0.459074	-0.588294	-0.41447	-0.292589	-0.468409	-0.573456	-0.441483	-0.398998	-0.359205	-0.332282	-0.523677	-0.389982	-0.228411	-0.494048	-0.588963	-0.218937	-0.529701	-0.672646	-0.24279	-0.454632	-0.483559	-0.610914	-0.605704	-0.477336	-0.626486	-0.468289	-0.530316	-0.255979	-0.504535	-0.466636	-0.408826	-0.462166	-0.520674	-0.341675	-0.432847
AMMECR1L	-0.162471	-0.130861	-0.128076	-0.196354	-0.0970045	-0.243545	-0.228136	0.0950941	-0.257798	-0.157425	-0.382683	-0.263165	-0.230959	-0.3636	-0.260696	-0.282897	-0.337953	-0.287625	-0.280523	-0.047255	-0.212077	-0.133265	-0.321354	-0.264068	-0.484787	0.000710625	-0.6376	-0.156769	-0.139099	-0.166926	-0.25395	-0.265818	-0.404664	-0.416715	-0.193854	-0.320542	-0.146369	-0.0125658	-0.406622	-0.237165	-0.313957	-0.240906	0.231971	-0.379899	-0.276803	-0.139415	-0.245685	-0.155214
AMN	0.928702	0.964545	0.494728	0.642773	0.627151	0.846372	0.626975	0.543842	0.463035	0.710581	0.48107	0.868813	0.862124	0.409904	0.535792	0.608118	0.69004	0.27585	0.505355	1.24796	0.434021	0.589709	1.03224	0.499194	0.723392	0.43082	0.609881	0.739658	0.834374	0.644472	0.672408	1.00861	0.648522	0.483866	0.490359	0.479509	0.549777	0.669622	0.615219	0.826304	0.535004	0.628503	0.560261	0.521999	0.779528	0.906876	0.764259	0.376272
AMN1	-0.401142	-0.3077	-0.266712	-0.190634	-0.223572	-0.145865	-0.204456	0.015438	-0.0749189	-0.148434	-0.129004	-0.53554	-0.287516	0.058593	-0.222635	-0.282897	-0.0934286	-0.0899691	-0.109967	-0.389751	-0.404999	-0.300588	0.151186	-0.340092	-0.400653	-0.262802	-0.351811	-0.217534	0.0134271	-0.198337	-0.105331	-0.326039	-0.209915	-0.430586	0.0146901	-0.299714	-0.367999	-0.26686	-0.100202	-0.265168	-0.329471	-0.283719	-0.293414	-0.149363	-0.0852705	-0.485017	-0.467034	-0.0640825
AMOT	-0.639533	-0.147378	-0.539932	-0.326237	-0.159372	-0.226548	-0.35535	-0.418825	-0.135168	-0.0541479	-0.580534	-0.22038	-0.403939	-0.133606	-0.0211622	-0.231413	0.0426624	-0.0127953	-0.449987	-0.52285	0.0184381	-0.41264	-0.390323	-0.0611433	-0.249593	-0.284462	0.0435013	-0.0865839	-0.52664	-0.118448	0.0666421	-0.458116	-0.354519	-0.32113	-0.0110316	-0.134249	-0.708483	-0.432316	-0.244994	0.254698	-0.147378	-0.0664694	-0.122637	-0.0675764	-0.28806	-0.441421	-0.36871	-0.213166
AMOTL1	-0.040409	0.462178	-0.0035717	0.212369	0.14911	0.24111	0.120426	0.188171	-0.119142	-0.43652	-0.255328	-0.116782	0.0725782	-0.102162	-0.228499	-0.108453	-0.32616	-0.39347	-0.429337	0.482683	0.211265	0.252563	0.259043	0.0792852	-0.0921866	0.0394005	-0.4831	-0.330014	-0.0390974	-0.248556	-0.375678	0.172325	-0.144835	0.0187168	-0.554775	0.221769	-0.118371	0.200794	-0.235163	-0.366755	0.07467	0.0146238	0.286442	-0.332678	0.256287	0.252117	-0.158301	0.155064
AMOTL2	1.05164	2.2501	1.41603	1.71746	1.45479	1.12946	1.40644	1.20458	0.76037	0.890554	0.59362	1.38607	0.850079	1.34922	1.10289	0.743592	0.699497	1.03796	1.21034	0.830302	1.44566	0.75817	1.8189	0.955964	0.548415	0.99278	0.84017	0.826442	0.909277	1.48931	1.37108	0.897546	0.23737	1.00642	0.507584	1.33831	0.516195	1.90329	0.193876	0.786337	0.711928	0.325276	1.247	0.454137	0.642874	0.360113	0.625448	1.25083
AMPD1	-0.00692708	-0.0532596	0.129935	0.319201	0.0146569	0.329382	0.315402	0.0895396	1.63816	3.79368	1.89733	1.96821	3.75754	1.46336	1.70431	2.41473	2.69292	1.94794	3.00534	1.69507	0.649942	0.78671	0.125325	2.28196	0.104983	0.661447	0.0799059	1.56219	0.614274	0.945066	2.24285	2.69786	3.41993	1.0933	1.88473	2.32115	0.697851	2.986	2.8601	2.5332	1.82591	1.48076	-0.0158361	0.633417	2.55112	0.171316	1.46646	0.728902
AMPD2	-1.42113	-1.38304	-1.30644	-1.02233	-1.42751	-1.45136	-1.41976	-1.25046	-1.41109	-1.22495	-1.25649	-1.14853	-1.06656	-1.39066	-1.14163	-1.23332	-1.59331	-1.5534	-1.24053	-0.233952	-1.09908	-0.943878	-1.21954	-0.792132	-1.23757	-1.22648	-1.7318	-1.27157	-1.08738	-1.2744	-1.45869	-0.774764	-0.876821	-1.20182	-1.2367	-0.869799	-0.833774	-0.854539	-1.50571	-1.48612	-0.932867	-1.44548	-1.05756	-1.44851	-1.14853	-0.70914	-1.19921	-1.40682
AMPD3	1.41076	-0.364707	0.792836	0.551901	0.605148	0.855629	0.370613	0.0525104	1.17999	1.78154	0.908793	1.70252	1.20878	0.93094	1.28598	1.07216	1.8084	1.92086	1.27179	1.98359	0.989473	0.725793	0.375944	1.00385	1.6696	1.07715	1.63642	1.53025	1.51704	1.44146	1.6773	0.481415	1.76838	0.797276	2.09066	1.40918	1.54545	1.65249	1.31294	1.91881	1.09714	1.63642	0.813687	1.49793	1.11904	0.743691	1.83432	0.764259
AMPH	0.428529	0.0937872	0.212518	0.264927	0.142876	0.0364337	0.0654747	0.366654	-0.00855139	0.168815	0.217007	-0.0481576	0.0174816	0.301076	0.182043	0.138549	0.136692	0.184248	0.313875	0.0513597	0.197903	0.0685151	0.082025	0.2768	0.39476	0.0383924	0.151368	0.190951	0.0920823	0.184185	0.0232542	0.074326	0.0397545	0.116889	0.0559087	0.170957	0.0643576	0.0869045	0.119074	0.047297	0.130868	0.112038	0.0189932	0.147184	0.153888	0.284896	-0.0746578	-0.00919722
AMT	-0.0997729	0.531064	0.611557	0.166187	-0.122436	0.352248	0.221601	0.108309	0.211526	0.150356	-0.039065	0.598526	0.241516	-0.221099	0.777141	0.229274	0.037576	0.76398	0.426947	0.343894	-0.0934286	0.698958	0.559915	-0.283515	0.597659	-0.38247	-0.156255	0.0648052	0.32023	-0.368386	-0.279007	0.536137	-0.078854	0.672969	0.16149	0.0488177	-0.607594	-0.129764	0.0716585	0.149258	0.177625	0.0855708	-0.00800339	0.595861	-0.287837	0.0203382	0.174773	0.258674
AMY1C	4.62452	4.62452	4.93495	4.46986	4.54095	4.24338	4.93495	3.90676	5.41118	5.44236	3.96094	6.15899	5.1574	3.75321	5.02435	4.53068	6.27079	6.56532	4.91443	5.27931	4.17857	3.83386	4.33918	4.17209	5.83279	4.68776	6.02669	4.8789	4.34856	5.2558	5.83279	4.98939	5.13183	4.70882	5.86014	4.11791	3.70494	4.65327	6.11031	5.86014	3.69304	5.98823	3.56644	6.11031	3.93711	3.91303	4.92488	4.13307
AMZ1	0.434167	-0.230319	-0.166287	-0.648086	0.359779	-0.119583	-0.476777	0.695394	1.24455	0.573241	-0.404834	0.137274	0.0423646	-0.740732	-0.51624	-0.141639	-0.239492	-0.644225	0.121195	-0.00224731	-0.0349775	-0.559176	-0.454774	-0.479717	-0.517286	-0.58728	-0.0187726	-0.354341	1.29689	-0.402288	-0.293908	0.547171	-0.233512	-0.752902	-0.107241	-0.240334	0.195405	-0.549635	-0.846198	0.264592	-0.678722	-0.922311	-0.738442	-0.841013	0.197393	-0.264563	0.220994	-0.0804351
AMZ2	-0.879034	-0.827126	-0.63478	-0.980481	-0.982936	-0.68663	-0.47365	-0.647808	-0.604545	-0.365059	-0.577472	-0.708696	-0.375157	-0.556151	-0.512251	-0.431436	-0.497526	-0.0273784	-0.690264	-0.771351	-0.532077	-0.52228	-0.61689	-0.280899	-0.283719	-0.495507	-0.0727222	-0.17694	-0.571084	-0.493741	-0.565456	-0.737301	-0.303982	-0.334021	-0.336843	-0.542273	-0.534395	-0.603732	-0.360285	-0.571569	-0.331921	-0.424357	-0.730574	-0.285633	-0.724832	-0.543375	-0.711682	-0.46439
AMZ2P1	-0.365357	-0.285193	-0.115164	-0.245738	-0.347895	-0.175091	0.0172989	-0.150856	0.0125717	0.0608135	-0.120869	-0.166612	0.0474048	0.020683	-0.0567346	-0.126223	-0.0804351	0.333189	-0.120032	-0.276558	0.0220713	-0.218025	0.0882965	-0.00805918	-0.0164912	0.120147	0.18675	0.0765889	-0.206791	-0.0913385	-0.0553678	-0.284129	0.0517964	0.0292214	0.110776	-0.0271033	-0.0919211	-0.297815	-0.00294965	-0.119675	0.0923875	-0.129202	-0.195819	0.124157	-0.0982915	-0.16378	-0.15088	0.101613
ANAPC1	-0.944831	-0.784108	-0.729713	-0.860845	-0.699718	-0.773174	-0.717027	-0.684955	-0.66226	-0.787718	-0.698094	-0.715624	-0.892316	-0.82948	-0.688204	-0.767273	-0.783935	-0.751698	-0.73649	-0.597992	-0.824743	-0.709927	-0.950674	-0.780765	-0.865577	-0.850695	-0.925972	-0.787226	-0.819835	-0.75008	-1.08216	-0.86535	-0.803042	-0.767102	-0.857552	-0.827853	-0.63362	-0.806416	-0.860845	-0.804781	-0.956646	-1.01535	-0.719292	-0.824511	-0.924148	-0.839605	-0.771119	-0.683444
ANAPC10	-0.103049	-0.440593	-0.199353	-0.315562	-0.147034	-0.0308074	-0.280005	-0.26976	-0.307872	-0.290573	-0.560412	-0.841134	-0.315021	-0.162415	-0.573529	-0.389397	-0.135229	-0.271053	-0.418261	-1.04241	-0.156566	-0.602912	-0.430393	-0.16138	-0.245544	-0.267084	-0.0171885	0.00193681	-0.38707	-0.369528	-0.0941751	-0.463742	-0.206038	-0.331146	-0.178943	-0.13183	0.0215986	-0.135106	0.0332464	-0.322814	-0.394754	-0.116329	-0.219977	-0.333472	0.00253087	-0.320648	-0.485324	-0.303502
ANAPC11	0.392895	0.233657	0.172952	0.063826	0.421329	0.210969	0.0322932	0.145078	0.173578	0.0786437	0.301401	0.114941	0.151123	0.251538	0.0946662	0.172052	0.193265	-0.290102	0.177662	-0.291878	0.386776	0.0120049	0.211526	-0.112822	0.0793206	0.217729	0.316248	0.0757049	0.149519	-0.14785	0.173418	0.0958778	-0.16077	0.149015	0.0845375	0.109014	0.0807227	-0.123477	0.266522	0.147845	0.17502	0.147184	0.280542	0.123843	0.236961	0.14291	0.0686227	0.337883
ANAPC13	0.783285	-0.0950582	0.0628536	0.352087	0.419085	0.172774	0.00222066	0.38218	0.342373	0.220748	-0.219189	0.237236	0.190276	0.365948	-0.00163	0.0632068	0.574279	0.38118	0.213293	-1.09596	-0.0823619	0.0618056	0.178917	0.182742	-0.0524405	0.0949511	0.706997	0.426588	-0.123642	0.344003	0.262356	0.00279582	0.223415	0.275907	0.518271	-0.0545142	0.293281	0.138503	0.395464	0.183207	0.00940168	0.462415	-0.146815	0.106814	0.630718	0.0939379	0.0576267	0.270749
ANAPC16	0.909599	0.94963	1.06304	0.910651	0.979042	1.036	0.968088	0.927769	0.86056	0.846687	0.842311	0.772139	0.955338	0.981801	0.618176	0.836734	0.970376	0.853947	0.955338	0.365337	0.692562	0.350122	0.741888	0.825355	0.38975	0.796011	1.01218	0.823007	0.617077	0.999698	0.8445	0.724693	1.06304	0.805517	0.851243	0.617189	0.446263	0.631428	1.04601	0.937717	0.51772	0.99222	0.52766	0.980798	0.954779	0.497746	0.65573	0.805929
ANAPC2	-0.394195	-0.466857	-0.473705	-0.483808	-0.445779	-0.519606	-0.506206	-0.483895	-0.462775	-0.59859	-0.461491	-0.665871	-0.270785	-0.513524	-0.548079	-0.619948	-0.775828	-0.707877	-0.427304	-0.27215	-0.421391	-0.502872	-0.52384	-0.313957	-0.409259	-0.53351	-0.671542	-0.402032	-0.307872	-0.6418	-0.469054	-0.227576	-0.738442	-0.41532	-0.581077	-0.533173	-0.565127	-0.514261	-0.413826	-0.555126	-0.259563	-0.793472	-0.759443	-0.525583	-0.493823	-0.194792	-0.48662	-0.519675
ANAPC4	0.639792	0.914184	1.10782	0.80495	0.794666	0.835971	0.890705	0.601301	0.966424	0.835793	0.672308	0.943964	0.89867	0.751075	1.11653	1.05619	1.14047	1.97701	0.787563	0.982119	0.684374	0.536611	0.429534	0.727083	1.57375	0.642039	1.07254	1.06784	0.944374	0.94993	0.647697	0.870514	0.906413	0.916819	1.12168	0.607695	0.687092	0.964948	0.73832	1.13452	0.473928	0.942008	0.636487	1.39344	0.435935	0.335942	1.07549	1.09162
ANAPC5	-0.445234	-0.341533	-0.467954	-0.308043	-0.346284	-0.42096	-0.524217	-0.436227	-0.548887	-0.62038	-0.331863	-0.443534	-0.495949	-0.577171	-0.265504	-0.435199	-0.522554	-0.350834	-0.558571	-0.57289	-0.383222	-0.387187	-0.781446	-0.529786	-0.416661	-0.578784	-0.611364	-0.464324	-0.629412	-0.625021	-0.699289	-0.667187	-0.3107	-0.369155	-0.347401	-0.526508	-0.564853	-0.413018	-0.676226	-0.609325	-0.457828	-0.681985	-0.521091	-0.3047	-0.56157	-0.498378	-0.447531	-0.445086
ANAPC7	-1.11361	-1.17383	-1.21038	-1.10588	-1.15288	-1.1406	-1.0953	-1.00096	-1.10973	-0.990744	-1.15627	-1.134	-1.15956	-0.791886	-1.20462	-1.18498	-1.11361	-0.971685	-0.945607	-1.11163	-1.24327	-1.08661	-1.26601	-1.21801	-1.1571	-1.23872	-1.10671	-1.18174	-1.30938	-1.29027	-1.18054	-1.29831	-1.00851	-1.27844	-0.99752	-1.13806	-0.956646	-1.14657	-1.1771	-1.3012	-1.06816	-1.08951	-1.11163	-1.07459	-1.20566	-1.15922	-1.22852	-1.05395
ANG	-0.202104	0.535792	0.37842	0.387501	0.0409838	0.090851	0.417522	-0.0397991	-0.206855	-0.213347	-0.598933	-0.924148	-0.451725	-0.359872	-0.84272	-0.30535	-0.179592	0.418714	-0.443534	-1.18816	-1.07142	-0.808297	-0.217863	-0.0312023	0.127937	-0.963428	0.201639	-0.616732	-0.784796	-0.358839	-0.181799	-0.458385	-0.525583	-0.223737	-0.166103	-0.609813	-0.478265	-0.580295	0.00351597	-0.328013	-0.688204	-0.3441	-0.706374	0.315107	-0.604136	-0.797267	-0.791417	-0.558248
ANGEL1	-0.0610881	-0.0278076	-0.160686	-0.343247	-0.297754	-0.28196	-0.366755	-0.108269	0.0617349	-0.0294736	-0.00327573	0.0792288	-0.233626	-0.150272	-0.0256693	-0.0409326	-0.257519	-0.317143	-0.260926	-0.0747785	-0.055666	0.156525	0.026999	-0.420475	-0.1861	-0.134837	0.0544115	-0.0806306	0.52609	-0.32424	-0.262515	0.14101	-0.139823	-0.0441448	-0.167483	-0.351127	0.0331538	-0.249345	-0.277655	-0.0322067	-0.528487	-0.293667	-0.112013	-0.316978	-0.24121	0.0119272	-0.0695825	-0.327394
ANGEL2	-0.155294	0.56329	0.381683	0.48471	0.124909	0.222408	0.213214	0.0574932	0.398089	0.279153	0.361847	0.360113	0.136395	0.267478	0.425655	0.236629	0.236917	0.56186	0.366709	0.163998	0.123136	-0.0889174	0.1402	0.202109	-0.00630764	0.00130833	0.0923055	0.0623149	-0.112667	0.260315	0.120478	0.154871	0.0443304	0.178848	0.139483	0.0994427	0.210931	0.14185	0.156114	0.124909	0.174541	0.0870705	-0.0171885	0.423365	0.169913	-0.268679	0.330929	0.431993
ANGPT1	0.58563	1.14725	1.47066	1.1868	1.52456	1.39267	0.642198	1.83738	0.879661	0.687425	1.17908	1.13262	0.0510297	1.2262	1.1868	1.33129	0.843443	1.33497	1.03566	-0.228598	1.23055	1.49726	0.808591	0.613516	0.604545	0.591215	1.10386	1.08795	0.880255	0.998517	0.746745	0.523621	0.750461	1.45693	0.50905	0.653867	0.197903	0.495954	1.02061	0.28882	1.21478	0.685269	0.776626	0.952325	0.349048	0.925581	0.767256	1.25623
ANGPT2	0.887314	0.438141	0.454909	0.599092	1.38373	0.99278	0.754577	0.721851	0.91991	1.33066	1.3609	0.783022	0.721851	1.52019	1.82543	1.33595	0.639524	0.769689	1.43424	1.76574	1.28017	1.6773	0.839618	1.56918	1.12809	1.36237	0.871254	1.98241	1.14961	1.31718	0.807129	1.12989	0.92283	0.951049	1.41235	1.28132	1.30894	1.76268	0.917279	0.980798	1.21034	1.22185	0.986742	1.15456	0.972983	1.60684	0.960698	1.06544
ANGPT4	0.604147	0.260315	0.307747	0.39612	0.883713	0.273214	0.273263	0.212765	0.327914	0.848698	0.466441	0.496588	0.251166	0.332425	0.84605	0.280071	0.534307	0.640246	0.645503	1.58331	0.336738	0.452266	0.322356	0.368255	0.472063	0.25584	0.263467	0.70992	0.585861	0.760752	0.402451	0.92762	0.604147	0.641386	0.709393	0.730408	0.187726	0.961038	0.358113	0.733249	0.0434355	1.59914	0.165404	0.290187	0.600233	0.375168	0.272227	0.386083
ANGPTL1	2.16394	1.88368	2.44767	3.02714	2.93362	2.40606	2.39047	2.5057	2.16695	2.46489	2.24613	2.0029	1.53404	2.3798	1.86488	1.77851	1.9549	1.63549	2.18587	1.09119	1.57699	1.31956	0.994656	2.24613	2.1723	1.45373	1.8436	1.82543	1.19829	1.56372	1.76574	1.08749	1.19409	1.80418	2.26368	1.798	1.32524	1.54603	2.21058	1.01949	1.7512	1.95028	1.83432	1.93382	2.31941	1.57797	1.43335	1.78154
ANGPTL2	0.000152431	-0.330777	-0.774986	-0.398265	0.280033	-0.286728	-0.335615	0.318682	0.761603	1.21084	0.865796	0.354473	0.429729	0.696437	1.5466	-0.0406562	0.606394	-0.410815	1.22459	0.630382	1.40525	0.370106	0.488853	1.23318	0.690541	0.993513	0.207176	1.1482	0.450336	0.45515	0.625991	-0.109188	0.175121	0.327416	0.805517	1.16364	0.62321	1.26911	0.710581	-0.314669	0.965559	0.615066	0.550341	0.751666	1.01218	1.62861	0.0964909	0.796767
ANGPTL3	0.0565828	0.0689503	-0.0548548	0.0518729	-0.374259	0.042451	-0.100808	0.0510067	0.0467072	-0.117218	-0.033438	-0.0599123	0.0201372	0.071109	0.0768634	-0.0986963	-0.184827	-0.303502	-0.197538	0.0282648	-0.0854824	-0.0898903	-0.094418	-0.16574	-0.120718	-0.155091	0.12849	0.0279861	-0.101118	-0.0243171	-0.222121	0.0182911	0.10527	-0.165085	-0.169066	-0.0913385	-0.0751622	-0.183412	-0.23402	-0.15983	-0.0397477	-0.25348	-0.0267038	-0.377707	-0.0418469	0.117055	0.0446256	0.0860047
ANGPTL4	2.77793	1.75367	-0.603341	0.33969	1.06412	-0.231007	0.627335	0.0831899	-0.673298	-0.63494	1.49187	-0.624909	2.04124	2.22345	0.826581	-0.0367775	-1.33408	0.388879	0.335653	3.62277	-0.00682894	3.42673	3.17418	1.63549	1.02822	1.375	0.398334	0.297746	1.70771	0.0760125	0.318563	2.71559	1.06432	0.13159	1.04458	2.42703	3.23826	2.44596	1.10289	0.0458982	2.73969	2.34779	3.54694	0.698958	2.49375	3.43156	2.1018	0.498574
ANGPTL5	0.444322	0.115511	0.627752	0.39776	0.57044	0.0074362	0.695945	0.375233	0.819805	0.304924	0.702354	0.264494	0.377121	1.03102	0.19323	0.970057	1.58638	0.714817	0.131923	-0.164851	0.487057	-0.131102	0.556443	0.710233	0.369402	0.289722	0.705035	1.3192	-0.0434075	0.550616	0.783945	0.149519	0.59607	0.547263	1.58472	0.554108	0.694749	0.365136	1.11571	-0.0406222	0.413956	0.89867	0.254092	0.60788	0.266387	0.519799	0.385423	1.09029
ANGPTL6	-0.235076	-0.178284	-0.0473697	-0.0877863	-0.208425	-0.0738415	-0.246663	-0.405927	0.461565	0.293587	0.151898	0.159652	0.279114	0.375572	0.0312473	0.0860341	0.228682	0.0722782	0.280071	0.852304	2.03568	0.227785	0.00661953	-0.124622	-0.0934286	0.0410797	0.234736	0.00974566	0.197698	-0.0132846	0.35025	-0.050864	0.219845	0.203811	-0.18401	0.151615	0.0625366	0.536049	0.30784	0.115777	0.198777	-0.0920458	-0.00388993	-0.0935078	0.113781	0.527752	0.161873	0.625662
ANGPTL7	0.356759	2.07931	1.08288	1.01078	2.60511	1.55262	1.59038	1.08199	0.345116	0.749297	0.113005	0.771648	0.355706	1.45446	0.528797	0.582208	0.386578	0.524189	0.451587	0.276523	0.796767	0.710581	0.918416	0.374939	0.311101	0.594914	0.303408	0.454851	0.0974731	0.496111	0.90047	0.254092	0.0713085	0.935244	0.390414	0.784626	0.326906	0.322886	0.200513	0.0888896	1.17511	0.176139	0.222832	0.483498	0.428962	0.430267	0.0704417	0.642401
ANK1	-1.5309	-1.2604	-1.28079	-1.15797	-1.49583	-1.42958	-1.37697	-1.38156	-1.36374	-1.09714	-0.660939	-0.950101	-1.20791	-1.24169	-1.05236	-1.09422	-1.12042	-1.18987	-1.32628	-0.746772	-1.23417	-1.3901	-1.10333	-1.18857	-1.07497	-1.43412	-1.25102	-1.02486	-1.20103	-1.09714	-1.28507	-0.924148	-1.08121	-1.03831	-0.756517	-0.97196	-1.3251	-1.06377	-1.37022	-1.04555	-1.16185	-1.29245	-0.924741	-1.23976	-1.34499	-1.14108	-1.06	-0.988573
ANK2	0.108282	-0.226345	0.146539	-0.0503077	0.149662	0.232501	0.0591503	0.493558	0.284833	0.434412	0.476249	0.175612	0.600616	0.177871	0.432338	0.304376	0.267089	0.0915546	0.558801	0.642401	0.244868	1.13808	0.242676	1.04458	0.870658	0.285251	0.0984285	0.562825	0.425094	0.119044	0.175742	0.22117	0.816177	0.551129	0.488344	0.846883	0.384777	0.587705	0.739389	0.274648	0.742686	0.265551	0.441806	0.430325	1.15425	0.876536	0.257571	0.22495
ANK3	1.90469	1.96559	1.4331	1.19701	1.05438	1.85319	1.53711	1.155	1.46722	0.920697	1.14329	1.41735	1.51356	0.810417	1.24183	1.50815	1.32942	1.7286	1.45623	1.50972	0.767671	1.0898	2.01872	0.96592	1.34669	1.33942	1.31463	1.2031	1.22345	1.30535	0.994267	2.09354	1.10247	1.14508	1.09649	0.505272	1.03566	0.854951	0.817268	1.58331	0.852304	0.950236	1.00132	1.50074	0.779528	0.38012	1.41735	1.04637
ANKAR	0.824581	1.417	1.85018	1.49793	1.20458	1.54886	1.24758	1.12193	1.64649	1.49187	1.47855	1.51855	1.1186	1.61332	1.68372	1.88222	1.41488	2.02674	1.792	0.528628	0.987748	0.863814	0.720094	0.90391	0.947339	0.77001	1.23161	1.01295	1.18834	0.948303	1.01506	0.716308	0.893712	1.7146	1.23161	0.483866	0.62807	0.893035	1.63439	1.30248	1.09467	0.839823	0.757159	1.42759	0.706997	0.235616	1.34467	1.32464
ANKDD1A	0.259689	0.499345	0.0204976	0.0711353	0.365402	0.153692	0.218197	0.0667563	0.130071	0.493797	0.322126	0.0482413	0.42777	0.138549	0.345727	0.177768	0.391626	0.052229	0.342279	0.701451	0.326906	0.492445	0.16708	0.342884	0.284084	0.167846	0.223514	0.347169	0.299135	0.515919	0.215664	0.314892	0.427826	0.21397	0.68369	0.423276	0.47293	0.783285	0.222408	0.28551	0.431013	0.289424	0.166655	0.167015	0.547991	0.35405	0.252775	0.0461494
ANKFN1	-0.454117	-0.109542	-0.00474071	0.111927	-0.0149995	-0.181044	-0.105374	-0.438843	-0.0436132	0.0803833	-0.0542437	0.332474	-0.14698	0.0199069	0.177499	0.28513	0.13687	1.04773	0.073238	0.00125903	0.046072	-0.159478	-0.0841944	-0.0186736	0.642198	-0.12251	0.573337	-0.0596064	-0.181141	0.232991	0.394302	-0.111597	0.131886	-0.486825	0.43082	-0.113019	-0.223054	0.14959	0.0385603	0.154616	-0.109222	0.132706	-0.0124238	0.408754	-0.247643	0.0270934	0.0401859	-0.0609267
ANKFY1	0.046072	0.557883	0.355212	0.429459	0.0961101	0.494312	0.791426	0.6687	0.40105	-0.024997	0.488674	0.324047	0.451413	0.0663426	0.217979	0.39686	-0.133646	0.400964	0.412494	0.186199	-0.148933	0.567985	0.383364	-0.564302	-0.145709	0.183279	-0.240387	-0.340032	0.258339	-0.420475	-0.433945	0.317288	-0.150991	0.457056	-0.236076	-0.369463	0.109629	-0.101827	-0.368181	0.0395614	0.0612199	-0.242942	0.422002	0.285665	-0.583442	-0.872271	0.48081	0.552305
ANKH	-1.19683	-0.869207	-0.875336	-0.790268	-0.874149	-0.941032	-0.885543	-0.82267	-0.409664	-0.317578	-0.0932638	-0.600561	-0.339456	-0.528364	-0.412954	-0.640448	-0.521697	-0.40986	-0.481289	-0.328397	-0.627892	-0.348949	-0.687179	0.0222469	-0.475717	-0.626819	-0.599688	-0.299531	-0.337953	-0.499484	-0.600756	-0.617058	-0.38859	-0.473927	-0.356989	-0.285633	-0.876591	-0.107325	-0.162738	-0.878784	-0.287682	-0.726854	-0.665074	-0.519739	-0.265992	0.281208	-0.753005	-0.75309
ANKHD1	-0.0299594	0.0840306	0.0800889	0.0432082	-0.166061	-0.0223979	0.0064059	0.237855	-0.0811344	-0.193533	-0.223839	-0.214418	-0.040822	-0.166473	-0.225944	-0.12782	-0.191295	-0.0212694	-0.114087	0.00703663	-0.31817	-0.0278677	0.096553	0.0185207	-0.219788	-0.19924	-0.207274	-0.277051	-0.172713	-0.177418	-0.38981	0.093647	-0.0395539	-0.0726089	-0.331766	-0.23725	0.127413	-0.0440487	-0.253573	-0.230319	-0.139415	-0.32488	-0.190338	-0.0110316	-0.327065	-0.236076	-0.138833	-0.176711
ANKHD1-EIF4EBP3	1.33129	1.58331	1.43424	1.24236	0.953601	1.24455	1.21641	0.960698	1.10118	0.931374	1.00717	1.14987	0.911029	0.739658	0.989781	0.959405	1.05254	0.949145	1.0413	0.784926	0.882071	0.93753	1.38427	0.719741	1.00564	1.0898	0.942167	0.715585	0.9699	1.4508	1.03964	1.1991	0.630718	1.08772	0.968238	0.643514	1.20458	0.606556	0.792836	1.00899	0.787794	1.44033	0.988483	1.09998	0.606906	0.489675	1.22185	1.10041
ANKIB1	0.280502	0.0712296	-0.139493	-0.0324201	0.028326	-0.067049	0.114736	0.0970052	0.15866	0.0435889	0.0138566	0.213741	0.011095	0.0705885	0.288907	0.111349	-0.0177092	-0.000344965	0.0360194	-0.27959	0.245826	-0.0135639	-0.0636718	0.103331	-0.0486913	0.379999	0.0133708	0.191272	0.103429	0.0754576	-0.0220691	-0.0759435	0.132899	0.212369	0.0744819	0.15817	0.167509	0.141671	-0.0591054	0.0229556	-0.0643226	-0.0538434	0.125523	-0.0552511	-0.148769	0.0369727	0.121417	0.166922
ANKK1	-0.553817	0.767671	0.516967	0.458697	-0.177025	0.269147	0.514127	0.489508	0.316161	-0.333217	-0.0729656	0.52955	-0.107546	-0.195185	0.388574	0.303727	-0.673014	0.206177	0.420121	0.613516	-0.341675	0.179046	0.168049	-0.369155	-0.494977	0.207956	-0.965525	-0.560905	-0.269264	-0.607594	-0.677798	0.139937	-0.445234	0.13827	-0.414201	-0.285531	-0.0188382	0.105564	-1.11954	-0.702921	-0.24579	-0.60972	0.14777	-0.000157292	-0.68626	-1.24728	0.271571	0.286769
ANKLE1	-0.422742	-0.162912	-0.387436	-0.291975	-0.227333	-0.213866	-0.33145	-0.256638	-0.658269	-0.504688	-0.295839	-0.0119236	-0.512092	-0.518874	-0.309022	-0.185968	-0.440005	-0.419338	-0.380054	-0.0622571	-0.312732	-0.102113	-0.0240554	-0.0843688	-0.491245	-0.21394	-0.51032	-0.217863	-0.644225	0.0185835	-0.294298	-0.122016	-0.24188	-0.189788	-0.330014	-0.246097	-0.193533	-0.420678	-0.36871	-0.214222	-0.452328	-0.198539	-0.391231	-0.408256	-0.228868	-0.161063	-0.444393	-0.42442
ANKLE2	0.00603212	0.0490934	-0.0551881	-0.0315745	0.00145964	-0.089673	-0.0124665	-0.213429	-0.205777	-0.320883	0.0573564	-0.271717	0.288907	-0.128267	0.0842146	-0.24044	-0.255166	-0.212037	-0.124711	0.75132	0.112966	1.00564	0.425585	0.405415	-0.173326	0.384366	-0.231453	-0.168175	0.406494	-0.134552	-0.284343	0.773039	-0.265711	-0.0562774	-0.566702	0.0790552	-0.0287145	0.249422	-0.127201	0.0405408	0.137373	-0.243271	0.533828	-0.140295	-0.0303365	0.133882	0.014976	-0.154892
ANKMY1	-0.310915	-0.179293	0.0352321	-0.127086	-0.33386	-0.247829	-0.0558679	-0.315259	-0.224381	-0.291837	-0.26623	0.0576267	-0.128715	-0.351716	-0.153331	-0.243847	0.230665	0.417522	-0.231556	-0.235076	-0.302159	-0.219298	-0.262035	0.00263594	0.58954	-0.224995	0.426375	-0.0855967	-0.371635	0.0929007	0.0632068	-0.113623	0.120546	-0.0838778	0.616523	-0.240156	-0.261063	-0.067049	-0.0160349	0.0971438	-0.342987	0.253865	-0.294182	0.514432	-0.289386	-0.00240035	-0.262659	-0.0935401
ANKMY2	-0.572089	-0.7528	-0.240733	-0.575368	-0.516539	-0.628698	-0.564853	-0.57946	-0.194792	-0.165333	-0.109967	-0.357127	-0.394896	-0.110597	-0.0223611	-0.219788	-0.0434757	-0.174551	-0.120151	-0.505745	-0.0724981	-0.219977	-0.463329	-0.0392138	-0.0973931	-0.345149	0.0558451	-0.101522	-0.215117	-0.291226	-0.16887	-0.236586	-0.217027	-0.140518	-0.0258785	-0.141523	-0.430964	-0.516979	0.00997908	0.0201903	-0.269531	-0.25077	-0.477636	-0.0289944	-0.114204	-0.581959	-0.313898	-0.0347137
ANKRA2	0.503178	0.629773	1.76917	1.21962	0.294003	0.537289	0.677329	0.401616	0.824792	1.00969	0.63518	1.02183	0.404415	0.843936	1.09802	1.11697	0.948025	1.50815	0.719592	0.357105	0.392619	-0.0336877	0.0981819	0.374562	0.815595	0.321478	0.702354	0.501452	0.502043	1.11399	0.685482	0.213214	0.569519	0.740694	1.11332	0.331983	0.221688	0.530256	0.754465	0.805206	0.342681	0.376033	0.406923	0.721121	0.580821	0.0145332	0.873759	1.09898
ANKRD1	0.935623	0.756307	-0.374894	-0.558494	1.29102	-0.0517527	0.474003	-0.0630111	-0.160816	-0.484862	-0.195624	-0.418758	-0.48053	0.131305	-0.708209	-0.283719	-0.42442	-0.41447	-0.583681	-0.0597998	0.895612	-0.426045	0.475579	-0.310041	-0.489336	0.121047	-0.65535	-0.556759	-0.527408	-0.159508	-0.169866	-0.580926	-0.252253	-0.338846	-0.870313	-0.426241	-0.295058	-0.402423	-0.696724	-0.377493	0.268799	-0.340032	1.38453	-0.433116	-0.423239	-0.620117	-0.0834061	-0.0558995
ANKRD10	0.235347	0.0954542	0.337055	0.215952	-0.120076	0.22647	0.251753	-0.241438	0.507098	0.241752	0.72091	0.613111	0.552091	0.391986	0.92622	0.773548	0.221334	0.834089	0.723256	1.17412	0.322767	1.08397	0.533164	0.548948	0.934578	0.672209	0.405153	0.542325	1.08749	0.302488	0.0559925	0.870514	0.684374	1.05541	0.46739	0.472201	0.253264	0.816437	0.429237	0.567281	0.673991	0.384857	0.626745	0.660167	0.136751	0.071621	0.697243	0.668162
ANKRD11	-0.109108	0.388826	0.115909	0.209626	0.182742	0.0861332	0.316353	0.398431	0.120041	0.0391627	0.0447241	0.152319	-0.131501	0.0215607	0.15583	0.157641	-0.102591	-0.0211034	0.0103087	0.636326	-0.0615356	0.198096	0.337161	0.0252669	0.0899549	0.241441	-0.188258	-0.169174	0.0700093	0.00455264	-0.134587	0.435376	-0.102923	0.176101	-0.204187	0.183374	-0.0392138	0.062751	-0.274231	0.08903	0.0547376	-0.249099	0.0959797	0.0838445	-0.331371	-0.132171	0.151864	0.325973
ANKRD12	0.870658	1.00132	1.02466	1.00349	1.01917	0.919758	1.15264	1.04905	1.1111	1.09596	1.17179	0.877657	1.22564	1.0858	1.12634	1.14961	1.17908	0.997846	0.983177	1.90561	1.03501	1.36334	1.22291	1.20722	0.718202	1.24983	0.826304	1.27916	1.18907	1.33779	1.03305	1.40918	1.32698	1.29338	0.817893	1.14189	1.3562	1.4247	0.998898	1.16589	1.08378	0.802769	1.02183	1.11992	1.01632	0.656247	1.33194	1.06304
ANKRD13A	0.732567	0.882071	0.45848	0.695164	0.446725	0.404942	0.634655	0.731678	0.70427	0.555452	0.520116	0.809481	0.911835	0.523378	0.474672	0.697446	0.722288	0.486689	0.526912	1.02335	0.730094	0.513722	0.882397	0.619733	0.68268	0.686108	0.782799	0.525642	0.763112	1.00115	0.892507	0.887699	0.77745	0.433925	0.321281	0.617512	0.962809	0.968088	0.388574	0.834374	0.639694	0.235261	0.659365	0.723813	0.711553	0.439854	0.741288	0.451912
ANKRD13B	-0.639982	-0.573119	-0.907646	-0.734738	-0.780765	-0.614718	-0.757926	-0.863847	-0.731603	-0.834025	-0.738102	-0.674101	-0.833888	-0.572808	-0.463553	-0.605126	-0.75905	-0.573045	-0.772315	-0.340361	-0.486825	-0.498297	-0.987805	-0.65019	-0.671105	-0.780765	-0.893086	-0.765697	-0.313347	-0.674814	-0.645878	-0.712972	-0.408755	-0.718985	-0.707083	-0.435043	-0.938168	-0.513524	-0.718444	-0.75054	-0.69513	-0.586052	-0.518607	-0.556151	-0.868895	-0.320293	-0.448484	-0.451172
ANKRD13C	0.363423	0.482476	0.359126	0.321151	0.417162	0.169458	0.417825	0.0905592	0.365035	0.254781	0.311191	0.334458	0.0936803	0.189256	0.471323	0.183346	0.438141	0.0984684	0.391394	0.517281	0.369336	0.261777	0.725398	0.174839	-0.0968187	0.329813	-0.0382359	0.0364054	0.124581	0.518732	0.234616	0.063875	-0.0133426	0.104243	0.201673	0.501512	0.614172	0.391986	0.0109031	0.285602	0.540393	0.326218	0.502174	-0.0986271	0.355594	0.344003	0.404356	0.235432
ANKRD13D	0.281208	0.126315	0.155128	0.311557	0.00594809	-0.00808747	-0.0825951	-0.0237064	-0.0524405	0.00120194	-0.101969	-0.0130799	0.122259	0.120426	0.307689	0.183539	0.0504964	0.167287	0.241516	0.231722	0.176101	0.218781	-0.405757	-0.264716	0.212518	0.03221	0.0179165	0.0552905	0.332944	-0.161235	-0.0702736	0.201911	0.12602	0.33024	0.174541	-0.0122261	0.187257	0.0354073	-0.0443589	0.0238751	0.187435	0.0541042	-0.0107024	-0.0262229	-0.163699	0.103429	0.374048	0.339378
ANKRD16	-0.414269	-0.33386	-0.677578	-0.316551	-0.423239	-0.523532	-0.511953	0.0398302	-0.407876	-0.0869639	-0.107168	-0.214266	-0.43877	-0.499121	-0.203303	-0.384972	-0.404094	-0.422482	-0.266161	-0.249718	-0.736806	-0.429108	-0.644992	-0.485689	-0.0591404	-0.519739	-0.390988	-0.18925	-0.371325	-0.589906	-0.394063	-0.206038	-0.313025	-0.580295	-0.329734	-0.471225	-0.487208	-0.119795	-0.0623304	-0.33588	-0.351517	-0.366866	-0.239953	-0.264563	-0.38116	-0.16489	-0.604047	-0.551039
ANKRD17	0.262356	0.481509	0.239743	0.141047	0.129544	0.178984	0.115277	0.43009	0.118835	0.257376	0.196229	0.38218	0.102942	0.314416	0.271571	0.254698	0.0881752	0.244728	0.113309	0.417232	0.284896	0.30291	0.283727	0.0680605	0.333807	0.333925	0.25165	0.163784	0.270189	0.296014	0.0430601	0.466942	0.233292	0.291826	0.00288993	0.194908	0.15583	0.252866	0.0705583	0.252117	0.22589	0.135017	0.355351	0.23306	-0.131181	0.28551	0.370613	0.258818
ANKRD18A	-0.446871	-0.693835	-0.486825	-0.716397	-0.93858	-0.74838	-0.63813	-0.846464	-0.460849	-0.658741	-0.594335	-0.160516	-0.561393	-0.885543	-0.475436	-0.650253	-0.0697536	0.29698	-0.895107	-0.0401344	-0.830982	-0.6376	-0.480633	-0.502472	0.376033	-0.554246	-0.145057	-0.566999	-0.247935	-0.22273	-0.612392	-0.274433	-0.104971	-0.609148	-0.234447	-0.63494	-0.878784	-0.567923	-0.606024	-0.0345495	-0.560758	-0.011898	-0.641191	0.10527	-0.721635	-0.718444	-0.217572	-0.811682
ANKRD18B	-1.69103	-1.60536	-1.42113	-1.59286	-2.01503	-1.98496	-1.77921	-1.65725	-1.5351	-1.5496	-1.50173	-0.807324	-1.42515	-1.89719	-1.46719	-1.99941	-1.02296	-0.778066	-1.57627	-1.15106	-1.79262	-1.90501	-1.5351	-1.18627	-1.08543	-2.06709	-0.967892	-1.62594	-1.26399	-1.52232	-1.46939	-1.6109	-1.72107	-1.94503	-1.65547	-1.55155	-2.19331	-1.51788	-1.6109	-1.00773	-1.81808	-1.12412	-1.82552	-0.543719	-1.64335	-1.72216	-1.48312	-1.6306
ANKRD19P	-0.309947	0.0773191	0.0578177	0.0865115	-0.441685	0.00510556	0.0253292	-0.0803003	-0.124276	-0.294645	0.171626	-0.0408566	-0.249345	-0.0105307	-0.0900013	-0.236263	-0.252637	-0.00276375	-0.218338	-0.117218	-0.101586	-0.179159	-0.0417787	-0.0784507	-0.098415	-0.207834	-0.169026	-0.18925	0.0356299	-0.00995208	-0.00698142	-0.0832437	-0.210938	0.0380994	-0.242843	-0.37286	-0.196684	-0.195907	-0.119286	0.0106267	-0.143588	-0.063797	-0.166287	-0.243723	-0.239586	0.125558	-0.0795141	-0.14292
ANKRD2	0.11631	0.186589	-0.211704	-0.173228	0.497584	0.00710319	-0.073091	-0.223983	-0.21545	-0.143727	-0.0447878	-0.328766	-0.00146128	-0.175276	-0.252304	-0.19122	-0.14404	-0.13529	-0.375818	0.0594176	-0.113282	-0.188389	-0.0101215	-0.174417	-0.00292951	-0.141863	-0.193327	-0.0312358	-0.154268	0.093232	-0.0126368	-0.0845469	-0.0584934	-0.233037	-0.229046	-0.0635436	-0.309947	-0.199935	-0.0929266	-0.0919578	-0.0660717	-0.111421	-0.417168	-0.308562	0.0181542	-0.394952	-0.078204	-0.411831
ANKRD20A2	0.142071	1.52094	1.38667	1.28074	0.299375	-0.00718333	0.751439	0.910878	0.216487	0.181674	0.391837	0.497117	0.000228993	-0.0548932	-0.108664	1.09962	0.150811	1.17713	0.292722	-0.00445521	-0.0734651	0.346556	0.543409	-0.0818172	0.322238	0.486865	0.013625	0.204661	0.215431	0.2105	-0.259563	0.725011	-0.0344656	0.564603	-0.0440741	-0.236677	-0.0532273	-0.202563	-0.148528	0.0572355	0.66693	-0.142192	0.725222	0.70992	-0.508761	-0.774764	0.400274	1.98496
ANKRD20A5P	-0.219146	1.08846	0.77745	0.735271	0.408609	0.459381	0.556129	0.456302	0.286515	0.215531	0.390161	0.710782	0.24681	0.36023	0.442571	0.69028	0.405415	0.982482	0.746497	-0.0434416	0.030926	0.441873	0.293935	0.150514	0.482399	0.51712	0.132265	0.175434	0.212802	0.492295	0.125523	0.420418	0.17324	0.743245	0.317052	0.0604773	-0.170823	0.436823	0.288642	0.492833	0.211482	-0.107168	0.303875	0.68178	-0.439301	-0.337242	0.386776	1.03964
ANKRD20A8P	0.092278	1.89504	0.463113	0.727362	0.163539	-0.080705	0.441681	0.413517	0.138039	0.121503	0.448735	0.252563	-0.0600056	0.0295257	0.0541042	0.490503	0.0902972	0.767824	0.158197	0.138937	0.122608	0.321588	0.512761	-0.129515	0.208608	0.330929	0.0827287	-0.029304	0.372921	0.026999	-0.123642	0.803082	0.241165	0.479192	0.0159138	-0.00591955	0.136316	-0.19617	-0.203894	0.325873	0.281312	0.345823	0.496111	0.473152	-0.0472825	0.0891113	0.0943326	1.66701
ANKRD20A9P	-0.188888	2.1431	1.56372	1.57797	0.503178	1.21084	1.2213	1.44885	0.77745	0.285728	0.512192	0.479684	-0.165288	0.992065	0.0112809	0.982751	-0.0687922	0.921695	0.511502	-0.362563	0.120546	0.101038	0.719741	-0.338095	-0.245297	-0.182074	-0.0431859	-0.025458	-0.150029	0.451587	-0.184402	0.30633	-0.222683	0.932104	0.353629	-0.278652	-0.219703	-0.58203	0.367919	-0.454369	0.532586	-0.404328	0.0742648	0.123688	-0.640786	-0.210795	-0.100082	0.829678
ANKRD22	3.13857	0.283621	0.471542	0.345823	1.27792	0.935488	3.72301	0.976898	1.51048	1.3641	2.52917	1.39344	1.77162	1.72609	2.35939	2.44363	1.4331	0.803082	2.04473	1.01383	3.16603	1.90099	1.41665	1.38252	0.817585	3.19198	2.23967	2.67433	1.93815	0.873151	1.87183	2.10805	1.66701	2.87855	1.7463	1.66365	5.01328	2.07255	2.48102	1.61833	2.2855	1.44885	1.51417	1.12498	2.37269	2.05846	2.23114	2.23599
ANKRD23	-1.26331	-1.09928	-0.940072	-1.18498	-1.42958	-1.24958	-1.29489	-1.63374	-0.960886	-1.05206	-1.2989	-0.742067	-0.901874	-1.29729	-0.593528	-1.09488	-0.688575	-0.121148	-1.06688	-0.660434	-1.25395	-1.1907	-1.46154	-0.953103	0.0655349	-1.4628	-0.880198	-1.15752	-1.04054	-0.77933	-1.17807	-0.777618	-0.775828	-0.835415	-0.713927	-0.998934	-1.54196	-0.851649	-1.3508	-0.912478	-1.39747	-1.25545	-1.5746	-0.519178	-1.13688	-1.04108	-0.891315	-1.12991
ANKRD24	-0.0465795	0.0101908	0.165207	-0.040409	0.11544	-0.0241389	-0.062742	-0.0510275	-0.0349775	-0.244469	0.0198464	-0.0926487	0.153692	0.242886	-0.0577497	-0.0575701	-0.0353814	-0.00123646	0.0579144	0.0600389	-0.0896391	0.149842	-0.0714118	0.251293	0.0109031	0.0295529	0.0398609	-0.0221382	-0.0242078	0.143537	0.0316425	-0.0303898	0.0297464	-0.00834611	-0.0622937	-0.0150372	0.0465108	-0.0176824	0.0252669	-0.0457683	-0.0501622	0.179046	0.182923	0.037872	0.0222976	0.0034849	0.00241944	-0.0554015
ANKRD26	-0.263221	-0.284983	-0.105745	-0.283803	-0.457169	-0.132723	-0.266601	-0.198599	-0.197828	-0.159538	-0.36542	-0.139673	-0.293626	-0.314295	0.0611168	-0.102016	-0.238029	0.172325	-0.19653	-0.538508	-0.272538	-0.365112	-0.499567	-0.331978	0.0374502	-0.187471	-0.240906	-0.338549	-0.247603	-0.120577	-0.326237	-0.409995	-0.0759754	-0.231257	0.0135384	-0.4465	-0.624043	-0.360718	-0.265711	-0.136236	-0.351915	-0.0810457	-0.399203	0.0387123	-0.638679	-0.768883	-0.322142	-0.227033
ANKRD27	-0.697142	0.414775	-0.575995	-0.246097	-0.309136	-0.159786	-0.0277773	0.305066	-0.336107	-0.621214	-0.603959	-0.421972	-0.706279	-0.304984	-0.702327	-0.311065	-0.599138	-0.20655	-0.535161	-0.391691	-0.737079	-0.437148	-0.231614	-0.892614	-0.46112	-0.439748	-0.440593	-0.546965	-0.534319	-0.588103	-0.698449	-0.497974	-0.767904	-0.273343	-0.722045	-0.671886	-0.624628	-0.683358	-0.764765	-0.756615	-0.699198	-0.678407	-0.57807	-0.557428	-1.14383	-0.557428	-0.678196	-0.346333
ANKRD28	-0.279378	-0.362414	-0.264832	-0.362563	-0.654832	-0.217173	-0.205665	-0.412058	-0.386065	-0.361726	-0.343378	-0.553817	0.127545	-0.659069	-0.498216	-0.601273	-0.462227	-0.568062	-0.353031	0.979774	-0.587574	0.652591	0.404546	0.0436308	-0.349002	-0.138931	-0.541877	-0.583138	-0.012923	-0.264068	-0.564474	0.129107	0.312021	-0.54123	-0.373567	-0.139252	-0.699718	-0.156096	-0.255443	-0.0617626	-0.27415	-0.231877	0.0403941	-0.369935	-0.017076	-0.692795	-0.350533	-0.673944
ANKRD29	1.2262	2.60791	1.252	2.3239	1.67813	2.22528	1.78813	1.90099	1.3831	0.406625	0.945066	0.788545	1.00399	1.70062	0.447286	1.86626	0.510321	1.02557	0.987207	0.725793	1.44734	0.993158	1.817	0.385838	-0.0372562	1.29338	0.354984	0.656903	1.04458	0.73223	0.754096	1.696	0.0909462	1.31671	0.335222	0.687926	1.55327	0.327174	0.36283	0.595321	1.31021	0.416004	1.40918	0.349773	1.04677	0.428129	1.41539	1.73665
ANKRD30A	-0.0257497	-0.0217699	-0.00755722	0.18856	0.0174448	0.16063	-0.0913385	-0.0647384	0.0782476	0.0333052	-0.00838182	0.0450286	0.0229556	-0.152842	0.0458594	0.14473	-0.262872	0.0700891	0.209333	-0.00815156	0.161268	0.199785	0.0631763	0.109604	0.216833	0.939401	0.0150076	0.169833	-0.201142	0.0316223	0.301076	-0.108766	0.0771055	0.0788533	-0.211552	-0.0154853	0.0819516	-0.28654	-0.0538858	-0.123519	0.0365682	0.0989702	-0.18401	0.0989702	-0.248279	-0.283055	-0.0447478	0.0439911
ANKRD30B	-0.305244	-0.317935	-0.266481	0.00196736	-0.21117	-0.286101	-0.263404	-0.347052	-0.141902	-0.497788	-0.100938	-0.232887	-0.0373981	0.0166297	-0.401224	-0.43744	0.0706777	-0.31279	-0.305295	-0.610833	-0.228411	-0.396242	0.142643	-0.243448	-0.258834	-0.178751	-0.122891	-0.544714	-0.0650136	-0.219891	-0.216198	-0.198085	-0.257285	-0.346014	-0.397409	0.0272023	-0.327636	-0.130982	-0.119645	-0.0819925	-0.195025	-0.478495	-0.133053	-0.360544	-0.119583	-0.12297	-0.0553678	0.060917
ANKRD30BL	-0.26229	0.0406561	-0.135137	-0.103137	-0.173742	-0.255328	-0.105223	-0.164113	-0.416438	-0.147812	-0.234569	-0.1759	-0.0829175	0.0719523	-0.122673	-0.0211034	-0.144336	0.0932582	-0.064292	-0.0902687	-0.174013	-0.0100924	0.0181542	-0.133053	0.0472121	-0.29979	-0.310041	-0.178284	-0.0995391	-0.115797	-0.115901	-0.0989753	0.0234865	-0.212461	-0.481796	-0.152051	-0.274309	-0.33908	-0.0158361	-0.0704619	0.119962	-0.126188	-0.112791	-0.0981008	-0.306339	-0.0970397	-0.0346443	-0.0994339
ANKRD30BP2	0.13379	-0.146926	0.0372926	-0.0759104	-0.249924	-0.104395	-0.0369497	-0.029926	0.0720967	0.562898	0.749297	0.141047	0.301506	-0.017076	0.720212	0.128579	0.348413	-0.053324	0.137898	1.0278	0.33049	1.12219	0.342187	0.0762822	0.591302	0.766491	-0.0669326	-0.037428	0.532263	0.474545	0.0520122	0.819805	0.799259	0.156764	0.0415872	0.631075	-0.110554	0.947685	-0.0026776	0.0747295	0.429237	0.133649	0.187678	0.119693	0.487546	-0.191054	0.358764	-0.0998475
ANKRD31	-0.00963594	-0.0614228	0.191353	-0.166965	-0.295269	-0.175752	-0.149363	0.188595	-0.00624809	0.237558	0.0213986	0.0571109	-0.00415526	-0.150098	0.111706	0.0315703	0.109694	0.0158538	-0.00679462	-0.0807914	0.160677	0.185453	-0.0750607	-0.16814	-0.100395	0.0279125	-0.0120517	-0.00919722	-0.0318211	-0.0751945	-0.130156	-0.0143664	0.0243635	-0.00627786	0.0760986	-0.0229678	0.128072	-0.0791648	-0.041875	-0.0864819	0.0475192	0.103128	-0.0651609	0.0620248	-0.0262793	-0.129431	-0.102854	0.0595118
ANKRD32	-1.46775	-1.41926	-1.33446	-1.30766	-1.52317	-1.62939	-1.53613	-1.7527	-1.37697	-1.49845	-1.66233	-1.41333	-1.59457	-1.58919	-1.01001	-1.23229	-1.13281	-1.18412	-1.47352	-1.38557	-1.62015	-1.66336	-1.72216	-1.77808	-1.34856	-1.04606	-1.49191	-1.18294	-1.2782	-1.18054	-1.57627	-1.38483	-1.08506	-1.1556	-1.34499	-1.81325	-1.10419	-1.06922	-1.69299	-1.28396	-1.76973	-1.31475	-1.75977	-1.30886	-1.68554	-2.02506	-1.0346	-1.42375
ANKRD33	0.464648	0.639127	0.244492	0.308275	0.390063	0.345272	0.405673	0.363944	0.483304	0.686879	0.548948	0.479433	0.592827	0.439786	0.588585	0.632812	0.548948	0.90584	0.364705	1.34958	0.390675	0.471323	0.70526	0.583206	0.592901	0.456302	0.546082	0.507325	0.778823	0.48534	0.38218	0.8476	0.909277	0.58817	0.38396	0.515767	0.53189	0.82365	0.617868	0.504167	0.526573	0.531295	0.556129	0.445269	0.773419	0.681157	0.583683	0.342534
ANKRD33B	-0.189744	0.596468	0.414169	0.520291	0.612327	0.230707	0.766491	0.085537	0.17822	0.226247	0.22324	0.468466	0.46888	0.405205	0.201911	0.346556	0.269769	0.45816	0.113005	1.21641	0.169486	0.701332	0.44714	0.329168	0.234736	0.225545	0.0364977	0.0479875	0.191011	0.440155	0.358113	0.622224	0.131336	0.308857	0.0263283	0.191858	0.299929	0.506229	0.392363	0.439414	0.478883	-0.144976	0.247418	0.0546405	0.537746	0.271306	0.319201	0.26648
ANKRD34A	-0.257741	-0.613128	-0.527408	-0.746323	-0.63337	-0.553009	-0.490825	-0.685844	-0.578574	-0.436655	-0.389064	-0.470025	-0.22417	-0.53398	-0.539675	-0.697226	-0.470327	-0.674697	-0.373311	-0.567863	-0.553009	-0.509576	-0.601619	-0.603175	-0.63486	-0.731055	-0.895256	-0.261992	-0.502739	-0.56693	-0.231102	-0.414526	-0.403736	-0.297597	-0.293761	-0.504456	-0.376406	-0.458651	-0.617374	-0.537045	-0.626315	-0.555126	-0.441732	-0.303374	-0.529353	-0.542679	-0.41636	-0.528944
ANKRD34B	0.187991	0.0998933	-0.117817	0.305982	0.269189	-0.0516495	0.191232	0.10883	0.235432	0.280033	0.392422	0.0256332	0.097642	0.071109	0.240571	0.0506128	0.110313	0.336331	0.360009	-0.0774627	0.0110013	0.308459	0.0618056	-0.0240979	0.081154	0.0661196	0.18558	0.243724	0.133753	-0.107606	0.223958	0.0642973	-0.0517885	0.253142	0.285461	0.113472	0.0104038	-0.014203	0.115	0.0086	0.0298413	-0.105374	0.139004	-0.151483	0.0870399	-0.0405854	0.00507569	-0.0664083
ANKRD35	2.39418	2.47459	3.24601	3.01422	3.53286	2.61253	2.43985	3.37467	3.07903	3.82782	3.78018	3.49336	2.90245	3.94986	3.61847	3.29355	3.39187	3.53286	3.36038	2.50397	3.50586	2.38476	1.64129	3.5723	3.7988	2.58407	3.07903	3.56115	2.40146	3.53782	3.52796	2.18587	3.15209	2.84263	3.74768	3.86358	2.1418	2.73455	3.60091	2.77036	3.44991	3.12281	2.54856	3.63938	3.4795	2.79067	2.52531	3.2263
ANKRD36	0.120648	0.681157	0.392895	0.317793	0.142825	0.0500049	0.250167	0.346342	0.969462	0.679514	0.574076	1.15606	0.779681	0.446949	1.14917	0.914892	0.768677	1.55262	0.697446	2.24613	0.502325	0.974	0.712532	1.13405	1.06743	0.742449	0.84605	0.82509	0.914548	0.899274	0.28208	1.31671	1.62673	0.997485	0.456028	0.817585	0.368069	1.61753	0.385068	1.65544	0.572582	0.862432	0.301938	1.33129	0.245506	-0.91924	1.05438	0.642593
ANKRD36B	0.558529	0.885927	0.525642	0.188685	0.150947	0.0474844	0.474545	0.48393	1.04171	0.634163	0.626975	1.14286	0.706489	0.727083	1.26106	1.06073	0.662017	1.4318	0.670622	1.27558	0.613516	1.1933	0.908486	0.610441	0.601494	0.970057	0.536517	0.729815	1.0068	0.656124	0.211736	1.1094	1.1762	0.92283	0.379448	0.636326	0.492833	1.11904	0.254604	1.11952	0.838244	0.558529	0.590811	1.14961	0.12116	-0.662027	1.09243	0.647898
ANKRD36BP1	0.2768	0.416904	0.733973	0.655082	0.675215	0.754353	0.92283	0.583683	0.748694	0.622121	0.928882	0.357414	0.482683	1.10639	0.322182	0.678397	0.132139	0.265604	0.58231	-0.141599	0.487714	0.7447	0.192131	0.00279582	0.0144193	0.384857	0.314948	0.402952	0.236961	0.482777	0.395517	-0.109833	0.433158	0.327552	0.431099	0.700772	1.02125	0.284659	0.286515	0.409325	0.479068	0.138779	0.606759	0.526573	0.376272	0.337401	0.394973	1.0263
ANKRD36BP2	0.355812	0.659832	0.684601	0.443935	0.32023	0.210697	0.485871	0.230615	1.31146	1.70027	1.11421	1.59379	1.67072	0.724808	1.7315	1.32698	1.88222	1.74809	1.25482	2.9929	0.854205	1.10639	0.738732	1.20356	1.25083	1.14508	0.722803	1.23866	1.72771	1.22233	0.987363	1.98958	2.73969	1.35838	0.671325	1.47509	0.662533	2.51105	0.799	2.23249	0.893712	1.14961	0.553649	1.55407	0.901702	-0.83912	2.04124	0.952587
ANKRD37	-1.16819	-0.609907	-0.19199	-0.120279	-0.824162	1.24983	0.0486009	0.604247	-0.254	-0.537496	-1.16422	-0.693556	0.296563	-0.992436	-0.869799	-1.22167	-0.0135639	1.00239	-0.915455	0.399961	0.748694	0.444554	0.130327	0.754096	1.01545	-0.0288628	0.148109	0.00163285	-0.862114	1.25507	-0.480158	0.205918	1.81239	0.646309	0.445353	0.278848	1.56372	-0.325056	0.0638505	0.354287	0.269415	0.344448	-0.289836	1.42201	-0.198696	0.379161	0.361393	0.312231
ANKRD39	0.189338	0.0123927	-0.184043	-0.381213	-0.0310474	-0.249247	-0.120669	-0.0461535	-0.149976	-0.0289944	-0.107168	0.23394	-0.10842	0.11631	-0.124575	-0.141491	0.0301299	0.310447	0.0513597	-0.539325	-0.0882389	-0.435948	-0.209039	-0.0646299	0.27502	-0.32082	0.261632	-0.0135403	-0.35065	-0.173645	0.308961	-0.418974	0.164094	-0.255551	0.263554	-0.0459885	-0.149238	0.0176552	0.351619	0.00202839	-0.402489	0.0240427	-0.269186	0.0880705	0.174878	-0.283461	-0.258672	-0.30828
ANKRD40	-0.771782	-0.226139	-0.761205	-0.491376	-0.497115	-0.532882	-0.470266	-0.137289	-0.913098	-0.82224	-0.789043	-0.875692	-0.623051	-0.583138	-1.0788	-0.785001	-0.867889	-0.952553	-0.794622	-0.826631	-0.794247	-0.565456	-0.689098	-0.507042	-0.647186	-0.668437	-0.731236	-0.855293	-0.788505	-0.882925	-0.580103	-0.656863	-0.593649	-0.707533	-0.8649	-0.786505	-0.529353	-0.860311	-0.642356	-0.828578	-0.673014	-0.903192	-0.614067	-0.666723	-0.566155	-0.510992	-0.825549	-0.559518
ANKRD42	0.740984	0.49448	0.887506	0.512602	0.497746	0.688837	0.75973	0.528544	0.765271	0.680578	0.851831	0.724808	0.624957	0.783514	0.656124	0.505592	1.44988	1.31399	0.71012	0.476964	0.645503	0.522902	0.329382	1.12809	1.94081	0.83615	1.53404	0.898509	0.594354	1.36945	1.03924	0.514269	0.944374	0.782018	1.78546	0.754353	0.43722	0.689546	1.1349	1.50815	0.666274	1.48627	0.434479	1.69285	0.762855	0.706773	0.748992	0.467691
ANKRD43	0.102304	-0.0462899	0.226247	0.0341094	0.0592344	0.0568708	0.0535415	-0.0494931	0.0298066	0.110143	-0.0554015	0.213332	0.271629	0.143684	0.324154	0.0612663	0.280502	0.415757	0.0312738	0.184934	0.0287905	-0.100617	0.0690331	0.411803	0.628414	0.058723	0.555062	-0.00023559	0.140494	0.665239	0.546082	-0.0108081	0.249059	0.0318462	0.553839	0.160936	0.0447785	0.23933	0.266069	0.58563	0.166367	0.532586	0.00316201	0.478684	0.184216	0.32023	-0.167943	-0.0476148
ANKRD44	0.331385	0.318682	0.484401	0.625991	0.335327	0.451912	0.470994	0.672731	0.338578	0.210784	0.520909	0.0955583	0.404066	0.213883	0.300181	0.675972	0.15168	0.365529	0.460622	0.513406	0.113168	0.529056	0.412669	0.197175	0.0026974	0.237759	-0.0835889	0.391556	0.26148	0.225125	0.190846	0.439046	0.507584	0.616309	0.0117878	0.322356	0.803834	0.556129	0.241263	0.148327	0.450285	0.0513035	0.182648	0.213036	0.312118	-0.119142	0.266564	0.441739
ANKRD45	0.0407796	0.15239	0.658001	-0.172361	0.550967	0.310447	0.194208	0.0510067	0.286198	0.583206	0.235792	0.410965	0.130071	0.0442142	0.293448	0.304022	1.05562	1.56372	0.323524	0.246997	0.223189	0.221644	-0.203623	0.86952	1.53103	0.737315	1.18335	0.815482	0.158527	1.09467	1.07715	0.0759252	0.917623	0.324272	1.85744	0.686986	0.29167	0.571207	0.599661	0.888339	0.110645	1.21084	1.1987	1.35079	0.338021	0.289046	0.43082	0.067579
ANKRD46	-0.468614	-0.293626	-0.110511	-0.111779	-0.313064	-0.456721	-0.430888	0.0845646	-0.219934	-0.0686827	-0.653955	-0.221503	-0.563628	-0.165821	-0.113451	-0.495507	0.0273172	0.0354384	-0.548962	-0.625495	-0.215864	-0.773409	-1.03109	-0.720005	-0.751299	-0.336843	-0.409597	-0.649619	-0.543516	-0.200068	-0.376653	-0.807107	-0.524987	-0.738529	-0.654132	-0.664074	-0.409477	-0.502182	-0.525288	-0.165493	-0.422482	-0.466401	-0.377259	-0.671105	-0.680583	-0.754703	-0.0105307	-0.441685
ANKRD49	-0.874362	-0.0730314	-0.0939954	-0.0333927	-0.362489	-0.501132	-0.332839	0.0447241	-0.0689358	-0.00159097	-0.0762297	-0.318283	-0.287516	-0.0623669	-0.212255	-0.22545	0.12268	-0.036383	0.0479003	0.0593658	-0.596568	-0.193633	-0.399912	-0.311662	-0.716649	-0.37039	-0.0628281	-0.00979418	-0.293761	-0.179426	-0.427038	-0.39042	-0.212819	-0.420886	-0.0745702	-0.308625	-0.0841132	-0.284343	0.0301573	-0.186376	-0.14698	-0.199889	-0.503246	-0.214126	-0.208936	-0.47039	-0.111327	-0.0116365
ANKRD5	-0.299902	-0.509502	-0.500902	-0.642856	-0.571633	-0.51032	-0.353422	-0.316434	-0.379175	-0.572623	-0.673656	-0.416942	-0.264832	-0.530126	-0.660939	-0.527824	-0.0611718	-0.206223	-0.446871	-0.724439	-0.36715	-0.806143	-0.35001	-0.818208	-0.371752	-0.499204	-0.200294	-0.626315	-0.450953	-0.317363	-0.333359	-0.370286	-0.431105	-0.739594	-0.164406	-0.525059	-0.580609	-0.287288	-0.546769	-0.122319	-0.701802	0.0941031	-0.291091	-0.346158	-0.39312	-0.713269	-0.488201	-0.582879
ANKRD50	0.66693	0.519419	0.286349	0.448547	0.560085	0.383241	0.323577	0.724072	0.428836	0.292635	0.243913	0.51165	0.315687	0.624137	0.493797	0.59453	0.100576	0.139194	0.435083	0.0456432	0.590811	0.499682	0.724808	0.377339	0.356017	0.615544	0.50816	0.530181	0.721348	0.166483	0.320951	0.378818	0.0762072	0.488674	0.17099	0.398871	0.471939	0.396172	0.43009	0.503692	0.523378	0.0536052	0.756828	0.163424	0.290664	0.390063	0.438249	0.705912
ANKRD52	-0.137321	0.100411	0.0813499	-0.103137	-0.0495644	-0.18401	0.00105234	0.0697944	-0.24279	0.0348981	-0.149086	-0.200585	-0.0112698	-0.327394	0.237644	0.155897	-0.0924153	0.0320414	0.117262	-0.12811	0.0663426	0.0900622	0.0238156	-0.205435	-0.0554015	-0.0506538	0.0955341	-0.310161	0.166099	-0.184186	-0.110237	0.249986	-0.172895	-0.195185	-0.150658	0.0674788	-0.0118575	-0.112667	-0.264716	0.0168601	0.144595	-0.0205766	0.0646182	-0.0984503	-0.359812	0.0182529	-0.0736941	-0.134618
ANKRD53	0.314084	0.0861928	0.119962	0.0871834	0.208894	0.0280948	0.0848368	0.0274063	0.0182911	0.267051	0.0636799	0.15817	0.228903	0.065184	0.285251	0.119571	0.240065	0.117229	0.156623	0.416834	0.0784974	0.361723	0.00603212	0.165668	0.261856	0.272155	0.0910038	0.196788	0.121754	0.221868	0.144398	0.293141	0.185736	0.117294	0.100411	0.1777	0.223958	0.238723	0.218441	0.308509	0.216568	0.138779	0.104638	0.153777	0.30633	0.265282	0.267584	0.106388
ANKRD54	-0.201713	-0.110808	-0.128416	-0.308854	-0.294438	-0.213065	-0.316605	-0.0694292	0.00176115	-0.37634	-0.158253	0.111185	-0.289489	-0.144133	-0.362962	-0.412763	0.244008	0.603397	-0.107055	-0.122891	-0.312538	-0.232741	-0.355222	-0.118147	0.560853	0.272579	0.329168	-0.104712	-0.399203	0.00256937	-0.0649224	-0.321354	-0.217991	-0.322334	0.391344	-0.301862	-0.434774	-0.102203	-0.0988273	0.0937872	-0.304147	0.355812	-0.0412216	0.482228	-0.512092	-0.0382595	-0.371635	-0.399969
ANKRD55	0.00173109	0.0998933	0.142876	0.46805	0.438812	0.336791	0.233734	0.0296978	0.0226421	0.204144	0.953292	0.127111	-0.00327573	0.568961	0.238762	0.228131	0.239292	0.309234	0.121503	0.182119	0.0395614	0.536611	0.0653864	-0.138285	0.181594	0.424407	0.00899931	0.347569	0.243476	0.456232	0.197932	0.11367	0.286598	0.425655	0.220748	0.182558	0.378319	0.248451	0.338874	-0.0229678	0.35897	0.174878	-0.00604557	0.252264	0.0592993	0.102529	0.295184	0.292443
ANKRD57	-0.215656	0.90047	-1.14423	0.111492	0.15784	0.445493	0.0806762	0.393113	0.133548	-0.111056	-0.0780226	-0.503417	-0.44765	0.115361	-0.747208	0.0724391	-0.923926	-0.214174	-0.288376	-0.409935	-0.17042	0.0535415	-0.153173	1.04087	-0.0490293	-0.019941	-0.069405	-0.0747399	0.0130785	0.0501994	0.255559	-0.64463	0.145577	-0.586374	-0.508159	0.306037	-0.939607	0.325443	-0.967013	-0.491245	-0.239885	-0.102591	1.09223	-0.0555063	-0.355283	-0.210443	-0.725286	-0.41023
ANKRD58	2.9076	1.77131	2.48102	2.28028	1.30311	1.17082	2.33291	0.784626	2.48554	2.01977	1.48627	1.50747	1.70698	2.52341	1.86967	2.74769	1.82811	1.83546	2.56462	2.23425	1.9549	1.18198	1.19186	0.0420825	-0.513687	1.53473	2.19053	1.29338	2.12395	1.03964	1.87517	1.56819	1.24638	1.778	1.52315	1.01155	2.98965	1.70027	1.43972	2.23599	1.73448	1.1948	2.0866	-0.0514698	1.74993	1.01383	2.44596	1.96077
ANKRD6	1.48774	1.43558	1.01383	1.13731	1.17511	1.25507	1.3281	0.885344	1.28873	1.07504	1.27962	1.1847	1.10041	1.25028	1.37268	1.29043	0.956356	1.33129	1.24079	0.809761	1.35501	0.988806	1.52242	0.983177	0.946075	1.26803	0.875923	1.03681	0.882825	1.14666	1.2062	1.14214	0.870963	1.05164	1.17669	0.975143	0.829538	0.878736	1.05875	1.30654	1.13471	0.919025	1.26803	1.33066	1.06495	0.802187	1.09162	1.26106
ANKRD60	0.114281	0.431703	0.0192522	-0.0395539	0.366345	0.28882	0.208035	0.0930616	0.177362	0.146943	0.0224146	-0.0756799	0.122974	-0.0949788	0.165468	0.100039	0.00823385	0.0562358	0.00813123	0.116215	-0.105917	0.00659219	0.0786437	0.0724931	0.0316021	0.013699	0.0721733	0.149484	0.0107229	0.0532316	0.112419	0.00145964	0.117294	0.231335	0.228903	-0.184229	0.0992828	0.0871305	0.0719523	0.0821763	-0.228868	0.00823385	-0.00554797	0.11631	0.102564	0.176178	-0.018706	-0.05037
ANKRD62	0.0853049	0.0740195	0.351555	0.343537	0.111841	0.344987	0.385838	0.634367	0.369867	0.19778	0.16994	0.167678	0.20918	0.0907861	0.0896292	-0.190159	0.41469	0.327236	0.00357613	-0.0418188	0.104243	-0.0357195	0.0185207	-0.0218361	0.0259359	-0.0872138	0.156066	0.204043	-0.0115047	-0.154939	0.0497845	0.127795	0.162023	0.275907	0.0145012	0.0743477	-0.0443589	-0.100126	0.263058	-0.0500583	-0.0339679	-0.036383	0.4173	0.0128924	0.0428743	-0.00197786	-0.0323925	0.62457
ANKRD65	2.26541	1.44885	1.462	1.2361	1.17224	1.50815	1.50815	1.31294	1.9524	2.22024	1.70431	2.39418	2.2011	1.58104	2.15105	1.92532	2.35939	2.0318	1.96771	2.09915	2.11503	1.04433	1.75765	1.48076	2.34433	1.67648	2.51885	1.82639	2.07525	1.9166	2.3239	2.2011	1.96179	1.63596	2.06078	1.65711	1.48962	1.76664	2.28196	2.43985	1.71155	1.85515	1.33066	1.96077	1.94081	1.91208	2.0029	1.29667
ANKRD7	-0.203036	-0.320989	-0.232837	-0.191017	-0.240965	-0.277489	-0.179592	-0.194643	-0.359498	-0.471941	-0.457169	-0.162188	-0.248691	-0.370454	-0.319305	-0.197828	-0.147812	-0.432074	-0.473344	-0.428268	-0.100993	-0.483559	-0.0830271	-0.293185	-0.382095	-0.177984	-0.272275	-0.240965	-0.413309	-0.237887	-0.17979	-0.281506	-0.518128	-0.348212	-0.461739	-0.214418	-0.166332	-0.47755	-0.241024	-0.111864	-0.750697	-0.166526	-0.279949	-0.38163	-0.150521	-0.309194	-0.147631	-0.280477
ANKRD9	-0.509357	-0.856234	-0.718886	-0.570124	-0.761432	-0.651583	-0.994017	-1.12739	-0.825307	-0.87189	-1.44163	-0.726749	-0.120392	-0.887874	-0.984381	-0.790002	-0.945199	-1.20401	-0.839605	-0.238615	-0.547439	-0.557428	-0.41496	0.124631	-0.352608	-0.637965	-0.81511	-0.619323	-0.367815	-0.549368	-0.748984	-0.325231	-0.953103	-0.742156	-0.726348	-0.255218	-0.459793	-0.55284	-0.82807	-0.504146	-0.53909	-0.697529	-0.592221	-0.673396	-0.340462	-0.0342406	-0.424646	-0.838414
ANKS1A	0.497032	2.28196	1.53251	1.67142	1.41172	1.8412	1.54949	1.80325	1.19951	0.576126	1.20167	0.917279	0.384937	0.801455	0.495001	1.01116	0.557959	0.55006	0.739801	0.0126488	0.735982	0.448547	0.94963	0.423725	0.408609	0.735743	0.269232	0.220252	0.205236	0.845503	0.779082	0.619958	0.153193	0.599299	0.621196	0.221601	0.503311	0.0393668	-0.0135639	0.292823	0.606275	0.17088	1.14138	0.531526	0.295291	0.197141	0.598686	1.14189
ANKS1B	0.0912085	-0.00292951	-0.145614	0.0237599	0.154996	0.03221	0.119074	-0.0994339	0.0141214	0.125287	0.0375049	0.127545	0.298642	0.075176	-0.11936	0.0275872	0.0323216	0.0380994	0.0565475	-0.136548	0.059563	0.0679507	-0.0449795	-0.128337	-0.0378577	0.0601	0.0189365	0.00921076	0.00430773	-0.0484965	-0.0856606	-0.0282414	0.132112	-0.00522092	0.125868	0.0141214	0.177954	0.00754486	0.00613646	0.02576	-0.0131607	-0.0812568	-0.126346	0.228355	0.0694533	-0.0631059	-0.0386514	-0.00327573
ANKS3	-0.0194288	0.795513	0.258674	0.332229	0.0692337	0.11367	0.00617917	0.0458982	0.175956	0.337217	0.155964	0.530774	0.308593	0.322767	0.885709	0.310858	0.308807	0.996053	0.318264	0.991187	0.233146	0.0402181	0.306212	0.11482	0.379161	0.0380521	0.232957	0.116676	0.483802	-0.0414227	0.0557778	0.739389	-0.147959	0.388932	0.218061	0.00652969	-0.353237	0.0473703	0.206424	0.0489852	0.130547	0.0349454	-0.23693	0.466441	-0.00618299	0.491874	0.469877	0.206569
ANKS4B	-0.540208	-0.305459	-0.381748	-0.541152	-0.423584	-0.408491	-0.333217	-0.205048	-0.514815	-0.375506	-0.513923	-0.330582	-0.424646	-0.387304	-0.340737	-0.2059	-0.538651	-0.417707	-0.307047	-0.238615	-0.398534	-0.444592	-0.439301	-0.145828	-0.212255	-0.392507	-0.581322	-0.314468	-0.276455	-0.331092	-0.207834	-0.368181	-0.356562	-0.474257	-0.324527	-0.0910524	-0.210987	0.0623149	-0.427171	-0.216423	-0.627595	-0.318931	-0.347176	-0.495507	0.144109	-0.35963	-0.487895	-0.249504
ANKS6	-0.118051	-0.0801092	-0.12728	-0.321745	0.0473703	-0.0467822	-0.251776	0.0128924	-0.148117	-0.217069	0.00045625	0.178848	-0.15382	-0.113922	-0.0882774	-0.0750983	0.0335748	0.248127	-0.169249	-0.0865533	-0.277385	-0.418579	-0.0186411	-0.248847	0.264059	-0.096638	0.214428	-0.179996	-0.0614228	-0.201959	-0.125747	-0.00405441	-0.275361	-0.138184	-0.039624	-0.283171	-0.587094	-0.280899	0.0379767	0.183318	-0.226194	-0.144457	-0.262941	0.315687	-0.299178	-0.421391	-0.210938	-0.280999
ANKUB1	0.214428	0.465983	1.43558	0.175993	0.420947	0.400964	0.485688	0.10524	0.979319	0.443167	0.219676	0.756307	0.381114	0.316855	0.486367	0.272375	1.54545	1.96871	0.312462	0.129307	0.396957	0.095317	0.268177	0.976216	2.44767	0.72091	1.78903	1.0079	0.313994	1.58969	0.974192	0.312632	1.44566	0.516442	2.04813	0.780544	0.0201903	0.948456	0.707137	1.52019	0.13185	1.60626	0.0467617	1.85515	0.254186	0.378147	0.407701	0.0972577
ANKZF1	-1.37022	-0.973507	-0.791129	-0.84529	-1.38636	-1.00791	-1.19379	-1.03699	-1.16152	-1.56653	-1.12042	-1.17299	-1.27745	-1.66839	-1.18926	-0.898204	-1.63155	-0.853662	-1.03285	-1.46636	-1.67341	-1.13318	-1.16272	-1.88675	-1.32342	-1.5608	-1.34279	-1.48678	-1.35451	-1.47306	-1.42375	-1.04961	-1.46317	-1.01652	-1.29113	-1.94961	-1.36041	-1.5608	-1.34914	-1.52937	-1.37466	-1.52561	-1.47014	-1.19921	-1.79394	-0.864332	-1.29776	-1.37576
ANLN	-2.12248	-3.81073	-3.01229	-3.642	-3.07783	-3.17014	-3.19944	-3.43	-3.05107	-3.43646	-3.47246	-2.86838	-3.10161	-3.36081	-3.35409	-3.43	-3.02283	-3.46749	-3.47246	-3.82441	-3.12936	-3.25367	-3.03827	-3.65878	-3.15943	-3.64931	-2.61549	-3.62106	-3.18063	-3.40996	-3.51337	-3.61192	-3.60208	-3.44313	-3.45078	-3.39696	-3.642	-3.24136	-3.08209	-2.95291	-3.40211	-2.93586	-2.95291	-2.84263	-3.34166	-3.24681	-3.40996	-3.54858
ANO1	0.0848368	0.84708	0.853276	1.18198	1.12219	1.07715	0.650567	1.78813	1.42944	1.92709	2.15672	1.41363	1.44768	1.85515	2.15815	1.62533	1.50143	1.55959	1.98958	1.78365	1.72971	1.79747	1.09029	2.16978	1.60832	1.53103	1.31718	1.76838	0.963795	1.34467	1.27024	1.62449	1.34887	1.36204	1.6481	1.98613	1.12946	1.14329	1.69194	1.32942	1.62673	1.64975	1.44823	1.51356	1.72695	1.92299	1.16589	1.53251
ANO10	-0.254906	-0.126094	-0.428268	-0.257237	0.0327814	-0.24209	-0.387187	0.164493	-0.27009	-0.251525	-0.111285	-0.361473	-0.772102	-0.216046	-0.265168	-0.143811	-0.707533	-0.378932	-0.306382	-0.580458	-0.472381	-0.311773	-0.452328	-0.708922	-0.286586	-0.416131	-0.633929	-0.281861	-0.557744	-0.550639	-0.584753	-0.331254	-0.342716	-0.142652	-0.626819	-0.384164	-0.42041	-0.554775	-0.492377	-0.431171	-0.509205	-0.433945	-0.258222	-0.536048	-0.581959	-0.397688	-0.536516	-0.124498
ANO2	-0.0055134	1.8102	0.776626	1.1401	0.695945	1.09223	1.16111	1.01545	0.554819	0.867713	0.388879	0.559359	0.137648	0.947685	1.20037	0.334951	0.403009	0.348551	1.11952	1.62861	0.436823	0.598435	0.297797	0.245626	0.440601	0.646309	0.0390403	0.149625	0.0218426	1.38815	0.037897	0.000654167	-0.31865	0.329605	0.522538	0.477663	-0.0965964	0.572181	0.374377	-0.245251	0.945769	0.285983	0.863048	0.761021	0.101941	0.533164	0.249422	0.971709
ANO3	0.344987	1.67262	0.503509	0.9699	1.15561	0.952908	0.463964	1.06825	0.510108	0.590636	1.23485	0.826907	0.463887	0.639291	0.464045	1.46458	0.325923	0.383726	0.629154	0.181594	0.971434	1.92434	0.504372	0.989473	1.09898	1.14894	0.746954	0.871552	0.392758	0.837347	0.646694	1.13262	0.938591	0.585249	1.56611	0.774358	0.86258	0.599858	0.619958	0.471063	1.13471	0.529716	1.03701	0.65656	0.399824	0.873759	0.757577	1.37008
ANO4	-0.734135	-0.65843	-0.156443	-0.549288	-0.756291	-0.522349	-0.667061	-0.567983	-0.566501	-0.44492	-0.0433247	-0.296034	-0.620652	-0.304244	0.0749011	-0.167003	-0.319558	-0.388668	-0.553354	-0.391945	0.0810409	0.040471	0.0185835	-0.477636	-0.427829	-0.136452	-0.429504	-0.390154	-0.353838	-0.341933	-0.217446	-0.172973	-0.35766	-0.0798741	-0.439623	-0.336473	-0.428139	-0.476331	-0.568141	-0.347895	0.101193	-0.35065	-0.000259635	-0.482238	-0.428885	-0.141981	-0.411085	-0.173326
ANO5	0.500639	-0.0342793	0.906725	0.506307	0.439593	0.510958	0.42107	1.31718	1.25838	0.473152	0.70992	0.95579	0.595321	1.04945	0.978007	1.01419	0.987748	0.527486	1.817	-0.0975875	0.60788	0.469735	1.01794	0.756165	0.722478	0.707137	0.76219	0.498574	0.706489	0.653585	0.599475	0.681663	-0.0976281	1.22502	0.991693	0.0418191	0.787253	0.00524125	0.708182	1.53933	0.404942	0.752641	1.24905	0.551337	0.546554	0.925581	0.364066	0.95579
ANO6	0.448007	0.770972	0.451263	0.617077	0.63989	0.57823	0.545463	0.815952	0.536611	0.369402	0.591949	0.311557	0.342884	0.728649	0.446263	0.509803	0.149555	0.746224	0.45917	0.0505285	0.473722	0.458002	0.435935	0.461908	0.21824	0.36494	0.305755	0.323941	0.354541	0.404777	0.296692	0.439414	0.144471	0.584056	0.183859	0.335778	0.308221	0.314892	0.351619	0.0559358	0.564719	0.308409	0.628167	0.473722	0.431439	0.66693	0.272625	0.753214
ANO7	-0.602286	-0.807997	-1.23047	-0.983819	-0.901596	-0.879306	-0.733897	-0.982272	-0.981305	-0.886351	-0.524567	-1.07803	-0.768655	-0.392976	-0.61008	-0.689336	-0.731825	-0.843629	-0.854432	-0.485609	-0.763864	-0.665968	-0.873666	-0.759741	-1.00599	-1.0218	-1.02077	-0.900927	-0.723401	-1.05281	-0.831733	-1.00173	-0.991525	-0.955423	-1.20103	-0.691609	-0.86597	-0.397806	-0.816139	-0.787718	-0.987115	-0.929587	-1.00237	-0.953756	-0.751698	-0.633273	-1.0267	-0.690794
ANO8	-0.206354	0.0321056	-0.139211	-0.0221984	-0.103894	-0.333415	-0.151073	0.0680605	-0.0413599	-0.239063	-0.347895	-0.194312	-0.0262229	-0.271478	-0.270503	-0.173594	-0.147511	-0.255934	-0.21394	-0.233673	0.0179712	-0.119142	-0.129049	-0.278525	-0.0992215	-0.266439	-0.228169	-0.422685	-0.208978	-0.130236	-0.276248	-0.203894	-0.159046	-0.190037	-0.426898	-0.216344	-0.420812	-0.0526228	-0.603573	0.0320745	-0.478495	-0.343769	0.0419257	-0.212607	-0.179996	-0.278242	-0.102455	-0.0683945
ANO9	-0.730123	-0.360797	-0.652483	-0.692252	-0.728762	-0.453815	-0.626486	-0.801465	-0.56344	-0.865864	-0.894164	-0.372237	-0.360285	-0.98002	-0.369528	-0.521697	-0.504893	-0.615788	-0.61595	-0.0535378	-0.866908	-0.616165	-0.522554	-0.802698	-0.753844	-0.460624	-0.788186	-0.742572	-0.578255	-0.881214	-0.61339	-0.245978	-0.787025	-0.318472	-0.513195	-0.587187	-0.559013	-0.455836	-0.7736	-0.565286	-0.850695	-0.429034	-0.69879	-0.912672	-0.549635	-0.50502	-0.38515	-0.558786
ANP32A	-0.547309	-0.459205	-0.571256	-0.402685	-0.744482	-0.503505	-0.678001	-0.621767	-0.463877	-0.616732	-0.828819	-0.535229	-0.520061	-0.540302	-0.835826	-0.594335	-0.521834	-0.417168	-0.524851	-1.06816	-0.652483	-1.13598	-0.662027	-0.604545	-0.906642	-1.04054	-0.607856	-0.653955	-0.896437	-0.772482	-0.595174	-0.735784	-0.594683	-0.767904	-0.779852	-0.759849	-0.645878	-0.897678	-0.590691	-0.446802	-0.773174	-0.97089	-0.644835	-0.640692	-0.597992	-0.818776	-0.76164	-0.380532
ANP32A-IT1	-0.38491	0.194062	0.0300715	0.0710826	-0.249718	-0.0647384	-0.101486	-0.213791	-0.168369	-0.411981	-0.324637	0.0213738	-0.212037	-0.381935	0.092278	-0.0631059	-0.4465	-0.0156017	-0.142425	0.197435	-0.341429	-0.172895	-0.129202	-0.31513	-0.340361	-0.224381	-0.526972	-0.489829	-0.155889	-0.268346	-0.600236	-0.0711819	-0.354635	-0.151373	-0.39312	-0.329055	-0.263698	-0.176785	-0.600561	-0.272275	-0.238573	-0.408755	-0.199488	-0.120151	-0.55205	-0.796553	0.0405664	-0.0938172
ANP32B	-0.957099	-0.860311	-0.95519	-0.846957	-0.926707	-1.07423	-0.688914	-0.903192	-1.1324	-1.14981	-1.4549	-1.20791	-1.09845	-1.05612	-1.41718	-1.08506	-1.2989	-0.850362	-1.09928	-1.1571	-1.4218	-1.26757	-1.18453	-0.896648	-1.24123	-1.37134	-1.11048	-1.19289	-1.20623	-0.982936	-1.04518	-1.08152	-1.36343	-1.12613	-1.27745	-1.60536	-0.974613	-1.38697	-1.04926	-1.24382	-1.23381	-1.20993	-1.09266	-1.26714	-1.2609	-1.12164	-1.30617	-1.21597
ANP32C	-0.0560777	-0.624043	-0.225347	-0.450489	-0.699107	-0.548079	-0.0816285	-0.210629	-0.12195	-0.396977	-0.98518	-0.273705	-0.276342	-0.337299	-0.344249	-0.891533	0.0189365	-0.383548	-0.538861	-0.81265	-0.0545142	-1.15148	-0.637231	-0.627709	-1.02261	-0.166061	-0.387129	-0.752577	-0.238466	-0.378767	-0.176841	-0.975252	-0.16821	-1.03331	-0.949783	-0.360446	-0.0791972	-0.364035	-0.528295	-0.0986271	-0.591038	-0.714631	-0.228169	-0.772703	-0.501703	-0.497526	-0.0839612	-0.678001
ANP32D	-0.862685	-1.10479	-1.41587	-0.950674	-1.40296	-0.916249	-1.5158	-0.807751	-1.19029	-1.25345	-1.58212	-1.34441	-1.13076	-1.05129	-1.42958	-1.07763	-1.3942	-1.01918	-0.945607	-1.52937	-1.13765	-1.6694	-1.39539	-1.17807	-1.28537	-1.62015	-0.95519	-1.09422	-1.37296	-1.12688	-1.08361	-1.5309	-1.16666	-1.32722	-1.38881	-1.60273	-0.957753	-1.46853	-0.8649	-1.31683	-1.24301	-1.6443	-1.1631	-1.20748	-1.07732	-0.755577	-1.57136	-0.969057
ANP32E	-0.624798	-0.780307	-1.02471	-0.912867	-1.13443	-1.1462	-1.09224	-1.08037	-1.15213	-1.10261	-1.28191	-1.25768	-1.00756	-0.842612	-1.06734	-0.964456	-1.18332	-0.635093	-0.954358	-0.751602	-0.996385	-1.04207	-0.980328	-0.575727	-0.79985	-1.19921	-0.960236	-0.823774	-0.940703	-1.08578	-1.25768	-0.565668	-0.821973	-0.917916	-1.2164	-1.11469	-0.75773	-0.947875	-1.04054	-1.25649	-0.808596	-1.18728	-0.991774	-1.09224	-1.05281	-0.769548	-0.933194	-1.05091
ANPEP	1.07715	-0.372167	0.361847	0.799259	-0.396536	-0.652313	0.363498	0.560853	0.725793	0.48576	-0.555211	0.13251	0.0254439	0.306271	-1.04308	-0.56283	-0.164156	-1.13574	0.0581938	0.0717984	-1.6829	0.355759	0.81063	0.151323	0.0808549	-0.544795	0.532792	0.0771998	0.988137	-0.291356	0.588954	-0.670546	0.256426	-0.367686	0.390414	0.0342801	1.05438	0.513653	0.310904	1.02239	-1.2044	0.00184755	0.608351	-0.370766	0.326439	0.27282	-0.688096	-0.704363
ANTXR1	0.20588	0.0226702	0.175656	0.375021	0.184032	0.385338	0.232922	0.500639	0.553505	0.944773	1.2649	0.810868	0.710346	0.837042	1.28271	0.798769	0.772045	0.49448	1.04491	0.310066	1.48212	1.15075	0.626975	1.3478	0.883713	0.936681	0.513488	1.08823	0.796767	0.397846	0.475351	0.583206	0.697446	1.04211	0.89546	1.09898	-0.0888273	0.67198	0.893712	0.390161	1.3609	0.444863	0.82668	1.04637	0.761021	1.1991	0.407873	1.48076
ANTXR2	0.772494	0.079955	0.491605	0.662533	0.440344	0.516442	0.401007	0.491092	0.501145	0.667748	0.74571	0.342755	0.370289	0.429665	0.580279	0.5649	0.274775	0.409144	0.675136	0.390819	0.447825	0.726863	0.199112	0.533982	0.218622	0.550417	0.381341	0.484479	0.527844	0.541344	0.529381	0.289251	0.458619	0.713946	0.316734	0.533164	0.411241	0.377066	0.59524	0.0987941	0.641585	0.288719	0.643514	0.510678	0.593788	0.421194	0.509555	0.727899
ANXA1	1.42411	0.416461	1.06998	1.35445	1.31194	1.44768	1.56819	1.69	1.61875	1.01155	1.05832	1.25932	1.16111	1.60626	0.403548	0.903284	1.32245	0.614478	1.28222	1.66662	1.3609	1.73746	1.55195	1.62264	0.940711	1.69	1.21431	1.01712	1.17179	1.23364	1.46513	0.622019	1.27339	1.34043	1.21962	1.66283	1.58638	1.23921	0.958841	1.37335	1.27939	1.68927	1.7203	1.52952	1.70335	0.891509	1.10983	1.59038
ANXA10	0.861098	-0.225892	-0.272275	-0.130156	-0.0301174	-0.259116	-0.172973	-0.111657	-0.166061	-0.155129	-0.162509	0.121047	0.509716	0.554979	0.185658	0.0860341	-0.0134514	-0.191517	0.412858	0.79072	0.0794636	0.62457	0.639524	-0.206291	0.11132	1.17458	0.248162	0.0892712	1.89005	0.0430949	0.90391	0.309449	-0.0670056	0.167812	-0.290789	0.272952	0.596916	0.274605	0.436283	0.224533	0.347631	0.389078	-0.313661	-0.0903628	1.40714	1.72302	0.337952	-0.185117
ANXA11	0.735529	1.32127	0.932104	1.14666	1.22678	1.0529	1.1111	1.15118	1.09379	1.0666	1.28176	1.28045	0.752924	1.03457	0.708182	0.948025	0.894767	0.807625	1.21587	0.652241	0.909893	0.90525	1.02082	1.27461	0.923182	0.938243	0.912188	0.989781	0.854078	0.791561	1.16149	0.818486	0.678842	0.709647	0.957999	0.948025	1.03681	0.8445	0.87037	1.20933	0.951322	0.808058	1.04433	1.08199	1.02183	0.660627	0.815595	0.931727
ANXA13	-0.0652	-0.158955	0.421402	-0.00647458	0.0322932	-0.00651392	-0.0364878	-0.0194023	-0.0694292	-0.0256955	0.361316	0.0228715	0.0165227	-0.0568969	0.462243	0.0473703	0.758056	0.7354	0.212518	-0.0330681	-0.011898	-0.00983264	-0.0956104	0.407654	1.24079	0.262504	0.382952	0.321108	0.00324905	0.161176	0.103465	0.032693	0.408609	0.0578417	0.677101	0.357105	0.178189	0.109916	0.192807	0.339749	-0.106805	0.267217	-0.0313069	0.69016	0.260579	0.274328	0.0467617	-0.0617319
ANXA2	1.01506	0.899786	0.429665	0.39776	1.04433	0.871552	0.597534	0.925253	1.06148	0.603397	1.06338	1.19241	0.514432	1.16731	0.211189	0.8273	0.727274	0.0121458	0.75817	0.684374	0.800192	0.916679	0.974	0.647232	0.798769	0.813153	1.12335	0.751439	0.813687	0.346915	0.95391	0.582862	0.386652	0.71354	0.725398	0.770256	0.853276	0.332944	0.839823	1.12294	0.718053	1.17458	0.873493	0.615399	1.09243	0.741393	0.482399	0.692067
ANXA2P1	0.541111	-0.130697	-0.0699575	-0.187428	0.539265	0.43377	0.366345	0.787563	0.797276	0.229605	0.53069	0.611716	0.0294476	0.667748	-0.625593	0.101344	0.313559	-0.4387	0.302609	-0.352394	0.244057	0.232384	-0.0993599	0.152829	0.0183734	0.350774	0.579163	0.206921	0.0888896	-0.0191941	0.694186	-0.554562	0.277876	0.0327534	0.32023	0.310812	0.490936	-0.0826974	0.375944	0.53069	0.140858	0.680578	0.562578	0.148906	0.644326	0.278458	-0.136883	0.175932
ANXA2P3	0.565925	-0.00588264	-0.0101215	-0.038933	0.62937	0.404942	0.136664	0.419911	0.530256	0.341911	0.792836	0.253751	0.0314767	0.694622	-0.389751	0.122055	0.0439911	-0.26623	0.252604	-0.186976	0.254651	0.388257	0.285728	0.4665	0.286095	0.166655	0.461768	0.369128	0.198192	-0.00538993	0.567365	-0.312088	0.133963	0.0205923	0.373759	0.24171	0.556239	-0.203523	0.652891	0.244764	0.421612	0.813975	0.310179	0.258022	0.867596	0.273585	-0.216311	0.245207
ANXA3	2.03691	3.84393	2.21377	2.69043	2.88931	3.2296	2.87222	3.28962	2.12961	0.135759	1.86373	1.81605	1.00999	2.27716	0.700119	2.0684	1.08918	1.26588	1.07275	-0.314782	2.10805	0.97586	2.40447	-0.0555443	-0.25288	1.95421	0.98493	0.48287	1.0887	0.769463	1.83646	1.60165	0.153692	1.49575	0.232226	0.547624	1.90675	0.293226	0.197961	1.41858	1.65249	0.403309	2.08226	0.781727	1.56983	0.987363	1.10722	2.30947
ANXA4	1.9524	0.9958	0.839178	0.750811	1.10073	1.42609	1.12479	0.559256	1.43246	1.17595	1.17018	1.28763	0.827033	1.1186	1.09162	1.24313	1.29617	1.18978	1.252	-0.180844	1.43424	0.792443	0.826581	0.800938	0.930642	1.32363	1.22854	1.00132	0.980117	1.11742	1.44854	0.618083	1.00006	0.83278	1.1881	0.980503	1.62533	0.751439	0.801903	1.50875	1.0088	1.07797	1.18891	1.45623	1.41961	0.56143	1.28988	1.13965
ANXA5	1.16364	0.488171	0.515104	0.742449	1.09243	0.625991	0.624137	0.752641	0.773548	0.434824	1.04969	0.345169	0.433408	0.793809	0.501781	0.682231	0.28577	0.166751	0.74941	0.421753	0.861327	1.03566	0.761603	0.63518	0.436283	0.935366	0.664795	0.310277	0.538989	0.249892	0.562898	0.383726	0.274328	0.574434	0.354609	0.551337	1.02429	0.276417	0.254497	0.293754	0.968088	0.575846	0.823007	0.418011	0.806614	0.54257	0.488674	0.741288
ANXA6	0.522341	-0.240334	-0.0832045	0.682091	1.35329	0.381341	-0.600756	-0.107109	0.215382	0.796686	0.102231	0.724459	0.620867	0.878271	0.594103	0.702354	0.152712	0.361953	1.05852	0.291568	0.468127	-0.207053	-0.192839	0.732121	0.718459	0.0527444	0.305851	0.827033	0.249554	0.301996	0.587204	0.302158	0.801797	0.514923	0.229088	-0.0367384	-0.0266396	0.661045	1.00164	-0.669293	0.957341	0.00778854	0.373759	0.558801	0.786464	0.68015	-0.258879	0.900137
ANXA7	1.1578	0.845346	0.87281	1.08058	1.06958	1.0747	0.810868	0.878599	0.965559	1.1311	1.15014	0.699085	1.26744	1.39147	0.733973	0.957502	1.14465	1.03224	0.9958	0.662533	1.17037	0.890554	1.00414	1.33719	1.14602	0.885927	1.31346	1.25398	1.00239	1.11499	1.1991	0.874764	1.10605	0.9958	1.10331	1.24581	1.16731	1.0263	1.41603	1.02982	1.20037	1.0887	0.930642	1.19531	1.27856	1.48262	0.790248	0.943625
ANXA8L2	1.10479	3.14845	0.97586	0.80169	2.13869	2.17385	1.71746	2.3398	1.79384	2.43236	2.41809	3.04533	1.82909	1.9524	1.63727	2.66004	2.05722	1.40353	1.71555	2.34918	1.74993	0.19955	0.142211	2.01246	2.60511	1.57291	2.37068	2.42585	0.539718	2.26058	2.29499	1.17104	2.50397	1.35752	2.62513	2.05575	2.11335	2.08081	3.05757	3.40578	1.94212	2.40606	0.430267	2.20373	1.5285	1.49793	2.29066	1.20933
ANXA9	-1.20019	-1.42304	-1.53383	-1.44548	-1.5686	-1.49191	-1.57591	-1.46154	-1.32628	-1.37576	-1.32854	-1.41718	-1.34732	-1.43412	-1.52478	-1.41333	-1.55238	-1.04739	-1.1658	-1.28142	-1.39355	-1.81165	-1.25848	-1.1658	-1.37622	-1.4428	-1.39511	-1.53008	-1.33906	-1.16666	-0.803896	-1.37022	-1.35626	-1.52858	-1.43036	-1.30886	-1.25586	-1.7091	-1.68178	-1.3024	-1.64793	-1.59457	-1.38636	-1.4074	-1.23229	-1.47442	-1.28079	-1.43769
AOAH	0.72091	0.630718	1.75765	1.92434	1.0613	1.36553	1.3562	1.36204	1.20722	1.215	1.64888	1.02043	1.52952	1.20563	1.18923	2.18798	0.929989	1.00984	1.41172	0.951049	0.875092	2.28028	0.835217	1.82962	0.483559	1.56918	1.29168	1.92194	1.48413	0.841453	1.00999	0.781192	1.65544	1.90469	1.45291	1.22068	2.36324	1.6481	1.29667	1.13284	1.90675	0.95718	1.88905	0.675476	1.86781	1.58331	1.9333	2.22815
AOC2	-0.156566	0.0443015	-0.176417	-0.0534026	-0.239537	-0.455836	-0.36342	-0.0587385	-0.324527	-0.338797	-0.469575	-0.131292	0.221204	-0.239775	-0.115479	-0.126753	-0.322456	-0.104712	-0.264304	0.098633	-0.36269	0.0709886	-0.138801	-0.395677	-0.114608	-0.165242	-0.0770944	-0.141942	-0.291605	0.102437	-0.232837	-0.12731	-0.148857	-0.209516	-0.250544	-0.1123	-0.286952	-0.0504417	-0.328062	-0.032512	-0.105805	-0.149923	-0.178751	-0.406154	-0.0865839	-0.122016	0.0586896	-0.129979
AOC3	4.67127	6.27079	6.06416	6.43228	5.98823	6.38477	5.2558	6.92376	5.04754	5.00127	5.55546	5.02435	4.96585	5.59516	5.19996	5.47199	4.71732	5.65481	5.59516	4.85059	4.92488	5.50717	5.26644	5.27931	5.07074	4.72834	4.98939	5.21235	4.14853	5.1574	4.80968	4.64213	4.43277	5.23901	4.91443	4.96585	4.24338	4.98939	5.53738	3.74768	5.59516	4.90333	5.03961	5.22559	4.9549	5.91692	4.00408	4.83168
AOC4	-0.217394	0.524083	-0.104791	0.0349454	-0.368386	-0.40818	-0.191295	-0.00181181	-0.221326	-0.232837	-0.0676846	-0.0443589	-0.14292	-0.148188	-0.196354	-0.0119493	-0.348805	-0.249773	-0.169484	-0.104473	-0.0681339	-0.0328921	-0.16138	-0.151841	-0.125698	-0.0895389	-0.185446	-0.238879	-0.170955	-0.245738	-0.269849	-0.152684	-0.317143	-0.0456797	-0.25135	0.0593326	-0.281774	-0.232837	0.0966007	-0.291837	0.0724931	-0.232234	0.0146238	-0.307649	-0.0309765	0.0522907	-0.0616549	-0.012125
AOX1	1.1159	1.61833	2.02556	2.68556	2.37762	1.89841	2.20703	2.27647	1.2434	2.07667	1.93815	0.882397	1.29984	2.48334	0.77745	1.36747	1.38	0.576775	1.57888	0.100459	0.212952	0.988137	-0.308043	1.19751	1.61176	0.427225	0.294053	1.49507	0.73223	1.98613	0.98196	-0.0970397	0.778493	0.697243	1.84472	1.659	1.58472	1.57076	1.38667	-0.0697909	1.73344	1.31294	0.410263	0.910878	1.41603	1.04253	0.980117	0.988645
AP1AR	-0.0434075	-0.463617	-0.244351	-0.149836	-0.143354	-0.104873	0.0026974	-0.43104	-0.149639	-0.288497	-0.367309	-0.417464	-0.504613	-0.156485	-0.269849	-0.337772	-0.310262	-0.182876	-0.219448	-0.272488	-0.232014	-0.0795396	0.262655	-0.173015	-0.301673	-0.0124665	-0.186554	-0.325562	-0.2059	-0.0421812	-0.181959	-0.367424	-0.231556	-0.35089	-0.0715196	-0.0345111	0.241906	-0.167179	-0.268679	-0.309078	-0.266522	0.087926	-0.0414951	-0.193736	-0.0858149	-0.265818	-0.101702	-0.281671
AP1B1	-0.135657	-0.910984	-0.818057	-0.555603	-0.69451	-0.530857	-0.688292	-0.545791	-0.524987	-0.573602	-0.628065	-0.912249	-0.0358405	-0.425771	-1.13361	-0.488898	-0.643935	-0.96224	-0.445779	-0.756713	-0.423715	-0.724832	-0.57037	-0.42511	-0.700331	-0.700961	-0.206704	-0.3656	-0.634603	-0.785426	-0.487411	-0.623889	-0.553817	-0.606349	-0.422343	-0.436996	-0.315562	-0.55029	-0.303982	-0.795402	-0.447531	-0.449452	-0.650349	-0.7057	-0.210717	0.162797	-0.535707	-0.721738
AP1G1	-0.0981448	-0.10279	-0.337423	-0.29307	-0.317311	-0.278652	-0.338295	-0.281616	-0.263928	-0.347895	-0.313399	-0.190898	-0.328062	-0.271364	-0.258879	-0.337423	-0.266799	-0.162686	-0.382536	-0.0736941	-0.160296	0.0792852	-0.230213	-0.39231	-0.193736	-0.108664	-0.24064	-0.46942	-0.0323648	-0.339456	-0.381427	-0.16753	-0.313508	-0.283406	-0.507247	-0.501898	-0.0443589	-0.384371	-0.445234	-0.203256	-0.161741	-0.237326	-0.124343	-0.231056	-0.474882	-0.405622	0.0621952	-0.260749
AP1G2	-0.414697	-0.292547	-0.450609	-0.347295	-0.558864	-0.522768	-0.176711	-0.540784	-0.503903	-0.633273	-0.377763	-0.383145	-0.52768	-0.545791	-0.491647	-0.47503	-0.559443	-0.215781	-0.320936	-0.166018	-0.767495	-0.35291	-0.393851	-0.57766	-0.354519	-0.602829	-0.639381	-0.628616	-0.663339	-0.737742	-0.478969	-0.381059	-0.347295	-0.352023	-0.391628	-0.86847	-0.328324	-0.507868	-0.713927	-0.403887	-0.557339	-0.4361	-0.75008	-0.459863	-0.42365	-0.575139	-0.445234	-0.763967
AP1M1	-0.741681	-0.459721	-0.876218	-0.554333	-0.719802	-0.859688	-0.886022	-0.380054	-0.764256	-0.923693	-0.570463	-0.883635	-1.04668	-0.786505	-1.1112	-0.709432	-1.22441	-1.28349	-0.735577	-0.996385	-0.781704	-0.75008	-0.975555	-1.11711	-1.03798	-0.873779	-0.816011	-0.79692	-0.980328	-1.27181	-1.09564	-0.932289	-1.10188	-0.842503	-1.08756	-1.112	-0.798123	-1.11163	-0.913833	-1.36189	-0.619432	-1.26801	-1.04054	-1.14383	-0.937039	-0.579948	-1.14508	-0.7736
AP1M2	0.923965	0.297641	-0.175174	-0.267566	0.0571605	0.352144	0.0895396	0.142403	0.204694	-0.0852993	0.0163314	0.371113	-0.168256	-0.267196	-0.478142	-0.123789	0.304323	-0.0668337	0.0189932	-0.627709	0.0285441	-0.827607	0.347108	-0.147773	0.388826	0.0864198	0.394242	-0.107241	-0.203805	-0.0197248	0.533982	0.138071	-0.241646	-0.584419	0.11132	-0.324582	-0.12417	-0.498297	0.24183	0.65184	-0.38981	0.2937	-0.312933	0.337401	0.128898	-0.271814	-0.00915417	-0.569443
AP1S1	-1.18453	-1.38762	-1.74947	-1.52066	-1.58136	-1.5158	-1.83381	-1.60536	-1.56481	-1.60273	-1.7243	-1.49252	-1.56398	-1.5351	-1.54622	-1.39135	-1.60715	-1.38881	-1.55051	-1.43769	-1.19659	-1.60273	-1.47924	-1.52699	-1.40354	-1.5165	-1.24985	-1.54281	-1.18857	-1.64575	-1.31265	-1.45555	-1.71096	-1.55471	-1.5746	-1.59021	-1.56571	-1.78032	-1.25195	-1.36836	-1.16819	-1.75208	-1.3508	-1.31986	-1.43549	-1.37022	-1.74454	-1.43036
AP1S2	-0.143811	-0.367309	-0.282461	-0.174637	-0.128959	-0.0340717	-0.0659554	-0.0253141	0.0693102	0.111671	-0.193633	-0.291034	-0.0430231	0.406443	-0.292505	-0.123477	-0.191124	0.0152372	-0.0055134	-0.68266	-0.233037	0.192642	-0.123864	-0.198034	-0.511953	-0.264898	0.173456	-0.030701	-0.12271	-0.392424	-0.144787	-0.237637	-0.174013	-0.146779	-0.204882	-0.15382	0.248353	-0.495345	-0.0613579	-0.341481	0.222331	0.0388174	0.151219	-0.545963	-0.0698974	-0.253573	-0.143811	0.192936
AP1S3	0.518842	0.442873	-0.399203	-0.293289	0.0573564	-0.00285486	-0.0730314	-0.0369166	0.252236	-0.0255865	0.316669	0.132664	-0.0177092	0.321281	-0.141523	0.0800186	-0.0541093	-0.16493	-0.125357	0.110546	0.658084	-0.226924	-0.0149618	0.20696	0.155991	0.560948	0.245148	0.0635187	-0.315733	0.0465566	0.408202	0.0373448	-0.0572729	-0.0662898	0.164138	0.414457	0.236961	0.284146	0.325276	0.322126	0.251166	0.0266777	0.0287905	0.111028	0.224533	0.310277	0.113239	-0.197538
AP2A1	-0.7369	-0.767384	-1.13281	-0.795402	-0.77867	-0.81953	-1.08738	-0.745623	-1.22419	-1.15512	-0.747097	-1.07645	-0.817709	-0.959639	-1.08847	-0.992029	-1.27796	-1.29113	-0.995041	-0.789534	-0.984941	-0.785605	-0.962349	-0.737742	-0.938019	-1.25074	-1.1052	-0.916881	-1.15922	-1.06377	-0.839907	-1.01751	-1.01616	-0.889803	-1.06285	-1.10933	-0.799657	-0.931502	-0.884482	-1.29776	-0.793004	-1.10419	-1.16133	-0.995779	-0.935511	-0.494224	-1.01883	-0.909468
AP2A2	0.841453	0.814257	0.408754	0.424538	0.579853	0.789351	0.580635	0.770972	0.379497	0.372018	0.499682	0.268753	0.344514	0.530774	0.247961	0.419287	0.279016	0.180064	0.642975	-0.0504783	0.306092	0.352551	0.339051	0.190036	0.0957884	0.358542	0.246558	0.153556	0.189976	-0.0237456	0.336331	0.050749	0.172026	0.396696	0.393829	0.112381	0.21424	0.0993159	0.243326	-0.0478094	0.297148	0.267868	0.662533	0.136262	0.235406	0.630861	0.341302	0.54403
AP2B1	-0.138253	-0.446221	-0.630132	-0.42041	-0.169866	-0.414639	-0.630515	-0.307649	-0.551949	-0.584975	-0.325994	-0.510161	-0.698094	-0.381571	-0.612582	-0.447238	-0.525447	-0.840747	-0.574941	-1.14981	-0.290258	-0.504213	-0.83603	-0.79256	-0.561393	-0.517786	-0.525059	-0.619948	-0.588594	-0.952553	-0.568062	-0.795635	-0.747666	-0.670755	-0.749409	-0.710497	-0.460849	-0.887156	-0.601762	-0.700109	-0.377259	-0.472446	-0.41496	-0.665871	-0.771653	-0.523104	-0.640692	-0.383428
AP2M1	-0.812886	-1.14204	-1.09928	-0.81511	-0.567496	-0.888098	-1.01976	-0.465642	-1.00756	-0.860579	-0.657266	-1.4428	-1.05129	-0.794351	-1.33791	-0.950101	-1.18412	-1.31475	-0.924148	-2.47169	-0.841134	-1.03178	-1.58212	-0.775828	-1.21997	-1.13956	-0.944044	-0.753283	-1.41976	-1.41659	-0.962924	-1.7403	-1.08391	-0.896847	-0.853161	-1.06964	-0.895107	-1.20541	-0.735577	-1.592	-0.82996	-1.22468	-0.919685	-1.00081	-0.852508	-0.48141	-1.68554	-0.631933
AP2S1	0.625991	-0.794247	-0.523104	-0.526574	-0.0154102	-0.390697	-0.564302	-0.679958	-0.371532	-0.396787	-0.188304	-0.707083	-0.416589	-0.410054	-0.482954	-0.370102	-0.741574	-1.05756	-0.374729	-1.28632	-0.191517	-0.359931	-0.593019	-0.798123	-0.641191	-0.339392	-0.289658	-0.425527	-0.170727	-0.6937	-0.57414	-0.72082	-0.575295	-0.407876	-0.599688	-0.420091	0.0282648	-0.471163	-0.452261	-0.465186	-0.464611	-0.322568	-0.318866	-0.956375	-0.156566	-0.177328	-0.705099	-0.710107
AP3B1	0.249795	0.139974	0.0529991	0.101014	0.223797	-0.0329201	0.157491	0.559063	0.102691	-0.159711	0.269232	0.103188	0.0452462	0.155964	0.0188774	0.0803161	-0.113406	-0.199889	0.0396979	-0.124309	-0.045403	0.264494	-0.135322	-0.241111	-0.297815	0.0360194	-0.0584336	-0.00425	-0.0758773	-0.172268	-0.323258	0.0355406	0.127184	0.0859442	-0.260199	0.176585	-0.218201	-0.0953234	-0.207834	0.0176552	0.0499467	0.369755	-0.117515	-0.0645533	-0.204578	-0.485609	-0.114987	-0.0871842
AP3B2	-0.0497035	-0.441421	-0.137703	-0.41289	-0.373055	-0.384371	-0.386998	-0.299957	-0.478142	-0.120756	-0.208123	-0.3047	-0.345557	0.0462781	-0.383889	-0.2253	-0.366445	-0.229633	-0.151276	-0.503681	-0.447712	-0.0730314	-0.265555	0.232501	0.083021	-0.438394	-0.284129	-0.322814	0.192407	-0.141148	0.0585002	0.298642	0.097315	-0.146572	-0.0486913	-0.278242	-0.540467	-0.165868	0.0716585	-0.117515	-0.345644	0.122608	-0.460239	-0.163265	-0.344878	-0.474491	-0.0510275	-0.565744
AP3D1	0.225167	-0.151119	-0.261364	-0.25812	-0.321638	-0.520061	-0.199812	-0.088508	-0.213746	-0.347401	-0.327169	-0.17379	-0.279265	-0.278588	-0.277957	-0.264963	-0.256638	-0.564653	-0.249147	0.127325	-0.0332969	-0.107546	0.12884	-0.439468	-0.0619591	-0.00335486	-0.0927773	-0.297013	0.0751035	-0.421233	-0.303822	0.0768634	-0.392976	-0.223351	-0.480803	-0.301145	-0.0826604	-0.291417	-0.511528	-0.078384	-0.287465	-0.373969	-0.21687	-0.352129	-0.419164	0.202791	0.0193847	-0.307649
AP3M1	-0.805412	-0.725955	-0.785001	-0.814103	-0.605855	-0.716298	-0.890617	-0.499204	-0.856234	-0.762168	-0.682233	-0.751087	-0.920701	-0.658858	-0.83021	-0.779154	-0.689726	-0.970357	-0.592876	-0.862114	-0.76336	-0.914108	-0.919983	-0.971112	-0.945453	-0.859022	-0.743842	-0.750356	-0.818208	-0.793004	-0.682484	-0.840601	-0.566501	-0.771653	-0.793004	-0.739861	-0.508403	-0.808402	-0.762966	-0.703329	-0.823774	-0.76033	-0.788827	-0.859577	-0.699107	-0.694703	-0.894164	-0.734738
AP3M2	-0.413143	0.0233899	0.213332	0.0560445	0.00260266	-0.275659	-0.210023	0.0366584	-0.0655019	-0.263746	-0.331652	-0.0516495	-0.374894	0.0360691	0.151093	0.00396424	-0.0607997	0.0345113	-0.173015	0.339749	-0.12731	-0.0652	-0.623889	-0.509205	0.149015	-0.080074	-0.0292107	-0.304147	-0.208519	-0.253266	-0.12297	-0.403736	-0.153173	0.014009	0.168884	-0.428556	-0.210717	-0.145792	-0.151715	-0.304851	-0.160723	0.0463972	0.235505	-0.287516	-0.552618	-0.315624	-0.351811	0.0460957
AP3S1	0.435446	-0.206416	0.105946	-0.0169293	0.0929372	-0.00975573	-0.0528737	-0.0221382	0.179493	0.356992	0.428529	0.0733017	0.283306	0.518643	0.404829	0.287532	0.358665	0.12852	0.362082	0.120001	0.317685	0.246138	0.0782917	0.469735	0.195923	0.230828	0.266274	0.432146	0.546158	0.303875	0.153153	0.254092	0.271423	0.391344	0.0280106	0.341078	0.0770736	0.0172188	0.333189	0.138626	0.319551	0.297361	0.284459	0.00378993	0.257799	0.216655	0.0273349	0.0667052
AP3S2	-0.0421812	-0.469119	-0.563811	-0.195025	-0.188615	-0.403991	-0.538369	0.0104878	-0.378583	-0.32374	-0.231756	-0.492656	-0.380532	-0.232316	-0.324474	-0.110154	-0.544795	-0.405927	-0.0325389	-0.879611	-0.062742	-0.582879	-0.336656	-0.438916	0.0577938	-0.001848	0.0634491	0.0894352	-0.555296	-0.42896	-0.322867	-0.38064	-0.263794	-0.678196	-0.177175	-0.267901	-0.28217	-0.585329	-0.0902687	-0.354635	-0.396787	-0.166526	-0.398033	-0.395677	-0.11313	-0.0917507	-0.528014	-0.104473
AP4B1	-0.175132	0.116502	-0.0221984	-0.153639	-0.108849	-0.211498	-0.395677	0.0988618	-0.161564	0.0201372	0.0609712	0.215629	-0.183192	-0.0755944	0.326439	0.208929	-0.035203	0.0812115	0.0447785	0.366654	-0.114409	0.144109	-0.239816	-0.492105	-0.403939	0.0398609	-0.243098	-0.0959622	0.110479	-0.188351	-0.337953	0.022169	-0.163487	0.211558	0.00230816	-0.0494931	-0.0632079	0.0137465	-0.0373981	0.0207807	0.0486748	-0.0953234	-0.232058	-0.0848943	-0.389751	-0.615474	0.293448	0.1287
AP4E1	0.0829097	-0.013484	-0.0299885	-0.123323	-0.0637192	-0.00841753	0.028746	-0.097891	-0.0653759	-0.174935	-0.0654584	-0.136883	-0.118147	0.00256937	-0.0691159	0.0361493	-0.204975	-0.0869639	0.0413651	-0.243497	0.093647	-0.0493832	0.14027	-0.176841	-0.0168226	-0.139823	0.125691	0.062751	0.0363771	-0.00257543	-0.162635	-0.0407584	-0.132428	0.00139427	-0.163265	-0.074817	0.0705009	0.0423646	-0.184662	-0.107973	0.0413957	-0.073091	0.11558	-0.0166993	-0.125867	0.0618375	0.0361493	-0.0614925
AP4M1	-0.530943	-0.43185	-0.52285	-0.428062	-0.23372	-0.372988	-0.674022	-0.273756	-0.356327	-0.454286	-0.419034	-0.521765	-0.604047	-0.414816	-0.399679	-0.337772	-0.43877	-0.0622571	-0.334512	-1.07627	-0.263221	-0.545541	-0.705331	-0.57946	-0.094635	-0.611727	-0.0609267	-0.472511	-0.746323	-0.514645	-0.304984	-0.940398	-0.440732	-0.287368	-0.0537233	-0.480582	-0.660224	-0.822386	-0.290573	-0.371088	-0.336212	-0.252681	-0.481796	0.0455656	-0.550971	0.101234	-0.57117	-0.428556
AP4S1	0.139254	-0.0689358	0.134586	0.16597	0.192807	0.119693	0.011983	-0.0226288	0.0163524	0.134918	-0.0391812	-0.296522	0.0535734	0.0917087	-0.0272951	-0.0824556	0.0361785	0.000939149	-0.0421812	-0.208738	0.0538698	0.12327	-0.104037	-0.0178354	-0.101349	-0.182281	0.0407796	0.139406	-0.17379	-0.00327573	-0.00755722	-0.159582	-0.089497	0.0541673	0.230393	0.0592079	0.204661	-0.0981008	0.391344	0.0700093	0.140078	0.367793	0.092333	0.0791425	0.308136	0.299636	-0.0201923	0.227752
APAF1	-0.419094	-0.445921	-0.393788	-0.160649	-0.576349	-0.464611	-0.715808	-0.807438	-0.492105	-0.6479	-0.909468	-0.368181	-0.457691	-0.592067	-0.394896	-0.452194	-0.58393	-0.265072	-0.671199	-0.672646	-0.479461	-0.69287	-0.549635	-0.681415	-0.510864	-0.724544	-0.396536	-0.455403	-0.0807406	-0.378043	-0.376406	-0.262659	-0.436163	-0.617058	-0.962131	-0.789775	-0.656472	-0.436227	-0.633466	-0.554775	-0.211227	-0.482074	-0.385679	-0.490744	-0.820381	-0.404528	-0.306087	-0.154178
APBA1	0.344734	0.128393	0.0726812	0.0833174	0.203353	0.348619	0.248197	0.266274	0.130221	0.153556	0.28346	0.151432	0.168849	0.135452	0.222536	0.246238	0.145295	0.153556	0.181742	0.224257	0.22988	0.301938	0.264447	0.288267	0.0974491	0.2496	0.0566408	0.397393	0.211837	0.254186	0.174773	0.3286	0.0346924	0.260274	0.227818	0.344003	0.375781	0.286395	0.280636	0.154217	0.205054	0.0334849	0.178848	0.286919	0.30497	0.137507	0.178189	0.266224
APBA2	-1.01001	-0.842503	-0.744362	-0.847361	-0.765416	-0.776834	-0.766412	-0.727419	-0.880474	-0.681183	-0.61367	-0.921789	-0.666631	-0.650127	-0.66184	-0.428139	-1.00111	-0.694059	-0.880621	-0.273756	-0.651976	-0.718231	-0.741789	-0.659462	-0.498216	-0.725049	-1.028	-0.578516	-0.648268	-0.683444	-0.815918	-0.523931	-0.626021	-0.528227	-0.658269	-0.57946	-0.669483	-0.559922	-0.900927	-0.89216	-0.692576	-0.923693	-0.992737	-0.900603	-0.559922	-0.430331	-0.73079	-0.707712
APBA3	-0.117131	-0.375096	-0.246788	-0.18592	-0.232058	-0.24209	-0.186429	-0.431368	-0.196012	-0.0597998	-0.49366	-0.387246	-0.175046	-0.215566	-0.2196	-0.111944	-0.307872	-0.153888	-0.295782	-0.437655	-0.118173	-0.334322	-0.237637	-0.390988	-0.390567	-0.128959	-0.563348	-0.32727	-0.30238	-0.375956	-0.0802001	0.231168	-0.25348	-0.212215	-0.334647	-0.306034	-0.0458864	-0.214755	-0.305194	-0.242465	-0.398463	-0.154135	0.0601	-0.437597	-0.133089	0.16597	-0.159508	-0.205299
APBB1	0.259322	0.643736	0.381246	0.429936	0.699859	0.564487	0.453576	0.715864	0.237236	0.307461	0.386907	0.295536	0.314141	0.374615	0.293281	0.39122	0.385838	0.447657	0.361847	0.431653	0.204144	0.194656	0.1642	0.505438	0.522341	0.257228	0.284	0.409473	0.24396	0.430515	0.540595	0.321906	0.573704	0.31151	0.494312	0.414636	0.1737	0.566068	0.509889	0.248451	0.231496	0.292982	0.20494	0.341773	0.521686	0.946618	0.19079	0.418584
APBB1IP	2.28456	0.967335	1.84684	1.85172	1.55857	1.21034	1.75967	1.95028	1.62673	1.55407	1.60555	1.09898	1.51635	1.85744	1.27394	1.85413	1.48774	1.01839	1.88473	1.77162	1.4228	1.56918	0.945922	0.719024	0.354541	1.66798	1.35277	1.40644	1.63039	1.5022	1.462	0.98493	1.68766	1.62357	0.995319	1.45512	2.58239	1.53863	1.1565	1.19792	1.52527	1.09633	1.46007	0.354347	1.23722	0.80495	1.85561	1.54198
APBB2	0.45917	1.22291	0.5283	0.65637	1.3562	0.96878	0.746745	1.09714	0.507852	0.154293	0.748694	0.244057	0.13425	0.5631	1.07715	0.90525	0.0937135	0.156841	0.319455	-0.145378	1.17908	0.955616	0.427941	0.512385	0.265109	0.853555	-0.0903964	0.489985	0.569691	0.906252	0.39776	0.39709	0.294003	0.82759	0.317981	0.645082	0.0115654	0.123098	0.028354	-0.0738415	0.950236	0.166989	0.79072	0.364277	0.129307	0.46183	0.260831	0.840824
APBB3	0.0259667	0.932886	0.633417	0.585249	0.0301299	0.381878	0.114924	0.521009	0.188133	0.0676142	0.00045625	0.528969	0.0898592	-0.225253	0.603104	0.358764	-0.0616232	0.574434	0.289424	0.548948	-0.0227247	0.461986	0.4963	0.102171	0.621196	-0.196762	-0.0283931	0.187463	0.360603	-0.249051	-0.106307	0.443847	0.170002	0.457634	0.149769	0.134549	0.458237	-0.116551	-0.0763775	0.0564003	0.553432	0.0979189	0.297148	0.424335	-0.192928	0.0155257	0.648118	0.58954
APC	-0.140295	0.152712	-0.102591	-0.0429205	0.131803	0.127111	0.0289281	0.177113	0.0177793	0.0346571	0.0723854	-0.0158969	-0.108214	0.15503	-0.0548932	-0.090958	0.0630736	0.0920566	0.0863892	-0.0638608	0.083536	-0.0393587	-0.0341124	-0.108736	-0.00170222	0.0193847	0.0294174	0.0529991	0.0213738	-0.0922837	-0.0502236	-0.164972	0.0315076	0.0326123	-0.0415913	-0.0338624	0.0992828	-0.136585	-0.000580972	-0.214525	0.0765889	-0.0345111	0.129935	-0.031012	-0.142737	-0.0139616	-0.0908955	0.0764027
APC2	-0.301299	-0.405622	-0.392185	-0.35297	-0.403736	-0.344718	-0.378474	-0.304029	-0.468549	-0.327763	-0.261364	-0.268024	-0.285193	-0.206919	-0.37634	-0.271717	-0.453324	-0.443937	-0.339591	0.0671358	-0.337623	-0.283918	-0.106842	-0.275038	-0.265555	-0.370766	-0.411216	-0.2059	-0.170464	-0.264173	-0.294853	-0.128897	-0.173326	-0.360598	-0.350834	-0.13677	-0.381107	-0.281561	-0.196133	-0.281561	-0.301974	-0.405475	-0.377113	-0.393788	-0.172167	-0.188615	-0.309947	-0.348949
APCDD1	2.06962	2.9373	3.28603	2.9807	3.78018	3.25116	1.99095	3.44991	2.9807	3.19198	2.7367	3.52213	3.002	2.72824	3.2296	2.9929	3.04184	1.67304	3.02977	0.991693	2.46489	1.80645	1.32645	2.64479	2.84263	1.61793	2.43236	2.64053	1.48739	3.11886	2.59239	1.02491	2.26368	2.52729	3.10726	3.70494	1.2311	2.62513	3.93133	2.59436	2.43811	3.00534	1.64649	3.52796	3.03543	2.3296	1.84172	1.67648
APCDD1L	-1.36403	-1.01001	-1.25298	-1.31531	-1.23833	-1.22959	-1.20697	-1.28191	-1.62384	-1.4639	-1.33502	-1.17408	-1.27133	-1.02637	-1.24221	-1.56187	-1.29946	-1.00081	-1.61576	-0.555603	-1.16169	-1.10551	-1.19704	-1.17383	-1.19159	-1.21775	-1.27529	-1.5158	-0.780497	-1.13722	-0.976088	-1.00889	-1.27417	-1.30886	-1.66431	-1.47685	-1.51892	-1.49418	-1.49583	-1.20946	-1.03671	-1.09454	-1.13076	-1.29729	-1.37466	-1.34441	-0.991774	-1.34789
APCS	0.474968	-0.00575087	0.148655	0.0926566	0.283774	0.15101	0.180414	0.154085	0.191436	0.543021	0.465726	0.168727	0.553186	0.0407125	0.512192	0.377676	0.310398	0.00481135	0.453495	0.305755	0.33049	0.188495	0.258339	0.205559	0.0680156	0.419757	0.238845	0.363764	0.553359	0.43009	0.436107	0.303408	1.30764	0.16832	0.121933	0.723063	0.400779	0.976575	0.474185	0.511881	0.258249	0.313461	0.116634	0.163111	0.62937	0.249892	0.465499	0.161145
APEH	-0.447774	-0.57651	-0.787226	-0.752125	-0.639697	-0.632505	-0.658061	-0.361954	-0.621491	-0.649108	-0.459397	-0.556893	-0.727618	-0.691023	-0.743603	-0.549368	-0.816741	-0.956375	-0.506072	-0.909784	-0.772703	-0.899824	-0.585065	-1.00237	-0.711682	-0.660765	-0.711905	-0.647808	-0.795174	-0.934366	-0.693556	-0.705866	-0.793258	-0.661098	-0.710669	-0.839605	-0.590076	-0.872886	-0.667061	-0.761205	-0.645713	-1.03215	-0.846957	-0.823262	-0.663415	-0.407167	-0.831373	-0.828338
APEX1	-1.07284	-1.38058	-1.2166	-1.21856	-1.12073	-1.097	-1.07803	-1.13443	-1.25046	-1.3569	-1.16152	-1.56571	-1.46853	-1.32105	-1.40196	-1.20697	-1.44091	-1.38483	-1.28632	-1.50079	-1.3012	-1.29462	-1.30434	-1.51006	-1.3182	-1.23229	-1.40102	-1.2609	-1.52416	-1.41976	-1.23332	-1.59286	-1.44851	-1.30279	-1.28191	-1.16152	-1.20791	-1.34789	-1.24327	-1.28191	-1.40162	-1.31593	-1.29462	-1.23091	-1.33078	-1.0374	-1.55051	-1.41976
APEX2	-0.274536	-0.482074	-0.566	-0.58306	-0.484939	-0.668355	-0.539582	-0.390266	-0.541011	-0.499038	-0.445086	-0.35297	-0.544446	-0.470025	-0.334589	-0.424933	-0.696874	-0.796553	-0.425771	-0.224745	-0.528487	-0.251269	-0.475084	-0.398265	-0.163938	-0.463742	-0.512529	-0.467161	-0.360861	-0.754287	-0.444454	-0.41776	-0.612791	-0.447712	-0.409152	-0.483259	-0.321957	-0.31288	-0.333643	-0.349884	-0.47039	-0.17566	-0.755782	-0.65578	-0.29005	-0.217609	-0.453957	-0.5833
APH1A	0.491782	0.32347	0.465121	0.436634	0.581188	0.525447	0.317793	0.4963	0.583964	0.233785	0.460154	-0.06713	0.116176	0.464465	0.134472	0.527287	0.219877	0.29423	-0.443065	-0.207783	0.333189	0.443428	0.447286	-0.0162999	0.097642	0.493152	0.259411	0.21397	0.289095	0.410103	0.130282	0.436377	0.367793	0.550266	0.219801	0.48362	0.619733	0.0345113	0.283821	0.445028	0.326906	0.192407	0.405472	0.345775	0.106686	-0.306087	0.203012	0.464465
APH1B	2.55739	0.877657	1.41788	1.43888	1.72401	1.30947	1.78046	1.30038	1.22459	1.29617	1.27558	1.13151	1.64377	1.06978	1.20458	1.10041	1.42815	0.563665	1.28495	1.33066	1.58707	1.30411	1.29338	1.25328	1.55119	1.4042	1.40714	1.13306	1.71847	1.55811	1.42542	1.25114	1.44269	1.5068	1.50605	1.27024	1.71508	1.46646	1.39147	1.82058	1.15264	1.46007	1.62264	1.12809	1.75872	1.21696	1.66071	1.09765
API5	-0.392976	-0.396325	-0.553948	-0.446082	-0.422629	-0.397806	-0.459397	-0.54243	-0.370882	-0.536851	-0.352558	-0.621924	-0.56157	-0.356045	-0.444454	-0.562567	-0.441901	-0.62233	-0.40818	-0.473705	-0.490266	-0.494977	-0.610752	-0.370651	-0.543895	-0.432847	-0.451353	-0.376472	-0.650253	-0.556657	-0.562315	-0.581561	-0.521697	-0.435805	-0.624236	-0.464738	-0.44537	-0.646226	-0.493353	-0.574237	-0.557593	-0.423819	-0.568141	-0.528944	-0.223176	-0.505311	-0.714205	-0.494567
APIP	-0.0648577	-0.613839	0.183174	0.00786302	-0.359205	-0.408491	-0.0480626	0.0736429	0.429096	-0.454286	0.147184	-0.672646	-0.339238	0.392619	-0.65639	-0.205048	-0.340462	-0.441901	-0.128416	-0.79985	0.118526	-0.0633233	0.088853	-0.417272	-0.199659	-0.0243875	-0.29598	-0.500622	-0.195185	-0.585119	-0.194356	-0.434981	-0.467874	-0.181187	-0.742434	-0.348518	0.367749	-0.81087	-0.215282	-0.308625	-0.295839	-0.208425	0.333925	-0.239775	-0.0278377	-0.610996	-0.387733	-0.246097
APITD1	-0.452007	-1.09351	-0.460849	-1.07832	-0.667061	-0.574316	-0.457561	-0.753283	-0.519377	-0.914462	-1.35245	-0.806977	-0.936163	-0.961039	-1.0856	-1.12164	-0.260926	-0.528364	-1.15956	-1.70477	-1.03419	-1.6443	-1.3	-1.03178	-0.228868	-0.883168	-0.247354	-1.02387	-1.38414	-0.436024	-0.542104	-1.34417	-0.846087	-1.15775	-0.159299	-0.687987	-1.22931	-1.00189	-0.833888	-0.166425	-1.32823	-0.160516	-1.03493	-0.245496	-0.883912	-1.56309	-1.12073	-1.15853
APLF	0.0841215	0.174839	0.0815094	0.108368	0.159995	0.0906534	0.109878	-0.00363587	0.193413	0.189256	0.284146	0.25816	0.177539	0.123752	0.306891	0.133649	0.246636	0.112458	0.0704736	0.203278	0.246382	0.261944	0.0979493	0.233386	0.176178	0.255463	0.128098	0.319084	0.165159	0.232746	0.118872	0.280071	0.162127	0.33308	0.200078	0.290187	0.210386	0.383837	0.0969188	0.281312	0.197175	0.197903	0.261132	0.203613	0.310513	0.257877	0.189545	0.23013
APLN	0.316669	0.194265	-0.134743	-0.234569	0.954216	0.521402	-0.325512	1.08538	0.374615	0.124157	1.49507	0.813392	0.892051	1.43972	1.27558	2.0292	0.446795	0.629572	0.736877	0.889009	2.78508	3.35541	2.1418	0.103042	0.126593	1.86061	1.22678	1.05211	0.786211	0.038866	0.63165	2.9051	0.406067	1.7203	0.101545	1.05852	1.53404	1.20722	0.476675	0.127795	2.28196	0.488171	1.9938	0.0351768	1.24079	2.37269	1.4699	3.41333
APLNR	-0.257074	-0.0496281	-0.140882	0.317112	-0.0288628	-0.0400445	-0.118481	0.0580889	0.103726	0.389447	0.0902598	0.386083	0.206177	0.618646	0.595782	0.39144	0.165543	0.0295801	0.570631	0.16747	0.471323	0.604545	0.3163	-0.0791972	0.0611168	0.0329653	0.0795705	0.368757	0.210741	-0.00228802	0.355812	0.399625	0.0240427	-0.0569651	0.728382	0.48427	0.0167951	0.174541	0.0140796	0.0153102	0.295184	0.107395	0.57503	-0.107109	0.34063	0.497437	0.256238	1.16521
APLP1	-0.177418	0.0708282	-0.172973	-0.0449151	-0.0280927	-0.0178354	-0.102203	-0.0231215	-0.143922	-0.0849752	-0.0156681	0.0176314	-0.146191	-0.043545	-0.0892271	-0.109188	-0.138769	-0.117368	-0.191295	0.571531	-0.161521	0.173272	0.305155	0.0624559	0.0559628	-0.0402101	-0.07253	-0.123953	0.141127	0.0310382	0.019966	0.194758	-0.0381186	-0.0850686	-0.241024	-0.0949788	-0.165868	0.0282981	-0.179745	0.0080991	-0.221465	-0.0787012	-0.201747	-0.233986	0.0864504	-0.0893083	0.0469554	-0.111362
APLP2	0.62457	0.728255	0.209998	0.367585	0.379273	0.70405	0.609976	0.726619	0.539557	0.00337196	0.205957	0.183413	0.174629	0.172511	-0.359205	0.368255	0.000816476	-0.118872	0.458313	-0.509357	0.438249	0.116372	0.484011	-0.0984503	-0.405175	0.28551	0.0887	-0.214562	0.238528	-0.15457	0.412932	-0.0342793	-0.196453	0.144256	-0.0308676	-0.0681601	0.65098	0.00276493	-0.0227247	0.30291	0.113309	0.00694731	0.797558	-0.191124	0.296651	0.275907	0.0337236	0.456598
APOA1	-3.7312	-3.09592	-3.48019	-3.06662	-3.37451	-3.56701	-3.35409	-3.36373	-3.58391	-3.55699	-3.27042	-3.94115	-3.60208	-3.9011	-3.43646	-3.26507	-3.80009	-3.37451	-3.59196	-3.16509	-3.88593	-3.44313	-3.36081	-3.36081	-3.71913	-3.47246	-3.961	-3.58391	-3.642	-3.59196	-3.74176	-3.28243	-3.91591	-3.36665	-3.38567	-3.58391	-3.75522	-3.29436	-3.6893	-3.76636	-3.52767	-3.57603	-3.9011	-3.63178	-3.65878	-3.50478	-3.69765	-3.57603
APOA1BP	0.133355	0.199711	-0.424536	-0.297013	-0.0115701	0.0357374	-0.161158	-0.0589868	-0.342203	-0.0977003	-0.167943	-0.00612726	-0.0681863	-0.212077	-0.361473	-0.306425	-0.271814	-0.911201	-0.0044283	-1.14314	-0.169752	-0.602746	-0.232937	-0.316931	-0.214174	-0.309194	-0.26054	0.116372	0.11469	-0.343587	-0.0992499	-0.313113	-0.198648	-0.491773	-0.221326	-0.330709	-0.32374	-0.234626	-0.230747	-0.130156	-0.427104	-0.125395	-0.328113	-0.365786	-0.0155657	-0.180455	-0.367872	-0.557065
APOA2	-5.00763	-4.53125	-4.70404	-4.00714	-4.81933	-4.74639	-4.81933	-5.35194	-4.85137	-4.95687	-4.48571	-5.21019	-4.95687	-5.21019	-4.81933	-4.77871	-5.35194	-4.57532	-5.00763	-4.74639	-5.63681	-4.70404	-5.06048	-4.08772	-4.85137	-4.85137	-5.06048	-5.00763	-5.06048	-5.12268	-5.12268	-4.95687	-5.21019	-4.70404	-4.633	-5.12268	-4.67267	-4.95687	-4.70404	-5.21019	-4.67267	-4.90038	-5.21019	-4.90038	-5.06048	-4.81933	-5.12268	-4.95687
APOA4	-0.322513	-0.345007	-0.379451	-0.239733	-0.47684	-0.41605	-0.516862	-0.716298	-0.491773	-0.523931	-0.142614	-0.660765	-0.184271	-0.517549	-0.640879	-0.454569	-0.402869	-0.452699	-0.396488	-0.174791	-0.557744	-0.461802	-0.462621	-0.275659	-0.438168	-0.418579	-0.595351	-0.485243	-0.442535	-0.468205	-0.493206	-0.24486	-0.0140538	-0.397978	-0.558248	-0.289386	-0.573276	-0.132254	-0.450489	-0.427373	-0.269384	-0.446584	-0.378246	-0.486406	-0.0890611	-0.511784	-0.309641	-0.353237
APOA5	-1.1406	-0.82403	-1.0565	-0.895406	-1.11535	-1.09046	-0.9826	-1.12613	-1.33964	-1.21433	-1.00889	-1.04518	-0.804781	-1.36249	-1.02826	-1.11091	-1.10144	-0.796107	-1.13765	-0.772703	-1.10316	-0.989681	-0.96639	-1.06074	-1.44692	-1.22398	-1.38414	-1.28142	-1.1234	-0.961191	-1.35739	-1.0459	-1.0374	-1.12717	-1.20381	-1.06424	-1.11285	-1.0494	-1.32792	-0.925674	-0.950801	-0.965786	-1.22589	-0.627288	-1.12396	-1.03671	-1.05395	-0.694703
APOB	-5.12268	-5.00763	-5.06048	-5.00763	-5.35194	-5.63681	-5.35194	-4.95687	-5.35194	-5.21019	-5.21019	-5.00763	-5.35194	-4.90038	-5.12268	-5.63681	-4.77871	-4.70404	-5.86274	-5.21019	-5.00763	-5.21019	-5.21019	-5.00763	-5.35194	-5.35194	-5.00763	-5.35194	-5.21019	-4.53125	-5.35194	-5.21019	-4.77871	-5.63681	-5.35194	-5.21019	-5.12268	-5.35194	-5.35194	-5.12268	-5.35194	-5.35194	-5.00763	-5.21019	-5.21019	-5.00763	-4.95687	-5.21019
APOBEC1	0.0457504	-0.0353814	0.192344	0.0046921	0.0135384	0.0352044	0.0278444	0.026999	0.051538	0.0107229	0.0419257	-0.0326871	0.129778	-0.0929621	0.0040924	0.103331	-0.0789833	-0.065829	0.073238	0.255993	0.0812862	-0.057674	-0.140631	-0.0244231	0.143909	0.240024	0.364705	-0.0570095	0.06478	0.00706991	0.0688802	-0.031012	-0.00811951	-0.222833	-0.106219	-0.134649	-0.0809609	0.0453488	-0.0854824	-0.0264448	0.27733	-0.0766154	-0.0249749	0.148727	0.164592	0.0632706	0.114193	-0.297453
APOBEC2	0.54508	0.233025	0.184901	0.21011	0.343779	0.440767	0.17519	0.75928	0.288681	0.426375	1.47611	0.417232	0.302707	0.954604	0.275166	0.460622	0.412669	0.693924	0.656725	0.645082	0.697446	0.429459	2.12056	0.346606	0.114044	0.402828	0.883371	0.499034	1.49656	0.294837	0.626975	0.504167	0.475716	0.631428	0.293046	0.331325	0.68515	0.351683	0.530407	0.310348	1.77162	0.420418	0.283082	0.261777	1.41047	0.50596	0.122845	0.592827
APOBEC3A	0.963343	0.669622	1.24796	3.58571	1.94081	0.938243	2.01354	1.42646	1.1401	1.25792	1.31399	1.05945	2.61518	1.14465	0.742955	0.917279	0.240179	0.21458	-0.0397734	2.2789	1.5153	3.17166	1.12412	4.29844	0.633879	2.39225	1.32942	2.20373	1.41172	1.21522	1.2279	1.35812	3.002	1.21376	1.32758	2.49936	5.86014	2.75591	2.6034	1.20037	2.84527	0.686986	2.47101	2.15672	3.45881	2.7676	1.26334	2.87222
APOBEC3B	-1.57136	-2.52557	-1.6234	-1.00383	-1.77808	-1.82389	-0.988165	-1.20584	-1.68178	-2.00405	-2.60217	-1.65636	-1.39066	-1.24728	-2.53698	-2.8938	-2.08801	-2.69652	-2.64981	-1.64879	-1.91192	-1.31865	-2.28552	-0.410885	-2.71996	-1.36249	-1.72323	-1.89274	-2.1309	-1.89274	-1.77091	-2.30671	-0.645713	-2.2218	-2.15279	-1.25586	2.2705	-0.778934	-1.23229	-1.40421	-1.6306	-2.08216	-1.26203	-1.69986	-0.649961	-1.62698	-2.16956	0.0783306
APOBEC3C	-0.731055	-1.22398	-1.23332	-0.841357	-0.951374	-1.06037	-1.14314	-0.854539	-0.462621	-0.233952	-0.480803	-0.528014	-0.64768	-0.617058	-0.642461	-0.365112	-0.516979	-0.759326	-0.225347	-0.649108	-0.585119	-0.961368	-1.08738	-0.549877	-0.675709	-0.911977	-0.43744	0.0383924	-0.584589	-0.950674	-0.318735	-0.754703	-0.442075	-0.476436	-0.57396	-0.660037	0.14388	-0.478265	0.00953655	-0.716649	-0.146655	-0.899526	-0.803227	-0.69869	-0.256114	-0.200984	-0.615296	-0.522686
APOBEC3D	-0.205347	0.1287	-0.159372	-0.0856286	-0.109623	0.0759813	-0.0672052	-0.128808	0.0510067	0.0692337	-0.179025	-0.109708	0.146339	0.00386944	-0.106769	-0.132212	0.29029	0.0474392	-0.0689681	0.103245	-0.0470781	-0.0736941	-0.122796	-0.00191476	-0.221727	0.153556	0.152619	0.0789613	0.0165945	0.0685534	0.0989306	0.135385	0.0762072	0.218928	0.0640284	-0.0305194	0.095287	0.071516	0.247371	0.1061	-0.181403	-0.0482595	-0.0661094	0.151432	0.00333854	0.223063	0.237558	0.0396401
APOBEC3F	-0.956646	-0.993833	-1.36189	-1.51006	-1.23731	-1.26513	-1.27464	-1.09266	-1.06904	-0.865115	-0.991525	-0.776599	-0.918075	-1.05281	-0.960128	-0.766412	-0.909468	-1.00851	-1.09631	-0.427304	-0.877092	-1.1709	-0.941778	-0.93858	-1.04701	-1.15064	-0.771235	-0.770421	-0.540643	-0.998461	-0.705783	-0.7039	-0.740653	-0.71693	-0.983262	-0.923394	-0.648179	-0.844265	-0.467161	-0.700961	-0.75905	-0.865864	-1.03938	-1.01821	-0.689985	-0.748984	-0.942508	-1.08614
APOBEC3G	-0.170823	-0.261606	0.216655	-0.158301	-0.0982075	-0.0945556	0.318952	-0.0892271	0.757159	0.730703	0.7447	0.426656	0.471617	0.728014	0.946329	1.41488	0.661447	0.504867	0.882234	0.281543	0.20033	0.534191	-0.291919	-0.16374	-0.202403	0.548765	0.706773	0.764814	0.58817	-0.0255865	0.324956	0.107298	0.529211	0.850808	0.340958	0.00899931	1.60253	0.459579	0.772234	0.393531	0.652891	0.159803	0.162729	0.46205	0.627063	0.510857	1.10566	0.865796
APOBEC3H	0.409144	0.0110013	-0.051552	0.233203	-0.142737	0.28193	0.284	-0.0031434	0.656814	0.818486	0.68015	0.726518	0.47293	0.629572	0.683372	1.27394	0.623683	0.342233	1.16589	0.0967885	0.472273	0.477371	0.394242	0.302263	0.113497	1.10456	0.505515	1.15014	0.636487	0.352753	0.886493	0.672622	0.188795	0.89867	0.607098	0.59099	1.62449	0.721121	0.691507	0.723256	0.412286	0.485871	0.433585	0.4963	1.24499	0.614756	0.901702	0.703031
APOBR	3.45451	2.53713	3.08557	3.52796	2.82122	2.58407	3.02092	2.74567	3.28603	2.51341	2.76123	2.52531	2.74769	3.16603	2.49375	3.05757	2.11335	1.96559	3.05482	2.0029	3.30108	3.21134	3.19198	2.09619	1.12989	2.67644	2.8601	2.64687	3.34792	1.80117	2.38476	2.54354	2.3239	2.88515	2.35391	2.41035	3.51679	2.69786	2.52341	2.22167	2.86573	1.95721	2.65604	1.45512	3.14542	2.60511	2.75894	2.41271
APOC1	3.81182	0.797276	1.30038	1.56439	0.6687	0.821246	1.20458	0.614656	2.28362	1.76376	1.54001	1.8147	2.34598	2.08803	0.946977	3.0114	1.5482	0.77991	1.92299	-0.0436132	2.31134	2.09487	3.002	1.02147	-1.67029	1.47266	2.53915	1.43735	4.53068	0.80169	2.01977	2.88196	1.20258	2.08377	1.37882	1.61262	2.55739	1.32421	1.28017	3.35161	1.7146	1.89223	2.62981	-0.806977	1.88699	0.86913	2.6488	2.34136
APOC2	0.179684	-0.51494	-0.937219	-0.746986	-1.1254	-1.0702	-0.386065	-1.04573	-0.82948	-0.201086	0.324047	-0.836243	-0.453884	0.140973	-1.14657	0.542065	-0.535093	-0.549288	-0.177498	-0.872573	0.288503	0.302707	-1.15391	-1.01277	-1.73747	0.145223	0.453278	-1.00419	1.61998	-0.937039	-0.483721	-0.0965548	-0.686166	-0.346891	-1.08081	-0.754287	-0.110808	-0.771351	-0.576792	0.392895	-0.155052	-0.372988	0.378319	-1.86709	-0.690449	-1.84257	0.0417911	-0.454833
APOC3	-3.6893	-2.59943	-3.33467	-2.71996	-3.48019	-3.21747	-3.34166	-3.13454	-3.62106	-3.41842	-3.23646	-3.77569	-3.02772	-3.51337	-3.60208	-3.19944	-3.50478	-3.10844	-3.43	-3.00181	-3.40211	-3.07783	-2.91214	-3.28754	-3.38023	-3.35409	-3.34166	-3.31352	-3.07235	-3.34166	-3.46749	-2.88971	-3.49231	-2.92702	-3.27042	-3.34741	-3.27711	-3.40211	-3.19944	-3.57603	-3.18666	-3.51337	-3.45078	-3.00714	-3.43646	-2.97001	-3.22956	-3.16509
APOC4	0.580635	-0.338095	-0.116043	-0.00841753	-0.16339	-0.176785	-0.0398282	-0.25288	0.0981819	0.0936137	-0.164972	0.323024	0.270011	0.0477661	-0.0878124	0.214156	0.10865	-0.478265	0.162668	-0.242314	0.330868	-0.228928	0.238762	-0.292589	-0.263221	-0.298669	0.421947	-0.0406901	1.14602	0.0934399	0.0288921	0.170291	-0.012159	-0.187811	0.057416	-0.154463	0.164757	-0.192326	-0.225892	0.435516	0.0811086	-0.159668	-0.164597	-0.552688	0.0736429	-0.535898	0.284	0.0308376
APOD	1.26284	0.563665	1.60165	1.94332	1.53336	1.88699	1.94794	1.60626	0.736265	1.53542	0.338641	0.458908	1.12372	1.52315	0.297503	0.453025	1.17179	0.509716	0.932482	0.0770434	0.275793	1.05562	0.198453	1.78154	1.89223	0.611919	1.21242	1.64975	0.43009	2.16978	1.4508	0.090626	0.322567	1.6	1.52751	1.11421	0.721234	1.06053	1.42721	0.325213	0.721851	1.31956	0.617189	1.49116	1.40473	0.452061	0.188395	0.478975
APOE	3.71657	-0.0625087	0.358714	0.637413	-0.818208	0.560454	0.541428	0.199929	1.61176	1.53822	0.601047	1.57668	1.98848	1.32645	1.0263	1.7203	1.51284	0.710782	1.447	0.660835	1.69369	1.2403	1.68583	1.3627	0.19563	1.13682	2.26216	1.20076	3.89929	1.49187	1.53473	2.0476	1.53542	1.11992	1.59914	1.88368	2.14721	1.59602	1.69403	2.79067	1.23055	2.03059	1.59038	0.148568	1.73255	1.32571	2.97214	1.48703
APOF	-0.745623	-0.701158	-0.788827	-0.790701	-0.781704	-0.743842	-0.563256	-0.695735	-0.797267	-0.664074	-0.709818	-0.82403	-0.638923	-0.714475	-0.650127	-0.645578	-0.585714	-0.604379	-0.804298	-0.680989	-0.738354	-0.77867	-0.644344	-0.848156	-0.838632	-0.69513	-0.775404	-0.806143	-0.642461	-0.728864	-0.840317	-0.610752	-0.521227	-0.673014	-0.948875	-0.687278	-0.749809	-0.745168	-0.927628	-0.73079	-0.861164	-0.874589	-0.776599	-0.575368	-0.842192	-0.771912	-0.744362	-0.596773
APOH	-5.63681	-3.44313	-5.21019	-4.85137	-6.22979	-2.80929	-2.71035	-5.00763	-5.63681	-6.50752	-5.86274	-6.22979	-5.86274	-4.633	-6.22979	-5.00763	-6.50752	-5.86274	-5.35194	-6.50752	-4.22412	-5.63681	-4.35477	-6.50752	-6.50752	-5.63681	-5.63681	-5.63681	-6.06524	-5.21019	-6.22979	-4.48571	-6.50752	-5.35194	-6.22979	-6.50752	-6.22979	-6.22979	-6.50752	-6.50752	-4.70404	-6.50752	-4.48571	-5.86274	-6.22979	-5.86274	-5.86274	-4.77871
APOL1	0.176726	0.626745	0.402763	0.686207	0.701451	0.604908	2.01246	0.829399	0.668318	0.334169	0.546722	0.532263	0.459507	0.95718	0.503244	0.894247	0.685269	0.349884	0.50596	0.0233899	0.657108	0.755572	0.639291	0.19982	0.262151	1.29433	0.829399	0.488905	0.514269	0.0795705	0.556129	0.891509	0.42352	0.829399	0.446143	0.221868	1.93434	0.275676	0.259228	0.280838	0.854205	0.248273	0.685753	0.33502	0.300181	0.742686	1.56683	1.35228
APOL2	0.357598	0.661045	0.313875	0.410439	0.277017	0.252563	1.28634	0.619436	0.486689	0.345436	0.639694	0.532586	0.243326	0.666157	0.50596	0.80921	0.37876	0.280636	0.437293	0.545186	0.373585	0.907191	0.451587	-0.0486365	0.324531	0.933489	0.638225	0.528225	0.714972	0.167778	0.450717	1.09556	0.373919	0.709393	0.1642	0.273127	1.57953	0.488989	0.478289	0.17964	0.731097	0.0499758	0.474545	0.156525	0.174704	0.769349	1.29491	0.968088
APOL3	1.54339	3.04533	2.33132	2.41035	2.2789	2.3239	3.14234	2.26541	1.96661	1.8059	1.77268	2.01758	1.24905	2.00034	1.80218	2.55526	1.52094	1.87971	1.9333	1.20356	1.43802	1.7146	1.60253	1.15097	0.978714	1.87727	1.65148	1.69095	1.41431	1.58879	1.61917	2.51885	1.24079	2.19053	1.5504	1.17365	2.94493	1.34559	1.659	1.22911	1.86373	1.27916	1.65711	1.57729	1.2051	2.15672	2.84527	2.82122
APOL4	0.191232	0.463191	0.415757	0.552968	0.2768	0.324154	0.754096	0.204082	0.566727	0.186131	0.174067	0.304323	0.256336	0.546722	0.213533	0.544603	0.00544725	0.180136	0.426375	-0.0445075	0.0574546	0.522143	0.193066	0.0552905	-0.0513766	0.416143	0.323356	0.134918	0.461565	0.109014	0.27282	0.339942	0.20807	0.555635	0.086617	-0.00451788	1.07297	0.20972	0.322716	0.0796531	0.465121	0.165159	0.293141	0.325403	0.0285705	0.473368	0.502174	0.746954
APOL5	0.0299113	0.240393	0.0949511	-0.104197	-0.0151756	-0.205175	-0.015104	0.107328	0.0553197	0.0525104	0.0175103	0.0809983	0.249224	0.204352	0.130016	0.277017	0.179684	0.313066	0.0268216	0.139406	0.218749	0.253968	0.0574546	0.00279582	0.159463	0.0288095	0.11712	0.00351597	-0.000611319	0.0892712	0.433064	0.128072	0.132899	-0.0605267	0.155897	0.15366	-0.114608	0.131526	0.171526	0.10282	0.304544	0.0106267	-0.00895035	-0.103774	-0.0543641	0.148475	0.0671878	0.214982
APOL6	-0.12195	0.0642973	-0.0815281	0.0157684	-0.273659	-0.256063	0.727274	-0.248279	0.173983	-0.022013	-0.0786071	0.114044	0.130586	0.0817703	0.0349984	0.40553	0.192734	-0.0397991	0.248353	-0.111033	0.0208137	0.275573	0.0975611	0.021509	-0.350474	0.467047	0.211265	0.0925115	0.163424	-0.047126	0.207913	0.456162	0.232991	0.098534	-0.0559964	-0.0743019	1.07878	0.286272	0.114529	0.262831	0.274328	-0.207451	0.16712	-0.109256	0.131448	0.433064	0.715403	0.454214
APOLD1	3.03873	3.89396	2.75894	4.34856	4.11791	4.43277	3.33866	4.19165	1.84068	1.23774	2.7214	1.69553	3.37467	1.8102	1.34356	1.26437	1.69507	1.04718	0.740839	4.29042	3.1552	3.56644	4.76945	3.71082	3.46694	3.46694	0.532263	1.9288	3.14234	4.42369	2.61856	4.56781	3.46694	2.25508	2.31134	3.91849	3.26604	4.67127	1.73448	1.65249	2.48102	3.42207	4.67127	3.28234	3.49849	3.44077	3.57769	3.76757
APOM	-3.76636	-3.01727	-3.25367	-3.07235	-3.40211	-3.30746	-3.19283	-3.48019	-3.50478	-3.47246	-3.44313	-3.65878	-3.62106	-3.6687	-3.56701	-3.55699	-3.41842	-3.28754	-3.48019	-3.28754	-3.57603	-3.67745	-3.45078	-3.02283	-3.77569	-3.62106	-3.97529	-3.48019	-3.82441	-3.13454	-3.58391	-3.46749	-3.27711	-3.53776	-3.19944	-3.41842	-3.36665	-3.24681	-3.50478	-3.51337	-3.48019	-3.70794	-3.82441	-3.3279	-3.34741	-3.64931	-3.60208	-3.69765
APOO	-0.760764	-1.50248	-0.837209	-1.4266	-0.999161	-1.22546	-1.31217	-1.19333	-0.943878	-0.906642	-1.07961	-0.946365	-1.17262	-0.991525	-1.20103	-1.09136	-0.502679	-0.652079	-1.07336	-1.42857	-0.918325	-1.06405	-1.51788	-0.754287	0.285188	-1.01792	-0.328062	-0.724832	-1.09631	-0.612791	-0.802819	-1.25649	-0.498216	-1.13197	-0.128493	-0.787952	-1.1567	-1.0158	-0.792009	-0.274699	-1.20748	-0.108356	-1.23047	-0.199353	-0.907784	-1.03535	-0.879905	-1.22419
APOOL	-0.607024	-1.21081	-1.01053	-1.32342	-0.38737	-1.33196	-0.875692	-1.27745	-1.3012	-1.43223	-1.44784	-1.11873	-1.36431	-1.45555	-1.24752	-0.897678	-1.3376	-1.13976	-1.43911	-1.27635	-1.07645	-1.16068	-1.38304	-1.31417	-1.02387	-1.30279	-1.24221	-0.759443	-1.14581	-1.34168	-0.855702	-0.907646	-1.10419	-1.47589	-1.46244	-1.14344	-1.05566	-1.18143	-1.42823	-0.508403	-0.899526	-0.533173	-1.07998	-1.36586	-1.14344	-1.03082	-0.847919	-1.18054
APOPT1	0.0187168	-0.372988	-0.403991	-0.629412	0.0642285	-0.150319	-0.153041	-0.457989	-0.0083142	-0.120392	-0.128144	-0.529118	-0.274309	-0.246442	-0.246497	-0.180208	-0.221041	-0.37541	-0.249678	-0.867889	-0.0430528	-0.468832	-0.672646	-0.601929	-0.399135	0.0517234	-0.0325714	-0.299637	-0.451549	-0.210629	-0.0358642	-0.644992	-0.173058	-0.0857831	-0.0780226	-0.114375	-0.127158	-0.491956	-0.211114	-0.27979	-0.408684	-0.0697181	0.114365	-0.485324	-0.243271	-0.617462	-0.252211	-0.257566
APP	0.0721733	0.145078	0.621796	0.60287	0.897828	0.554508	0.182301	0.273496	0.353564	0.204314	-0.0627724	0.303564	-0.107719	0.357787	0.332765	0.29595	-0.0115354	0.179493	0.0934709	-0.34091	0.207001	-0.0269877	-0.473213	0.351392	0.297456	0.277017	0.138587	-0.00608264	-0.130944	0.241516	0.383726	-0.260643	0.113916	0.174266	0.252007	0.312069	-0.404664	0.150234	0.449878	0.0387123	0.308907	0.118146	0.292276	0.367458	0.351555	0.416285	-0.266481	0.355143
APPBP2	-0.729713	-0.69199	-0.520061	-0.429791	-0.790002	-0.544037	-0.659859	-0.582805	-0.544446	-0.709708	-0.558571	-0.793844	-0.633838	-0.6769	-0.705511	-0.70914	-0.825307	-0.682876	-0.564124	-1.16152	-0.807215	-0.86279	-0.8636	-0.565668	-0.947656	-0.718678	-0.773814	-0.805706	-0.799447	-0.86258	-0.577472	-0.914336	-0.780119	-0.569802	-0.621666	-0.720389	-0.935104	-0.751698	-0.528773	-1.03671	-0.707533	-1.10261	-0.794895	-0.734856	-0.541074	-0.854931	-0.874589	-0.319305
APPL1	0.570216	0.510108	0.494134	0.340855	0.550616	0.400401	0.656725	0.820933	0.615219	0.496033	0.44906	0.498195	0.349619	0.65637	0.290756	0.491965	0.537502	0.391837	0.319636	0.332425	0.318952	0.344514	0.2829	0.197435	0.109823	0.44376	0.233248	0.302371	0.504167	0.424263	0.459507	0.23013	0.513243	0.369916	0.279288	0.55006	0.589304	0.28921	0.240304	0.454059	0.412064	0.341132	0.501512	0.162668	0.259132	0.153256	0.282786	0.393675
APPL2	-0.563628	-0.39259	0.306092	-0.189305	0.0572625	-0.321638	-0.111033	-0.125037	-0.207324	-0.223351	-0.0451422	-0.26039	-0.504368	-0.445086	-0.152988	-0.332333	0.021059	0.445493	-0.447531	-0.435043	-0.211356	-0.23798	-0.804298	-0.204578	0.435376	-0.164442	-0.105702	-0.212037	-0.575295	0.461706	-0.0345878	-0.503164	0.0616123	-0.125119	0.00571875	-0.0191081	-0.378879	-0.0751302	-0.510161	-0.0759754	-0.307649	-0.0294337	-0.54243	0.183944	-0.491956	-0.84272	-0.230862	-0.459933
APRT	0.232991	-0.239017	-0.379327	-0.299584	0.373336	-0.200725	-0.156443	-0.0805587	-0.215236	-0.370517	0.00273116	-0.250965	-0.142425	-0.0816285	-0.338896	-0.108388	-0.227333	-1.48965	-0.198734	-0.471225	-0.104158	-0.364035	-0.273409	-0.65019	-0.137105	-0.120795	-0.00572326	-0.31279	-0.103681	-0.389465	-0.218744	-0.266395	-0.271717	-0.183678	-0.297597	-0.169211	-0.178458	-0.334021	-0.225253	-0.140209	-0.230699	-0.208207	-0.425326	-0.297013	-0.105542	-0.193854	-0.3172	-0.425982
APTX	-0.269967	-0.271135	-0.536851	-0.453815	-0.59741	-0.489598	-0.55004	-0.184979	-0.316182	-0.460691	-0.378178	-0.287235	-0.747468	-0.493206	-0.473705	-0.430888	-0.39085	-0.212819	-0.311989	-0.467237	-0.620033	-0.47341	-0.34091	-0.925214	-0.39085	-0.471659	-0.489467	-0.540643	-0.435491	-0.603341	-0.488898	-0.543253	-0.489194	-0.602912	-0.426395	-0.760857	-0.452906	-0.758034	-0.51588	-0.264068	-0.585969	-0.245297	-0.226711	-0.618983	-0.723401	-0.79692	-0.339862	-0.611443
AQP1	4.68776	4.91443	4.65327	4.58627	4.59645	4.70882	4.66382	4.8789	4.73774	4.44964	4.39616	5.14519	4.54095	4.80968	4.85059	4.49427	4.70882	3.85093	4.77923	5.0936	4.97487	4.02462	4.90333	3.97363	3.63938	4.63331	3.91303	4.05099	4.60528	4.43277	4.58627	4.66382	4.33186	4.42369	3.82224	4.26783	4.20433	4.46986	3.78729	4.69859	4.2116	4.33186	4.9549	3.99202	4.66382	4.2116	5.01328	4.54941
AQP10	-0.396023	-0.0188655	-0.524305	-0.161898	-0.285531	-0.46412	-0.352509	-0.427304	-0.512936	-0.301806	-0.25972	-0.132723	-0.19653	-0.497914	-0.447774	-0.194837	0.132799	-0.0914972	-0.471441	0.193838	-0.608778	-0.277437	-0.0669326	-0.149137	0.260534	-0.406089	0.0599276	-0.216122	-0.245102	-0.181353	-0.0397477	0.0142665	0.0320745	-0.360861	0.0527444	-0.295725	-0.544268	-0.271874	0.0757312	-0.110906	-0.360926	-0.144174	-0.243448	-0.445498	-0.375956	-0.269324	0.0217872	-0.538508
AQP11	-1.55155	-1.17627	-1.42823	-1.38088	-1.49191	-1.1355	-1.25991	-1.22347	-1.41109	-1.23782	-1.30589	-1.43983	-1.3	-1.21724	-0.872886	-1.25046	-1.52157	-1.28567	-1.4539	-1.21381	-1.02194	-1.21297	-1.1236	-1.3337	-1.26154	-0.995194	-1.42304	-1.38028	-1.19461	-1.18906	-1.29057	-1.48965	-1.35371	-1.34168	-1.2989	-1.43343	-1.2604	-1.66542	-1.1124	-1.30065	-1.30992	-0.821253	-1.30766	-0.956816	-1.09962	-1.02013	-1.05091	-0.612582
AQP12A	0.149625	0.18947	0.19487	0.0239771	0.185288	0.212802	0.0592668	0.252604	0.150947	0.0267932	0.0355406	0.133578	0.0439465	0.207756	0.0275872	0.0937135	0.105706	0.0491179	0.219676	-0.0712661	0.0685151	0.193506	0.135649	0.130408	0.00600495	0.0325503	0.205236	-0.0158597	0.0755513	0.190692	-0.014406	-0.0270086	0.108687	0.0540705	0.180524	0.0635953	0.00170104	0.0800889	0.0190521	0.0398302	0.0839347	0.267778	0.076528	0.180774	0.105764	0.115305	0.0794636	0.149484
AQP2	0.369271	0.247164	0.251027	0.394709	0.343225	0.277732	0.37989	0.308593	0.280392	0.418452	0.163998	0.346493	0.391394	0.125642	0.441806	0.193583	0.388401	0.0515963	0.237511	0.744987	0.296753	0.125287	0.244868	0.138549	0.152712	0.339459	0.112873	0.163858	0.330808	0.415885	0.302707	0.312368	0.514493	0.142761	0.286556	0.277372	0.241346	0.44376	0.12476	0.385068	0.071621	0.390269	0.345323	0.0193516	0.376683	0.420813	0.466382	0.359453
AQP3	3.23442	1.02557	1.18245	1.52588	0.788545	0.898993	1.54479	1.37335	2.82695	1.93994	2.31453	3.51679	2.87549	2.07255	1.19186	1.64975	2.49167	1.54479	2.76559	3.03543	2.05465	1.68583	3.30406	2.05016	2.61253	1.79911	3.16915	2.54102	2.1996	1.95856	3.19611	2.70944	1.87074	1.67478	2.11629	1.87517	2.42205	2.20703	2.08081	3.03873	1.3831	2.57374	2.3347	2.72824	2.39958	3.29752	1.42345	1.58638
AQP4	3.44991	3.55655	2.37068	2.47101	3.61108	3.43563	3.90676	3.00534	4.08416	2.69043	3.62482	3.60091	3.2042	3.58174	2.53915	3.62071	3.17907	2.17385	3.28234	1.06825	3.0114	2.14851	3.75321	1.61262	1.21281	3.33866	3.115	2.5016	3.14845	1.95353	4.04632	3.60636	1.51704	3.1997	1.83646	2.9076	3.79368	2.2011	3.74166	3.73667	3.36519	1.83546	3.27339	2.63448	3.61622	2.33132	3.47088	2.84263
AQP5	2.69043	1.70151	2.34136	2.92434	2.62749	2.67848	2.28196	2.47935	3.38273	3.96094	2.89074	4.35465	3.78729	3.4795	3.2147	2.89074	3.78729	3.14234	3.47559	4.32494	3.10021	1.94081	3.36038	3.52796	4.28196	2.28196	3.95395	3.67233	3.43563	3.49849	4.10999	3.23826	3.4842	2.44171	3.30859	3.87051	2.61412	3.7988	3.75321	4.14853	2.44596	3.73106	2.63209	3.74768	3.70494	3.19611	3.32595	2.25812
AQP6	0.0832702	-0.111485	-0.0176824	0.0426851	-0.0430528	0.213844	0.316014	0.121337	0.0682608	0.0598753	0.262408	-0.156806	0.0356015	0.0790552	-0.0750232	0.269001	0.254998	0.199151	0.0222723	0.18986	0.124068	-0.0256431	0.198453	0.261177	0.23829	0.0424174	0.229233	-0.0277196	0.225167	0.131962	0.525246	0.365086	0.162573	0.337524	0.18652	0.123656	0.0764365	-0.203149	0.0420825	0.370613	-0.267475	0.187923	-0.258291	0.31368	0.215116	0.058723	0.188657	0.155672
AQP7	-0.406855	-0.0111763	-0.1554	-0.221645	-0.33223	-0.0443301	0.0977411	-0.276199	-0.291975	-0.3633	-0.2927	-0.307989	-0.02713	-0.360658	-0.399203	-0.338095	-0.360344	-0.31279	-0.485838	-0.24209	-0.392004	0.104603	-0.231373	-0.360544	-0.309194	-0.322867	-0.568307	-0.463089	-0.530943	-0.22417	-0.617749	0.0228419	-0.434774	-0.373373	-0.301561	-0.0393587	-0.346382	-0.173427	-0.428788	-0.3047	-0.411085	-0.405223	0.240571	-0.561001	-0.371392	-0.36206	-0.146191	-0.157576
AQP7P1	-0.00558253	0.0120378	0.0741971	-0.00790573	-0.0942129	0.360603	0.232597	-0.187043	-0.0851201	0.0509553	0.0641201	-0.256838	-0.172268	-0.025458	-0.144584	-0.408943	0.0294476	0.112064	-0.00288212	-0.0640478	-0.306957	-0.0241184	-0.0462899	-0.116741	-0.0215885	-0.0083142	-0.163487	-0.136153	-0.239537	0.00956545	-0.100966	0.0790007	-0.116626	-0.249828	0.0658265	0.464556	-0.0229111	0.0302547	-0.193433	-0.00396554	-0.148528	0.0319885	0.330646	-0.148599	-0.015104	-0.0279758	-0.0435103	0.0321367
AQP8	0.288573	0.224433	0.274328	0.302107	0.237605	0.283306	0.216833	0.212369	0.257263	0.107432	0.248562	0.360706	0.452193	0.243326	0.242766	0.197012	0.326439	0.384475	0.153777	0.668474	0.286198	0.411548	0.235871	0.392127	0.329168	0.364566	0.150882	0.0985012	0.352144	0.475199	0.259962	0.328718	0.486689	0.214632	0.37421	0.455955	0.355212	0.442037	0.135288	0.511576	0.108498	0.348551	0.417092	0.46205	0.238972	0.233546	0.287443	0.104121
AQP9	6.15899	2.9076	5.07074	5.76075	5.17143	3.94986	5.13183	5.23901	4.8789	5.22559	4.70882	4.07605	5.48962	5.08343	3.38733	4.68776	4.26398	2.47935	5.00127	4.7504	4.57814	6.15899	5.48962	5.65481	2.65105	5.13183	5.76075	4.37966	6.06416	4.45818	5.13183	4.82008	5.06086	4.7504	4.31569	5.27931	6.11031	5.52199	5.22559	5.31017	5.0936	5.32985	5.65481	2.88787	6.06416	5.36433	4.80968	4.16468
AQPEP	-0.448944	-0.174181	-0.500076	-0.279007	-0.648179	-0.692576	-0.311451	-0.599688	-0.407167	-0.516375	-0.461244	-0.387942	-0.0561728	-0.0421049	-0.402423	-0.277655	-0.614347	-0.670755	-0.446221	-0.275093	-0.587414	-0.272641	-0.647087	-0.246497	-0.298495	-0.369031	-0.536851	-0.356718	-0.562226	-0.529432	-0.377332	-0.360797	-0.657975	-0.358839	-0.399298	-0.0716818	-0.409098	-0.132901	-0.420022	-0.42833	-0.383001	-0.396536	-0.627892	-0.27427	-0.449597	-0.429108	-0.124014	-0.139965
AQR	0.150947	0.278848	0.318507	0.415821	0.16967	0.298996	0.289424	0.202791	0.256471	0.158273	0.271688	0.112038	0.0457504	0.380351	0.192248	0.249986	0.226395	0.593236	0.312848	0.157199	0.00548108	0.231722	-0.0585217	0.254538	0.0300715	0.00328351	0.0780326	0.145021	-0.203483	-0.0681601	0.0795705	0.0895931	0.187363	0.0465108	0.120577	0.0888163	0.171626	-0.066034	0.0515642	0.210386	0.233785	0.193982	0.172187	0.340146	-0.0291809	-0.161477	0.157939	0.248777
AR	-0.421008	1.00526	0.787105	0.483866	0.214723	0.163511	-0.11569	0.699859	0.303462	1.09556	0.726241	0.539165	0.153988	0.90747	0.304376	0.648118	0.640449	1.44082	0.0566635	-0.449337	0.852986	0.553272	-0.625793	0.708609	0.995179	0.00415851	0.72091	0.78671	-0.608275	0.55813	0.706373	-0.635761	0.557118	0.395809	1.2279	0.644239	-0.764858	-0.115108	0.534634	0.944773	0.424263	0.545553	-0.343664	1.23921	-0.165599	-0.257684	-0.477963	0.756573
ARAF	-0.294438	-0.258562	-0.39312	-0.304307	-0.230443	-0.190766	-0.286209	0.0429377	-0.445921	-0.49294	-0.22038	-0.706701	-0.309253	-0.538784	-0.780307	-0.55624	-0.628164	-0.889097	-0.291226	-0.692341	-0.477636	-0.303711	-0.228751	-0.360285	-0.448944	-0.350235	-0.695735	-0.486483	-0.665765	-0.803497	-0.386788	-0.480803	-0.400653	-0.459649	-0.500622	-0.664589	-0.094591	-0.409368	-0.341162	-0.646424	-0.259901	-0.632859	-0.501433	-0.492282	-0.441159	0.0823788	-0.582568	-0.133606
ARAP1	1.54289	1.34164	1.06453	1.35501	1.28726	1.1948	1.37596	1.26412	1.33467	1.16999	1.37538	1.35151	1.38252	1.49793	1.12372	1.53251	1.0666	1.05033	1.42345	0.542957	1.61833	1.27116	1.41047	0.913804	0.785117	1.23318	1.2867	1.15166	1.83839	0.736265	1.41788	1.39022	1.18313	1.18834	1.00899	1.21522	1.65711	0.874083	1.01839	1.28439	1.25771	0.750673	1.22291	0.98426	1.10479	1.1757	1.39736	1.50074
ARAP2	3.033	3.69958	2.61333	2.70012	2.70221	3.02714	3.16228	2.5332	2.7168	2.31226	2.62032	2.49167	2.86289	2.47693	2.38138	3.08898	2.38476	2.52093	2.40146	3.63938	2.35939	3.28603	3.87051	2.97494	2.21546	3.29752	2.65835	2.48865	3.50349	2.73455	2.38333	3.6884	2.13722	2.94198	2.01354	2.76559	3.50349	2.83643	2.36673	2.98965	3.00029	2.30027	2.61253	2.18872	2.65332	2.30612	3.39187	2.59656
ARAP3	0.128898	2.17665	1.63883	1.74143	1.39344	1.26106	0.864748	1.57668	0.870658	0.290627	0.434607	0.727083	0.486961	0.899552	0.864376	1.0338	0.253174	0.507852	0.587204	0.600068	0.736877	1.30654	0.853276	0.134283	0.70952	0.695702	-0.00127988	0.19487	0.288996	0.606156	0.182558	1.23676	0.386312	0.853815	0.335878	0.546482	-0.298166	0.186457	0.215192	0.00667569	0.875092	0.662963	1.34732	0.409144	-0.103365	0.613516	0.567069	1.73837
ARC	-0.116741	1.28873	0.437366	0.223415	0.290393	0.683258	0.438887	0.778243	-0.0249749	-0.550139	0.0409838	-0.0340342	0.431375	-0.0219026	-0.812886	0.204694	-0.614718	-0.384436	-0.297013	3.05482	0.604718	0.3462	0.784926	1.12673	0.51165	-0.0430528	-0.341162	-0.331528	0.0613333	0.774358	0.0804451	0.628503	-0.261015	1.20878	-0.565668	1.2729	0.678397	0.367585	0.758899	-0.411464	0.507722	0.15366	0.997007	0.0880705	0.846372	0.127618	-0.482532	0.536517
ARCN1	-0.281616	-0.165456	-0.495767	-0.509906	-0.39042	-0.424933	-0.373311	-0.226548	-0.41264	-0.448347	-0.434347	-0.286209	-0.530772	-0.243545	-0.299128	-0.409935	-0.466523	-0.408332	-0.446002	0.0128281	-0.366982	-0.384651	-0.359931	-0.293814	-0.416211	-0.22422	-0.495767	-0.334798	-0.417887	-0.485017	-0.493823	-0.160005	-0.491647	-0.473213	-0.444707	-0.47933	-0.247354	-0.234447	-0.505384	-0.436946	-0.611364	-0.158726	-0.302455	-0.613989	-0.346822	-0.0838002	-0.340793	-0.447375
AREG	2.60791	-1.05221	-0.608778	-0.228549	-1.31715	1.15014	0.871254	0.783154	0.635838	-1.86549	1.36945	-0.359438	1.96771	-1.02931	-2.61549	-2.05494	-1.01713	-2.46868	0.0945424	0.30036	2.6807	2.63209	4.65327	1.59749	0.728382	3.06828	0.196868	0.485018	2.18724	1.99498	0.509437	2.34995	1.86276	1.61086	-1.81165	2.24875	1.25692	2.02674	-0.745168	0.852822	1.68032	1.29712	3.54219	1.23318	1.65634	0.33881	-0.511144	1.30411
ARF1	-0.289386	-0.023358	-0.209101	-0.108046	-0.260446	-0.300904	-0.144835	0.351555	-0.38236	-0.517126	-0.223351	-0.448573	-0.484084	-0.400116	-0.547142	-0.360182	-0.635761	-0.55205	-0.450892	-0.557339	-0.470454	-0.0904549	-0.293814	-0.340462	-0.59763	-0.387733	-0.637435	-0.482238	-0.466401	-0.628408	-0.538006	-0.354519	-0.460985	-0.458116	-0.642856	-0.380416	-0.0670895	-0.431171	-0.605429	-0.711905	-0.356118	-0.684575	-0.213388	-0.49366	-0.367928	-0.132901	-0.533026	-0.327964
ARF3	0.0308694	-0.173594	-0.203805	-0.126223	0.000816476	-0.170554	-0.099105	-0.00388993	-0.0931318	-0.141863	-0.00942118	-0.160516	-0.0691918	-0.00608264	-0.323364	-0.105571	-0.152525	-0.24121	-0.190338	-0.283406	0.071621	0.0733922	-0.0766154	-0.184605	-0.113586	-0.0488709	0.0692615	-0.00448655	-0.0455531	-0.248385	-0.0156681	-0.0634623	-0.148769	-0.112985	-0.159092	-0.188427	0.164271	-0.291091	0.0040924	-0.128298	0.02685	-0.133547	-0.041875	-0.180317	-0.130861	0.225545	-0.212215	-0.0948677
ARF4	0.670852	-0.0159335	-0.303075	-0.0443589	0.439718	0.150639	-0.0260851	0.429385	0.38218	0.452574	0.82678	0.268526	0.448396	0.708402	0.519599	0.30471	0.528225	-0.171126	0.463347	0.390414	0.972085	0.52667	0.62618	0.49448	0.412376	0.830571	0.396556	0.582208	0.382333	0.485537	0.612913	0.196949	0.43009	0.272859	0.384707	0.844346	0.560678	0.561532	0.348729	0.476514	0.59541	0.663757	0.518169	0.494396	0.789351	0.811615	0.507787	0.305755
ARF5	-0.487545	-0.561244	-0.835826	-0.603732	-0.558091	-0.627892	-0.809765	-0.796772	-0.655252	-0.740653	-0.681615	-0.731714	-0.870029	-0.767495	-0.820753	-0.680689	-0.896049	-1.01953	-0.764951	-1.02045	-0.702707	-0.791776	-0.888472	-0.766412	-0.894379	-0.98518	-0.777717	-0.708209	-0.939741	-0.947875	-0.627127	-0.923693	-0.927338	-0.714553	-0.737301	-0.976511	-0.806416	-0.929429	-0.613469	-0.690449	-0.662469	-0.923139	-0.883773	-0.775517	-0.722863	-0.401971	-1.05756	-0.800789
ARF6	-0.0737684	-0.238168	-0.412827	-0.387733	-0.26976	-0.292254	-0.291605	-0.365894	-0.341825	-0.37039	-0.224024	-0.369718	-0.171543	-0.307872	-0.330522	-0.196762	-0.289945	-0.463877	-0.425391	0.420418	-0.20936	0.152918	-0.00139139	-0.0203809	-0.380005	-0.105659	-0.0399285	-0.303195	-0.0474773	-0.121709	-0.25217	-0.141523	-0.176548	-0.151757	-0.52474	-0.0441448	0.227335	-0.0140538	-0.191295	0.00519931	0.126624	-0.197419	-0.103228	-0.407801	0.150846	-0.137536	-0.210578	-0.229909
ARFGAP1	-0.283055	-0.194225	-0.546146	-0.430052	-0.519606	-0.49131	-0.568307	-0.613128	-0.55004	-0.450892	-0.477045	-0.160649	-0.24441	-0.437538	-0.183528	-0.398688	-0.432572	-0.117131	-0.381427	0.413064	-0.135137	-0.08225	-0.110857	-0.433997	-0.287793	-0.315367	-0.587414	-0.52574	0.0106267	-0.494136	-0.529031	0.114852	-0.421056	-0.285905	-0.549448	-0.297645	-0.416661	-0.365739	-0.4564	-0.340793	-0.23434	-0.468409	-0.247564	-0.357127	-0.344657	0.196577	-0.101702	-0.287077
[truncated: 18,721 more rows]
