# Supplementary material for: Machine learning-based prediction of candidate gene biomarkers correlated with immune infiltration in patients with idiopathic pulmonary fibrosis
Source: Front Med (Lausanne). 2023 Feb 13;10:1001813. doi: 10.3389/fmed.2023.1001813 (PMC9968813; doi:10.3389/fmed.2023.1001813)
Supplement: Supplementary file 1 [file Data_Sheet_1.ZIP › Supplementary File 9 Results of immune infiltration analysis performed using the CIBERSORT algorithm.xlsx]

## Sheet: CIBERSORT-Results
id	B cells naive	B cells memory	Plasma cells	T cells CD8	T cells CD4 naive	T cells CD4 memory resting	T cells CD4 memory activated	T cells follicular helper	T cells regulatory (Tregs)	T cells gamma delta	NK cells resting	NK cells activated	Monocytes	Macrophages M0	Macrophages M1	Macrophages M2	Dendritic cells resting	Dendritic cells activated	Mast cells resting	Mast cells activated	Eosinophils	Neutrophils
GSM2978789_con	0.00277051	0	0.0892518	0.260804	0	0	0	0.0091872	0	0.0352999	0	0	0.0573985	0.0736651	0.15814	0.083982	0.0293112	0.015307	0.184883	0	0	0
GSM2978790_con	0.0215834	0	0.0909734	0.113222	0	0.0287328	0	0.0563499	0	0.0279276	0	0.0246069	0.100917	0.0614425	0.0382159	0.0946696	0	0.0325871	0.241403	0	0	0.0673701
GSM2978791_con	0.00277975	0	0.0674444	0.289202	0	0	0	0.0104344	0	0.00709928	0.063401	0	0.035437	0.147946	0.0582205	0.108667	0.0374065	0.00424747	0.159017	0	0.00869815	0
GSM2978792_con	0.0106842	0	0.0457756	0.168597	0	0.00199767	0.00179928	0.0345406	0	0	0.0341353	0.0205667	0.0499817	0.143154	0.09047	0.100146	0.015854	0.00096914	0.252642	0	0.0286867	0
GSM2978793_con	0	0.00570224	0.0478264	0.203668	0	0	0	0.00884205	0	0.074189	0.0624848	0	0.0900733	0.0657472	0.136854	0.0856805	0.00645857	0.0525191	0.0973136	0	0.0204459	0.042195
GSM2978794_con	0	0	0.0287456	0.151201	0	0.070359	0	0.0212175	0	0.00318737	0.0353522	0	0.0524751	0.260636	0.103227	0.112131	0.00188892	0	0.139605	0	0.00815651	0.0118181
GSM2978795_con	0	0	0.0562792	0.248856	0	0	0	0.0164808	0	0	0.0756381	0.0147804	0.14497	0.0721499	0.0574752	0.0928308	0.022021	0.0283515	0.15345	0	0.0167175	0
GSM2978796_con	0	0.0099728	0.0726231	0.0635922	0	0.0435525	0	0.0157604	0	0	0.0053964	0.0224927	0.0762352	0.136214	0.0586803	0.128688	0	0.084115	0.209325	0	0.0145744	0.0587781
GSM2978797_con	0.011574	0.0282802	0.0685417	0.198168	0	0	0.0190135	0.0449746	0	0.0485071	0	0	0.0658461	0.118345	0.0483507	0.0498898	0.0377654	0.0293415	0.185327	0	0.00656536	0.0395108
GSM2978798_con	0	0.0091261	0.105749	0.203708	0	0.0211757	0	0	0	0.0287598	0	0.0202004	0.0205965	0.165247	0.0673976	0.177538	0.0270339	0.0185616	0.0978791	0	0.0347035	0.00232418
GSM2978799_con	0	0	0.0598869	0.306274	0	0	0.0386386	0.0327059	0	0.0246618	0.0477709	0	0.0842118	0.0997592	0.110091	0.0838523	0	0.0227807	0.0723735	0	0.0169932	0
GSM533882_con	0	0.0136325	0.0171196	0.0773256	0	0.0567582	0.0420304	0	0	0.0170001	0.0414697	0	0.155985	0.0467405	0.0179117	1.31703e-05	0	0.0566368	0.0652718	0	0.0377445	0.354361
GSM533883_con	0.00864602	0	0.0365405	0	0.039954	0.142544	0.0357034	0.0306134	0	0	0	0.0406066	0.101628	0.110113	0.189696	0.0103973	0.00203564	0.00736282	0.168732	0	0.0117358	0.0636914
GSM533884_con	0	0	0.104138	0	0.0110848	0.112484	0.0223964	0	0	0.0314025	0.0182727	0	0.121186	0.0586257	0.00857162	0.130869	0.0635459	0.0456583	0.102207	0	0.0196524	0.149905
GSM533885_con	0.0171156	0	0.0882148	0.0381362	0	0.10487	0.0206381	0.0742786	0	0.123244	0	0	0.0243233	0.185225	0.098386	0.0823532	0.0285688	0.00687083	0.0355188	0.0137022	0.0278451	0.0307103
GSM533887_con	0	0.0226586	0.0346529	0	0.0250124	0.149952	0	0	0	0	0.0137829	0.00945551	0.0405437	0.321211	0	0.161036	0	0.0367206	0.134761	0	0.00478259	0.0454311
GSM595407_con	0	0.00183513	0.0251876	0	0.0623981	0.0899713	0.0779953	0	0	0.0417224	0.0284558	0	0.2095	0.0654539	0	0	0	0.0743126	0.0436198	0	0.0172469	0.262301
GSM595411_con	0	0.00400116	0.0584564	0	0	0.225804	0.00124473	0	0	2.74256e-05	0.0219719	0	0.119217	0.0543074	0	0.09574	0	0.0510366	0.114689	0	0.0450756	0.208429
GSM595414_con	0.00501996	0.000307622	0.0213101	0	0.0695632	0.0566525	0	0.012287	0	0.0264073	0	0.0224097	0.298933	0.0452479	0.027956	0.159635	0.00269895	0.00437735	0.0732598	0	0	0.173935
GSM595416_con	0.00435277	0	0.0588051	0	0.0277736	0.121119	0.0678848	0.00905285	0	0.0415114	0.0259516	0	0.220945	0.0274049	0.0214277	0.0307925	0	0.0611206	0	0.130036	0.0699427	0.081879
GSM595417_con	0	0.150566	0.174187	0.00664961	0	0.173715	0.0281516	0.0407178	0	0.0302994	0.0228175	0	0.00854775	0.0615953	0.0143968	0.102931	0.0185687	0.0565474	0.0538579	0.0251004	0	0.0313499
GSM595419_con	0.00106293	0.000632987	0.0736171	0.025103	0	0.159041	0	0.00524076	0	0	0.0657056	0	0.0973239	0.0438552	0	0.19667	0.0117706	0.0337495	0.150296	0	0.0238886	0.112043
GSM2978752_treat	0	0	0.133614	0.0803025	0	0.094187	0.00596113	0.024319	0	0.0328912	0.00211678	0	0.0473292	0.335726	0.0516713	0.0689664	0.00102315	0	0.00787823	0.0459663	0	0.0680477
GSM2978753_treat	0	0.035178	0.213821	0.101129	0	0.0703317	0	0.0298404	0	0	0	0.018227	0.105461	0.116541	0.00775693	0.127385	0.00422331	0.0380793	0.132027	0	0	0
GSM2978754_treat	0	0	0.151502	0.0614794	0.00504908	0.115877	0	0	0	0	0.00675916	0.00692801	0.0982607	0.161606	0	0.0909743	0.0282707	0.0564433	0.209598	0	0	0.00725211
GSM2978755_treat	0.00232548	0.0140545	0.0856775	0.0312732	0.0412927	0.084758	0.00483138	0.0123053	0	0	0	0.00884871	0.138082	0.235515	0.0354423	0.120037	0.0435666	0.0332122	0.10859	0	0.000187289	0
GSM2978756_treat	0	0.078017	0.149888	0.049346	0.0062415	0.0790992	0.0178165	0	0	0.00375347	0.00772086	0	0.150272	0.29166	0.0123366	0.0729459	3.05544e-05	0.00372535	0.0771469	0	0	0
GSM2978757_treat	0	0.0166352	0.125413	0.0237248	0	0.143289	0.0507856	0	0	0.0191388	0	0.00249219	0.0969407	0.265795	0.000863317	0.0637702	0	0.033899	0.120302	0	0	0.0369511
GSM2978758_treat	0.00361235	0.0124901	0.0622377	0.0251571	0.0167003	0.0722695	0	0.02077	0	0.0196339	0.0146005	0	0.074759	0.192088	0.0213827	0.147105	0.00284365	0.0274244	0.220827	0	0.0129446	0.0531545
GSM2978759_treat	0.0161518	0.0192751	0.0633839	0	0.0531853	0.175011	0.0111988	0.0117044	0	0.0555143	0	0.018637	0.0504548	0.105691	0.0262667	0.133195	0.0320007	0.0211696	0.201487	0	0.00567308	0
GSM2978760_treat	0	0.00670693	0.0746411	0	0	0.178287	0	0	0	0	0	0.0425486	0.0997345	0.247567	0	0.0897142	0.0204235	0.0849977	0.136274	0	0.00233976	0.0167662
GSM2978761_treat	0	0.0133879	0.0811506	0.0240629	0	0.103882	0.018369	0.00684683	0	0.0446027	0	0.00252538	0.0689631	0.224188	0.0259986	0.234072	0.0159032	0.00346934	0.124778	0	0	0.00780045
GSM2978762_treat	0	0.0240208	0.1318	0.023089	0	0.096511	0.00408289	0.0270993	0	0.023622	0.00236422	0	0.052624	0.13281	0.0167184	0.149001	0.0556239	0.00940045	0.13787	0	0.000177959	0.113185
GSM2978763_treat	0	0.00202822	0.107728	0	0.0712716	0.168215	0.00345348	0	0	0.0167395	0	0	0.0769749	0.193328	0.00677231	0.0740391	0	0.0230743	0.0645957	0.0588534	0	0.132927
GSM2978764_treat	0	0.0102604	0.186956	0.0127615	0	0.102891	0.0102927	0.0296201	0	0.0268106	0	0.0156645	0.0400975	0.248522	0.027493	0.12507	0.0371059	0	0.126455	0	0	0
GSM2978765_treat	0	0.0328135	0.102182	0.0410405	0.0116791	0.0888559	0.0134202	0.00178555	0	0.0312517	0.00586926	0	0.0800883	0.307703	0.0230006	0.109274	0.0392626	0	0.107417	0	0	0.0043572
GSM2978766_treat	0	0.013933	0.0959319	0.0162209	0.0410438	0.0567377	0.01424	0.00869519	0	0.02683	0	0.0415255	0.116827	0.134538	0.0174446	0.1007	0.0431657	0.0118058	0.193722	0	0.0396063	0.0270326
GSM2978767_treat	0	0.0497349	0.162441	0.0190858	0.0193581	0.112889	0.00853201	0.00315064	0	0.0140715	0.00772266	0	0.0240531	0.145137	0.00267201	0.131714	0.0353895	0.0450917	0.119893	0	0	0.0990638
GSM2978768_treat	0	0.00914585	0.0583427	0.015034	0.00764959	0.0853653	0.0491355	0.00835644	0	0.0737135	0	0.00896685	0.0403167	0.0649529	0.0134364	0.145161	0.000641995	0.0258303	0.101914	0	0	0.292037
GSM2978769_treat	0.00522374	0	0.229003	0	0.0695895	0.139119	0.0324356	0.0258719	0	0.0245295	0	0.0293077	0.0473467	0.100853	0.0516629	0.0577347	0.0238448	0.00753767	0.109207	0	0.0160699	0.0306631
GSM2978770_treat	0	0.0128879	0.128594	0.0419547	0	0.097761	0.0107508	0.0178738	0	0.0165557	0	0.0180368	0.071206	0.157985	0.00729548	0.16826	0.0766785	0.0168751	0.148309	0	0	0.0089764
GSM2978771_treat	0.00318786	0.0223207	0.0846265	0	0.0394474	0.136639	0.0371314	0	0	0.0750259	0	0	0.0531762	0.1514	0.0219203	0.0660272	0.0745707	0.0268581	0.150588	0	0.00832492	0.0487569
GSM2978772_treat	0	0.00191086	0.0535068	0.0196984	0.0195957	0.110754	0.015909	0.00200687	0	0.0332975	0	0.0138682	0.0741363	0.241025	0.0499694	0.175948	0.0104393	0.033648	0.115595	0	0	0.0286925
GSM2978773_treat	0	0.0121333	0.137273	0.0312746	0	0.123582	0.0403947	0	0	0.0103558	0.0190137	0	0.0406649	0.192298	0.00538253	0.169756	0.0282026	0.0156422	0.111467	0.00481175	0.0246157	0.0331322
GSM533888_treat	0	0	0.12087	0.18156	0	0	0.0429218	0.000487427	0	0	0	0.105856	0.103395	0.181393	0.064476	0.100868	0	0	0	0.0844299	0	0.0137428
GSM533889_treat	0.00237981	0	0.129183	0	0	0.277543	0.0107131	0	0	0	0	0.0159794	0.0999958	0.0748334	0.0377464	0.0270234	0	0.171745	0.0647781	0.000649377	0.0286345	0.0587955
GSM533891_treat	0	0.0194193	0.0582747	0.0609889	0	0.121463	0.00318903	0.0119469	0	0.0521505	0	0	0.0921195	0.068094	0.0145554	0.109615	0.0537374	0.0231365	0.258314	0	0.00577649	0.0472189
GSM533892_treat	0	0.0309724	0.0915859	0	0.0348588	0.103808	0	0.00249634	0	0.0322203	0.00646132	0	0.01524	0.309082	0.00346419	0.121388	0.0504671	0.0263088	0.0926365	0.0141729	0	0.0648377
GSM533893_treat	0	0.00921209	0.152777	0.00863645	0.0310991	0.0817954	0.0387059	0.00739697	0	0.023283	0.00616582	0	0.0599166	0.185039	0.0127061	0.0595464	0.0669527	0.0468355	0.14536	0	0.00808173	0.0564904
GSM533896_treat	0	0	0.0382307	0.0680499	0	0.103547	0	0	0	0	0.0113186	0	0.0997986	0.136756	0.00374449	0.222743	0.00722244	0.0268994	0.213515	0	0	0.0681751
GSM533897_treat	0.0333316	0.0250864	0.189717	0.102637	0	0.0156988	0.014844	0.0236711	0	0.0634481	0	0	0.0293424	0.243575	0.0284432	0.0882154	0.0558143	0	0.0754797	0.000222039	0	0.0104739
GSM533899_treat	0.00488856	0	0.0535562	0.0553942	0.0103942	0.0977336	0	0.0109949	0	0	0	0.0239208	0.0819284	0.237128	0.0279017	0.1329	0.0273294	0.0164542	0.203312	0	0	0.0161639
GSM533905_treat	0.00257719	0.00257065	0.0639862	0	0.045083	0.128977	0.00763007	0	0	0	0.0501279	0.0434181	0.0484556	0.13794	0.0231491	0.114093	0.0153771	0.0105119	0.273597	0	0	0.0325064
GSM533909_treat	0	0.0225247	0.13847	0.0293471	0.0197317	0.119835	0	0.0441639	0	0.00406422	0	0.0199506	0.0466182	0.176328	0.0181938	0.118387	0.0192844	0.0390521	0.169973	0	0.00467646	0.00939992
GSM533910_treat	0.000671158	0.0213571	0.104475	0.0290471	0.0127637	0.151242	0.00810811	0.0185964	0	0.0663442	0	0.026315	0.000364756	0.130412	0.018964	0.103743	0.022176	0.0214145	0.246353	0	0	0.0176534
GSM595421_treat	0	0.0121445	0.0826046	0.0468181	0	0.00923848	0	0.0368813	0	0.0168413	0	0.0201946	0	0.411265	0.00215175	0.13053	0.0646844	0.00359381	0.159895	0	0	0.00315677
GSM595422_treat	0	0.0346524	0.198549	0.075684	0	0.155417	0.020662	0.0242513	0	0.041827	0	0.000729128	0.0403893	0.112792	0.0570563	0.0903762	0.0202725	0	0.127343	0	0	0
GSM595423_treat	0	0.00680767	0.048029	0.119331	0	0	0	0.0295852	0	0.0258792	0.0244628	0.0176709	0.0369894	0.16987	0.0306837	0.249489	0	0.017295	0.200282	0	0.0120306	0.0115946
GSM595424_treat	0.0127207	0	0.139354	0.0328186	0	0.127165	0.0640294	0	0	0.133527	0	0.0092617	0.0083825	0.0671306	0.125095	0.0828235	0.0563191	0	0.141372	0	0	0
GSM595425_treat	0	0.0099574	0.0479889	0	0.0108875	0.133724	0.0293592	0	0	0.029269	0	0.00798141	0.101777	0.171477	0.0251477	0.143021	0.00458755	0.0769299	0.165664	0	0	0.0422282
GSM595426_treat	0	0.00131679	0.0323641	0.062341	0	0.0150595	0.0182616	0.0269014	0	0.0478468	0	0.0246353	0.0241432	0.240605	0.0524035	0.152141	0.109876	0	0.147475	0	0.0402635	0.00436583
GSM595427_treat	0.00505381	0.00830704	0.020017	0.0139112	0	0.0750163	0.0235302	0.0427584	0	0.0364094	0	0.0215013	0.0261535	0.295875	0.0505631	0.174507	0.0413893	0	0.114786	0	0.050222	0
GSM595428_treat	0	0	0.230317	0.0386933	0.012233	0.0833272	0.0014191	0.0238714	0	0.0146145	0	0.0121022	0.0185776	0.186829	0.0081418	0.088616	0.0759119	0.021184	0.164039	0	0.00550963	0.0146131
GSM595429_treat	0	0.00235481	0.0702701	0.00399863	0	0.132025	0	0.0287567	0	0.0369907	0.0031255	0	0.0855272	0.262813	0.00322695	0.0428165	0.0667848	0.0526629	0.0520961	0	0.00576044	0.15079
GSM595432_treat	0.00328185	0	0.0616326	0.0239718	0	0.0725977	0	0.00373271	0	0	0.021194	0	0.0927725	0.410449	0.0159945	0.106241	0	0.102396	0.0844955	0	0	0.00124189
GSM595434_treat	0.0171511	0	0.0782554	0.0763502	0	0.0767975	0.000746893	0.00264715	0	0	0.00136639	0	0.079647	0.362342	0.0352364	0.126257	0.0206438	0	0.12256	0	0	0
GSM595435_treat	0	0	0.273602	0.0424273	0.0407949	0.0289952	0.0223784	0.00444108	0	0.111004	0	0.000868255	0.0306363	0.176869	0.0637888	0.0804754	0.025224	0.0117375	0.0139223	0.049619	0	0.0232166
GSM595437_treat	0.00124215	0	0.291172	0.0440067	0.0259434	0.115622	0.0040999	0	0	0.134672	0	0	0.00941263	0.0630687	0.0555093	0.0605727	0	0.0216305	0.0283374	0.0909332	0	0.0537771
GSM595439_treat	0.0159888	0	0.0610795	0.223967	0	0.0572045	0.00125754	0	0	0	0	0.0502996	0.0511397	0.0712187	0.110358	0.123586	0.0247212	0.00643689	0.202742	0	0	0
GSM595441_treat	0	0.0225335	0.0945908	0.140782	0.0201317	0	0.0151489	0.00311556	0	0.0290265	0	0.0134423	0.0435669	0.136071	0.0502067	0.138132	0.0603472	8.7171e-05	0.232818	0	0	0
GSM595443_treat	0.00108025	0	0.0455513	0.111957	0	0.0636669	0.0354152	0.0189952	0	0	0.0410789	0	0.138202	0.14158	0.0221081	0.0544387	0.0409977	0.0558173	0.173447	0	0.0512313	0.00443329
GSM595445_treat	0.0023752	0	0.0275176	0.190309	0	0.0457505	0.0029013	0.00916338	0	0	0.0635595	0	0.138079	0.160023	0.0391538	0.0614051	0.00840305	0.0445668	0.167679	0	0.0391134	0
